# Supplementary material for: MAPK-mediated auxin signal transduction pathways regulate the malic acid secretion under aluminum stress in wheat (Triticum aestivum L.)
Source: Sci Rep. 2017 May 9;7:1620. doi: 10.1038/s41598-017-01803-3 (PMC5431644; doi:10.1038/s41598-017-01803-3)
Supplement: Supplementary file 2 — Supplementary Dataset 1 [file 41598_2017_1803_MOESM2_ESM.xls]

## Sheet: A1+IAAvsA1
N	Accession	Name	Samesets	Diff_state	A1+IAA:A1	PVal A1+IAA:A1	GO_function(Biological_Process)	GO_function(Cellular_Component)	GO_function(Molecular_Function)	GO_enrichment(Biological_Process)	GO_enrichment(Cellular_Component)	GO_enrichment(Molecular_Function)
17	tr|W5GYX5|W5GYX5_WHEAT	Glyceraldehyde-3-phosphate dehydrogenase OS=Triticum aestivum GN=GAPC8 PE=2 SV=1	tr|W5GM69|W5GM69_WHEAT	up	2.3237	2.19916e-05	metabolic process;cellular process	cell part;cell	binding;catalytic activity	GO:0016052,carbohydrate catabolic process;GO:0005996,monosaccharide metabolic process;GO:0019318,hexose metabolic process;GO:0006096,glycolysis;GO:0046365,monosaccharide catabolic process;GO:0044238,primary metabolic process;GO:0006006,glucose metabolic process;GO:0044237,cellular metabolic process;GO:0006007,glucose catabolic process;GO:0008152,metabolic process;GO:0019320,hexose catabolic proce…	GO:0044424,intracellular part;GO:0044464,cell part;GO:0005737,cytoplasm;GO:0005623,cell;GO:0005622,intracellular	GO:0000166,nucleotide binding;GO:0016903,oxidoreductase activity, acting on the aldehyde or oxo group of donors;GO:0003824,catalytic activity;GO:0005488,binding;GO:0008943,glyceraldehyde-3-phosphate dehydrogenase activity;GO:0051287,NAD or NADH binding;GO:0050661,NADP or NADPH binding;GO:0016620,oxidoreductase activity, acting on the aldehyde or oxo group of donors, NAD or NADP as acceptor;GO:001…
19	tr|W5A8B5|W5A8B5_WHEAT	Uncharacterized protein OS=Triticum aestivum PE=3 SV=1		up	2.04197	0.0309118	response to stimulus;metabolic process;cellular process	symplast;organelle;cell part;cell	binding	GO:0006457,protein folding;GO:0034960,cellular biopolymer metabolic process;GO:0044267,cellular protein metabolic process;GO:0006950,response to stress;GO:0042221,response to chemical stimulus;GO:0010038,response to metal ion;GO:0044238,primary metabolic process;GO:0009408,response to heat;GO:0044237,cellular metabolic process;GO:0043283,biopolymer metabolic process;GO:0008152,metabolic process;G…	GO:0043229,intracellular organelle;GO:0044444,cytoplasmic part;GO:0044464,cell part;GO:0009506,plasmodesma;GO:0005911,cell-cell junction;GO:0043227,membrane-bounded organelle;GO:0005618,cell wall;GO:0043231,intracellular membrane-bounded organelle;GO:0044424,intracellular part;GO:0005737,cytoplasm;GO:0005623,cell;GO:0005634,nucleus;GO:0043226,organelle;GO:0044425,membrane part;GO:0005829,cytosol;…	GO:0032553,ribonucleotide binding;GO:0001883,purine nucleoside binding;GO:0032555,purine ribonucleotide binding;GO:0000166,nucleotide binding;GO:0005488,binding;GO:0005524,ATP binding;GO:0001882,nucleoside binding;GO:0030554,adenyl nucleotide binding;GO:0017076,purine nucleotide binding;GO:0032559,adenyl ribonucleotide binding
20	tr|W5GUI9|W5GUI9_WHEAT	Phenylalanine ammonia-lyase OS=Triticum aestivum PE=3 SV=1		down	0.374915	0.000848682	metabolic process;cellular process	cell part;cell	catalytic activity	GO:0016054,organic acid catabolic process;GO:0044270,nitrogen compound catabolic process;GO:0044238,primary metabolic process;GO:0009698,phenylpropanoid metabolic process;GO:0006520,cellular amino acid metabolic process;GO:0009699,phenylpropanoid biosynthetic process;GO:0019752,carboxylic acid metabolic process;GO:0009987,cellular process;GO:0005975,carbohydrate metabolic process;GO:0034641,cellu…	GO:0044424,intracellular part;GO:0044464,cell part;GO:0005737,cytoplasm;GO:0005623,cell;GO:0005622,intracellular	GO:0016829,lyase activity;GO:0003824,catalytic activity
38	tr|W5IAH7|W5IAH7_WHEAT	Uncharacterized protein OS=Triticum aestivum PE=4 SV=1		down	0.558933	0.0344091	growth;cellular component organization or biogenesis;metabolic process;biological regulation;cellular process	symplast;organelle;cell part;cell		GO:0065007,biological regulation;GO:0034960,cellular biopolymer metabolic process;GO:0008361,regulation of cell size;GO:0034637,cellular carbohydrate biosynthetic process;GO:0044238,primary metabolic process;GO:0016049,cell growth;GO:0040007,growth;GO:0043283,biopolymer metabolic process;GO:0034645,cellular macromolecule biosynthetic process;GO:0043284,biopolymer biosynthetic process;GO:0030244,c…	GO:0043229,intracellular organelle;GO:0044444,cytoplasmic part;GO:0044464,cell part;GO:0009506,plasmodesma;GO:0005911,cell-cell junction;GO:0043227,membrane-bounded organelle;GO:0043231,intracellular membrane-bounded organelle;GO:0044424,intracellular part;GO:0005737,cytoplasm;GO:0005623,cell;GO:0005634,nucleus;GO:0043226,organelle;GO:0044425,membrane part;GO:0005829,cytosol;GO:0055044,symplast;G…
43	tr|W5BD57|W5BD57_WHEAT	Uncharacterized protein OS=Triticum aestivum PE=3 SV=1		up	2.75296	0.00965345	response to stimulus;regulation of biological process;establishment of localization;cellular component organization or biogenesis;localization;metabolic process;biological regulation;cellular process	organelle;macromolecular complex;cell part;cell;organelle part	binding;catalytic activity	GO:0065007,biological regulation;GO:0034960,cellular biopolymer metabolic process;GO:0006950,response to stress;GO:0042221,response to chemical stimulus;GO:0009719,response to endogenous stimulus;GO:0031326,regulation of cellular biosynthetic process;GO:0043283,biopolymer metabolic process;GO:0016044,membrane organization;GO:0043284,biopolymer biosynthetic process;GO:0043170,macromolecule metabol…	GO:0044446,intracellular organelle part;GO:0009526,plastid envelope;GO:0031967,organelle envelope;GO:0009532,plastid stroma;GO:0031969,chloroplast membrane;GO:0044422,organelle part;GO:0044435,plastid part;GO:0044464,cell part;GO:0034357,photosynthetic membrane;GO:0031976,plastid thylakoid;GO:0005618,cell wall;GO:0043231,intracellular membrane-bounded organelle;GO:0009507,chloroplast;GO:0005739,m…	GO:0032553,ribonucleotide binding;GO:0042803,protein homodimerization activity;GO:0001883,purine nucleoside binding;GO:0017111,nucleoside-triphosphatase activity;GO:0005515,protein binding;GO:0003824,catalytic activity;GO:0032559,adenyl ribonucleotide binding;GO:0016817,hydrolase activity, acting on acid anhydrides;GO:0008233,peptidase activity;GO:0032555,purine ribonucleotide binding;GO:0070011,…
44	tr|W5ACJ8|W5ACJ8_WHEAT	Uncharacterized protein OS=Triticum aestivum PE=3 SV=1	sp|Q9ZRA8|TBB5_WHEAT	down	0.399498	0.0055022	reproductive process;reproduction;regulation of biological process;establishment of localization;cellular component organization or biogenesis;developmental process;multicellular organismal process;cellular process;pigmentation;response to stimulus;growth;signaling;localization;biological regulation;metabolic process	organelle;macromolecular complex;cell part;cell;organelle part	structural molecule activity;binding;catalytic activity	GO:0043480,pigment accumulation in tissues;GO:0034960,cellular biopolymer metabolic process;GO:0048364,root development;GO:0048588,developmental cell growth;GO:0009826,unidimensional cell growth;GO:0048764,trichoblast maturation;GO:0042221,response to chemical stimulus;GO:0048731,system development;GO:0010015,root morphogenesis;GO:0009416,response to light stimulus;GO:0043283,biopolymer metabolic…	GO:0043229,intracellular organelle;GO:0044446,intracellular organelle part;GO:0044422,organelle part;GO:0044464,cell part;GO:0043232,intracellular non-membrane-bounded organelle;GO:0044424,intracellular part;GO:0005737,cytoplasm;GO:0015630,microtubule cytoskeleton;GO:0005623,cell;GO:0043226,organelle;GO:0005886,plasma membrane;GO:0005622,intracellular;GO:0005856,cytoskeleton;GO:0043228,non-membra…	GO:0032553,ribonucleotide binding;GO:0017111,nucleoside-triphosphatase activity;GO:0003824,catalytic activity;GO:0003924,GTPase activity;GO:0016817,hydrolase activity, acting on acid anhydrides;GO:0032561,guanyl ribonucleotide binding;GO:0032555,purine ribonucleotide binding;GO:0000166,nucleotide binding;GO:0016462,pyrophosphatase activity;GO:0019001,guanyl nucleotide binding;GO:0005488,binding;G…
60	tr|W5DXM2|W5DXM2_WHEAT	Uncharacterized protein OS=Triticum aestivum PE=3 SV=1		up	1.70328	0.0132882	response to stimulus;cellular component organization or biogenesis;metabolic process;cellular process	organelle;cell part;cell	binding;catalytic activity	GO:0034960,cellular biopolymer metabolic process;GO:0019318,hexose metabolic process;GO:0006950,response to stress;GO:0042221,response to chemical stimulus;GO:0046364,monosaccharide biosynthetic process;GO:0044238,primary metabolic process;GO:0044257,cellular protein catabolic process;GO:0043283,biopolymer metabolic process;GO:0010498,proteasomal protein catabolic process;GO:0043170,macromolecule…	GO:0043229,intracellular organelle;GO:0043231,intracellular membrane-bounded organelle;GO:0009507,chloroplast;GO:0044444,cytoplasmic part;GO:0044424,intracellular part;GO:0009536,plastid;GO:0005737,cytoplasm;GO:0005623,cell;GO:0043226,organelle;GO:0005829,cytosol;GO:0005622,intracellular;GO:0044464,cell part;GO:0043227,membrane-bounded organelle;GO:0016020,membrane	GO:0043169,cation binding;GO:0019842,vitamin binding;GO:0046872,metal ion binding;GO:0016830,carbon-carbon lyase activity;GO:0000287,magnesium ion binding;GO:0016829,lyase activity;GO:0004737,pyruvate decarboxylase activity;GO:0003824,catalytic activity;GO:0005488,binding;GO:0043167,ion binding;GO:0030976,thiamin pyrophosphate binding;GO:0048037,cofactor binding;GO:0016831,carboxy-lyase activity;…
68	tr|W5G100|W5G100_WHEAT	Pyruvate kinase OS=Triticum aestivum PE=3 SV=1		up	1.81586	0.00589317	response to stimulus;metabolic process;cellular process	cell part;cell	binding;catalytic activity	GO:0016052,carbohydrate catabolic process;GO:0005996,monosaccharide metabolic process;GO:0019318,hexose metabolic process;GO:0006096,glycolysis;GO:0042221,response to chemical stimulus;GO:0046365,monosaccharide catabolic process;GO:0010038,response to metal ion;GO:0044238,primary metabolic process;GO:0006006,glucose metabolic process;GO:0044237,cellular metabolic process;GO:0006007,glucose catabo…	GO:0044444,cytoplasmic part;GO:0044424,intracellular part;GO:0005737,cytoplasm;GO:0005623,cell;GO:0005829,cytosol;GO:0005622,intracellular;GO:0005886,plasma membrane;GO:0044464,cell part;GO:0016020,membrane	GO:0016301,kinase activity;GO:0043169,cation binding;GO:0046872,metal ion binding;GO:0000287,magnesium ion binding;GO:0016773,phosphotransferase activity, alcohol group as acceptor;GO:0016772,transferase activity, transferring phosphorus-containing groups;GO:0003824,catalytic activity;GO:0005488,binding;GO:0043167,ion binding;GO:0016740,transferase activity
78	tr|W5HFZ6|W5HFZ6_WHEAT	6-phosphogluconate dehydrogenase, decarboxylating OS=Triticum aestivum PE=3 SV=1		up	1.77655	0.0104649	response to stimulus;regulation of biological process;establishment of localization;localization;metabolic process;biological regulation;cellular process	organelle;cell part;cell;organelle part	catalytic activity	GO:0065007,biological regulation;GO:0015837,amine transport;GO:0019318,hexose metabolic process;GO:0006970,response to osmotic stress;GO:0006950,response to stress;GO:0042221,response to chemical stimulus;GO:0046365,monosaccharide catabolic process;GO:0048193,Golgi vesicle transport;GO:0009651,response to salt stress;GO:0019320,hexose catabolic process;GO:0006066,alcohol metabolic process;GO:0006…	GO:0043229,intracellular organelle;GO:0044446,intracellular organelle part;GO:0044444,cytoplasmic part;GO:0005777,peroxisome;GO:0009536,plastid;GO:0009532,plastid stroma;GO:0042579,microbody;GO:0044422,organelle part;GO:0044435,plastid part;GO:0044464,cell part;GO:0043227,membrane-bounded organelle;GO:0043231,intracellular membrane-bounded organelle;GO:0009507,chloroplast;GO:0044424,intracellular…	GO:0016616,oxidoreductase activity, acting on the CH-OH group of donors, NAD or NADP as acceptor;GO:0016491,oxidoreductase activity;GO:0003824,catalytic activity;GO:0016614,oxidoreductase activity, acting on CH-OH group of donors
85	tr|W5DVJ7|W5DVJ7_WHEAT	Acyl-coenzyme A oxidase OS=Triticum aestivum PE=3 SV=1		up	2.2396	0.00267505	immune system process;regulation of biological process;multi-organism process;establishment of localization;developmental process;multicellular organismal process;cellular process;response to stimulus;signaling;negative regulation of biological process;localization;biological regulation;metabolic process;death	symplast;organelle;cell part;cell	electron carrier activity;binding;catalytic activity	GO:0065007,biological regulation;GO:0009753,response to jasmonic acid stimulus;GO:0016054,organic acid catabolic process;GO:0050832,defense response to fungus;GO:0009620,response to fungus;GO:0050793,regulation of developmental process;GO:0009605,response to external stimulus;GO:0006612,protein targeting to membrane;GO:0031347,regulation of defense response;GO:0006633,fatty acid biosynthetic proc…	GO:0043229,intracellular organelle;GO:0044444,cytoplasmic part;GO:0005777,peroxisome;GO:0042579,microbody;GO:0044464,cell part;GO:0009506,plasmodesma;GO:0005911,cell-cell junction;GO:0043227,membrane-bounded organelle;GO:0043231,intracellular membrane-bounded organelle;GO:0044424,intracellular part;GO:0005737,cytoplasm;GO:0005623,cell;GO:0043226,organelle;GO:0044425,membrane part;GO:0005829,cytos…	GO:0001883,purine nucleoside binding;GO:0008289,lipid binding;GO:0000166,nucleotide binding;GO:0009055,electron carrier activity;GO:0016627,oxidoreductase activity, acting on the CH-CH group of donors;GO:0003824,catalytic activity;GO:0005488,binding;GO:0001882,nucleoside binding;GO:0017076,purine nucleotide binding;GO:0030554,adenyl nucleotide binding;GO:0016491,oxidoreductase activity;GO:0048037…
97	tr|L0GED8|L0GED8_WHEAT	14-3-3 protein OS=Triticum aestivum GN=14R2 PE=2 SV=1		up	2.07402	0.00368408	response to stimulus;regulation of biological process;negative regulation of biological process;metabolic process;biological regulation;cellular process	organelle;cell part;cell	enzyme regulator activity;binding;catalytic activity	GO:0065007,biological regulation;GO:0033554,cellular response to stress;GO:0006576,biogenic amine metabolic process;GO:0006950,response to stress;GO:0044238,primary metabolic process;GO:0009309,amine biosynthetic process;GO:0046483,heterocycle metabolic process;GO:0007154,cell communication;GO:0065009,regulation of molecular function;GO:0044271,nitrogen compound biosynthetic process;GO:0006520,ce…	GO:0043229,intracellular organelle;GO:0043231,intracellular membrane-bounded organelle;GO:0044424,intracellular part;GO:0005737,cytoplasm;GO:0005634,nucleus;GO:0005623,cell;GO:0043226,organelle;GO:0005622,intracellular;GO:0044464,cell part;GO:0043227,membrane-bounded organelle	GO:0005515,protein binding;GO:0003824,catalytic activity;GO:0005488,binding;GO:0016788,hydrolase activity, acting on ester bonds;GO:0030234,enzyme regulator activity;GO:0004091,carboxylesterase activity;GO:0004857,enzyme inhibitor activity;GO:0016787,hydrolase activity
109	tr|W5BSD6|W5BSD6_WHEAT	Uncharacterized protein OS=Triticum aestivum PE=4 SV=1		down	0.419065	0.000152678	reproductive process;reproduction;regulation of biological process;multi-organism process;cellular component organization or biogenesis;developmental process;multicellular organismal process;cellular process;response to stimulus;growth;locomotion;biological regulation	cell part;cell	catalytic activity	GO:0065007,biological regulation;GO:0050793,regulation of developmental process;GO:0009605,response to external stimulus;GO:0032502,developmental process;GO:0042221,response to chemical stimulus;GO:0010038,response to metal ion;GO:0032501,multicellular organismal process;GO:0051239,regulation of multicellular organismal process;GO:0009856,pollination;GO:0035295,tube development;GO:0048868,pollen …	GO:0044444,cytoplasmic part;GO:0044424,intracellular part;GO:0044464,cell part;GO:0005737,cytoplasm;GO:0005623,cell;GO:0005829,cytosol;GO:0005622,intracellular	GO:0016491,oxidoreductase activity;GO:0003824,catalytic activity
110	tr|W5I877|W5I877_WHEAT	Uncharacterized protein OS=Triticum aestivum PE=3 SV=1	tr|W5HDP4|W5HDP4_WHEAT	up	2.46474	0.00336014	response to stimulus;immune system process;multi-organism process;metabolic process;death;cellular process	extracellular region;organelle;macromolecular complex;cell part;cell;organelle part;membrane-enclosed lumen	binding	GO:0034960,cellular biopolymer metabolic process;GO:0006950,response to stress;GO:0044238,primary metabolic process;GO:0009607,response to biotic stimulus;GO:0043283,biopolymer metabolic process;GO:0043170,macromolecule metabolic process;GO:0009627,systemic acquired resistance;GO:0006955,immune response;GO:0002376,immune system process;GO:0009814,defense response, incompatible interaction;GO:0009…	GO:0044446,intracellular organelle part;GO:0030529,ribonucleoprotein complex;GO:0009526,plastid envelope;GO:0031967,organelle envelope;GO:0031981,nuclear lumen;GO:0009532,plastid stroma;GO:0044422,organelle part;GO:0043233,organelle lumen;GO:0048046,apoplast;GO:0044435,plastid part;GO:0044464,cell part;GO:0005794,Golgi apparatus;GO:0043232,intracellular non-membrane-bounded organelle;GO:0043231,i…	GO:0032553,ribonucleotide binding;GO:0001883,purine nucleoside binding;GO:0032555,purine ribonucleotide binding;GO:0000166,nucleotide binding;GO:0005515,protein binding;GO:0005488,binding;GO:0005524,ATP binding;GO:0001882,nucleoside binding;GO:0030554,adenyl nucleotide binding;GO:0017076,purine nucleotide binding;GO:0032559,adenyl ribonucleotide binding
119	tr|C6ETA5|C6ETA5_WHEAT	Peroxidase OS=Triticum aestivum GN=Prx112-A PE=3 SV=1	tr|B4F6E6|B4F6E6_WHEAT	down	0.331809	0.034851	response to stimulus;metabolic process;cellular process	extracellular region	binding;catalytic activity;antioxidant activity	GO:0033554,cellular response to stress;GO:0006950,response to stress;GO:0042221,response to chemical stimulus;GO:0006800,oxygen and reactive oxygen species metabolic process;GO:0044237,cellular metabolic process;GO:0008152,metabolic process;GO:0042743,hydrogen peroxide metabolic process;GO:0000302,response to reactive oxygen species;GO:0055114,oxidation reduction;GO:0042744,hydrogen peroxide cata…	GO:0005576,extracellular region	GO:0043169,cation binding;GO:0046872,metal ion binding;GO:0046906,tetrapyrrole binding;GO:0005506,iron ion binding;GO:0003824,catalytic activity;GO:0005488,binding;GO:0046914,transition metal ion binding;GO:0016209,antioxidant activity;GO:0043167,ion binding;GO:0020037,heme binding;GO:0016491,oxidoreductase activity;GO:0016684,oxidoreductase activity, acting on peroxide as acceptor;GO:0004601,per…
121	tr|W5CXB0|W5CXB0_WHEAT	Uncharacterized protein OS=Triticum aestivum GN=TRAES_3BF023000010CFD_c1 PE=3 SV=1		up	1.54265	0.0371851	response to stimulus;multi-organism process;metabolic process;cellular process	organelle;cell part;cell;organelle part;membrane-enclosed lumen	binding	GO:0034960,cellular biopolymer metabolic process;GO:0019318,hexose metabolic process;GO:0006970,response to osmotic stress;GO:0006950,response to stress;GO:0042221,response to chemical stimulus;GO:0046365,monosaccharide catabolic process;GO:0009416,response to light stimulus;GO:0009607,response to biotic stimulus;GO:0009615,response to virus;GO:0043283,biopolymer metabolic process;GO:0043170,macr…	GO:0043229,intracellular organelle;GO:0044446,intracellular organelle part;GO:0044444,cytoplasmic part;GO:0009536,plastid;GO:0044422,organelle part;GO:0043233,organelle lumen;GO:0031980,mitochondrial lumen;GO:0044464,cell part;GO:0005759,mitochondrial matrix;GO:0043227,membrane-bounded organelle;GO:0005794,Golgi apparatus;GO:0031090,organelle membrane;GO:0005618,cell wall;GO:0043231,intracellular…	GO:0043169,cation binding;GO:0032553,ribonucleotide binding;GO:0001883,purine nucleoside binding;GO:0005515,protein binding;GO:0046914,transition metal ion binding;GO:0043167,ion binding;GO:0032559,adenyl ribonucleotide binding;GO:0046872,metal ion binding;GO:0032555,purine ribonucleotide binding;GO:0000166,nucleotide binding;GO:0005524,ATP binding;GO:0005488,binding;GO:0001882,nucleoside binding…
143	tr|W5G112|W5G112_WHEAT	Uncharacterized protein OS=Triticum aestivum PE=3 SV=1		up	2.27739	0.0336614	metabolic process;cellular process	organelle;cell part;cell;organelle part	catalytic activity	GO:0016053,organic acid biosynthetic process;GO:0006082,organic acid metabolic process;GO:0046394,carboxylic acid biosynthetic process;GO:0044238,primary metabolic process;GO:0009309,amine biosynthetic process;GO:0044106,cellular amine metabolic process;GO:0042180,cellular ketone metabolic process;GO:0044237,cellular metabolic process;GO:0044262,cellular carbohydrate metabolic process;GO:0006807,…	GO:0043229,intracellular organelle;GO:0044446,intracellular organelle part;GO:0009526,plastid envelope;GO:0044444,cytoplasmic part;GO:0009536,plastid;GO:0031967,organelle envelope;GO:0009532,plastid stroma;GO:0044422,organelle part;GO:0044435,plastid part;GO:0044464,cell part;GO:0043227,membrane-bounded organelle;GO:0043231,intracellular membrane-bounded organelle;GO:0009507,chloroplast;GO:004442…	GO:0016829,lyase activity;GO:0016740,transferase activity;GO:0003824,catalytic activity;GO:0016746,transferase activity, transferring acyl groups
154	tr|W5DQF4|W5DQF4_WHEAT	Elongation factor Tu OS=Triticum aestivum PE=3 SV=1		up	1.85938	0.00430806	response to stimulus;metabolic process;cellular process	organelle;cell part;cell	binding;catalytic activity	GO:0009220,pyrimidine ribonucleotide biosynthetic process;GO:0034960,cellular biopolymer metabolic process;GO:0042221,response to chemical stimulus;GO:0044238,primary metabolic process;GO:0009260,ribonucleotide biosynthetic process;GO:0006414,translational elongation;GO:0046483,heterocycle metabolic process;GO:0043283,biopolymer metabolic process;GO:0034645,cellular macromolecule biosynthetic pro…	GO:0043229,intracellular organelle;GO:0043231,intracellular membrane-bounded organelle;GO:0044444,cytoplasmic part;GO:0044424,intracellular part;GO:0005739,mitochondrion;GO:0005737,cytoplasm;GO:0005623,cell;GO:0043226,organelle;GO:0005829,cytosol;GO:0005622,intracellular;GO:0030312,external encapsulating structure;GO:0044464,cell part;GO:0043227,membrane-bounded organelle;GO:0005618,cell wall	GO:0043169,cation binding;GO:0032553,ribonucleotide binding;GO:0001883,purine nucleoside binding;GO:0017111,nucleoside-triphosphatase activity;GO:0045182,translation regulator activity;GO:0003824,catalytic activity;GO:0046914,transition metal ion binding;GO:0043167,ion binding;GO:0003924,GTPase activity;GO:0050897,cobalt ion binding;GO:0032559,adenyl ribonucleotide binding;GO:0032561,guanyl ribon…
157	tr|W5B8D7|W5B8D7_WHEAT	Uncharacterized protein OS=Triticum aestivum PE=3 SV=1	tr|W5BS00|W5BS00_WHEAT;tr|W5ARG6|W5ARG6_WHEAT	up	1.98545	0.00022857	response to stimulus;establishment of localization;localization;metabolic process;cellular process	organelle;cell part;cell;organelle part	binding;catalytic activity	GO:0044270,nitrogen compound catabolic process;GO:0006576,biogenic amine metabolic process;GO:0046907,intracellular transport;GO:0006970,response to osmotic stress;GO:0006950,response to stress;GO:0042221,response to chemical stimulus;GO:0044238,primary metabolic process;GO:0046483,heterocycle metabolic process;GO:0046482,para-aminobenzoic acid metabolic process;GO:0009698,phenylpropanoid metabol…	GO:0043229,intracellular organelle;GO:0044446,intracellular organelle part;GO:0044444,cytoplasmic part;GO:0044422,organelle part;GO:0044464,cell part;GO:0043227,membrane-bounded organelle;GO:0031090,organelle membrane;GO:0005794,Golgi apparatus;GO:0043231,intracellular membrane-bounded organelle;GO:0044424,intracellular part;GO:0005739,mitochondrion;GO:0005737,cytoplasm;GO:0005774,vacuolar membra…	GO:0043169,cation binding;GO:0032553,ribonucleotide binding;GO:0001883,purine nucleoside binding;GO:0005507,copper ion binding;GO:0003824,catalytic activity;GO:0046914,transition metal ion binding;GO:0043167,ion binding;GO:0016491,oxidoreductase activity;GO:0050897,cobalt ion binding;GO:0032559,adenyl ribonucleotide binding;GO:0046872,metal ion binding;GO:0032555,purine ribonucleotide binding;GO:…
178	tr|W5BQT4|W5BQT4_WHEAT	Glucose-6-phosphate 1-dehydrogenase OS=Triticum aestivum PE=3 SV=1	tr|A0A096ULE7|A0A096ULE7_WHEAT;tr|Q9LRJ0|Q9LRJ0_WHEAT	up	1.58593	0.0236877	metabolic process;cellular process	organelle;cell part;cell	binding;catalytic activity	GO:0019321,pentose metabolic process;GO:0019318,hexose metabolic process;GO:0019362,pyridine nucleotide metabolic process;GO:0046365,monosaccharide catabolic process;GO:0046496,nicotinamide nucleotide metabolic process;GO:0044238,primary metabolic process;GO:0006732,coenzyme metabolic process;GO:0006007,glucose catabolic process;GO:0009820,alkaloid metabolic process;GO:0006740,NADPH regeneration;…	GO:0043229,intracellular organelle;GO:0043231,intracellular membrane-bounded organelle;GO:0044444,cytoplasmic part;GO:0044424,intracellular part;GO:0009536,plastid;GO:0005737,cytoplasm;GO:0005623,cell;GO:0043226,organelle;GO:0005829,cytosol;GO:0005622,intracellular;GO:0044464,cell part;GO:0043227,membrane-bounded organelle	GO:0000166,nucleotide binding;GO:0003824,catalytic activity;GO:0016614,oxidoreductase activity, acting on CH-OH group of donors;GO:0005488,binding;GO:0050661,NADP or NADPH binding;GO:0016491,oxidoreductase activity;GO:0048037,cofactor binding;GO:0016616,oxidoreductase activity, acting on the CH-OH group of donors, NAD or NADP as acceptor;GO:0050662,coenzyme binding
179	tr|W5BV06|W5BV06_WHEAT	Uncharacterized protein OS=Triticum aestivum PE=4 SV=1	tr|W5APB6|W5APB6_WHEAT	up	1.90993	8.65405e-05	response to stimulus;establishment of localization;localization;metabolic process;cellular process	symplast;organelle;cell part;cell;organelle part	transporter activity;binding;catalytic activity	GO:0051234,establishment of localization;GO:0010035,response to inorganic substance;GO:0034220,ion transmembrane transport;GO:0046685,response to arsenic;GO:0042221,response to chemical stimulus;GO:0051179,localization;GO:0055085,transmembrane transport;GO:0009987,cellular process;GO:0006820,anion transport;GO:0015698,inorganic anion transport;GO:0006811,ion transport;GO:0050896,response to stimu…	GO:0043229,intracellular organelle;GO:0044446,intracellular organelle part;GO:0044444,cytoplasmic part;GO:0044422,organelle part;GO:0044464,cell part;GO:0009506,plasmodesma;GO:0005911,cell-cell junction;GO:0016021,integral to membrane;GO:0043227,membrane-bounded organelle;GO:0031090,organelle membrane;GO:0043231,intracellular membrane-bounded organelle;GO:0044424,intracellular part;GO:0005737,cyt…	GO:0043492,ATPase activity, coupled to movement of substances;GO:0001883,purine nucleoside binding;GO:0017111,nucleoside-triphosphatase activity;GO:0005515,protein binding;GO:0015103,inorganic anion transmembrane transporter activity;GO:0022857,transmembrane transporter activity;GO:0022804,active transmembrane transporter activity;GO:0008324,cation transmembrane transporter activity;GO:0016817,hy…
185	tr|W5D911|W5D911_WHEAT	Uncharacterized protein OS=Triticum aestivum PE=3 SV=1		up	2.41619	0.000131099	response to stimulus;metabolic process;cellular process	organelle;cell part;cell;organelle part	catalytic activity	GO:0046394,carboxylic acid biosynthetic process;GO:0009808,lignin metabolic process;GO:0019318,hexose metabolic process;GO:0019362,pyridine nucleotide metabolic process;GO:0042221,response to chemical stimulus;GO:0046365,monosaccharide catabolic process;GO:0046496,nicotinamide nucleotide metabolic process;GO:0044238,primary metabolic process;GO:0015980,energy derivation by oxidation of organic co…	GO:0043229,intracellular organelle;GO:0044446,intracellular organelle part;GO:0044444,cytoplasmic part;GO:0009536,plastid;GO:0009532,plastid stroma;GO:0044422,organelle part;GO:0044435,plastid part;GO:0044464,cell part;GO:0043227,membrane-bounded organelle;GO:0043231,intracellular membrane-bounded organelle;GO:0009507,chloroplast;GO:0044424,intracellular part;GO:0005739,mitochondrion;GO:0005737,c…	GO:0016740,transferase activity;GO:0003824,catalytic activity
187	tr|W5FPI3|W5FPI3_WHEAT	DNA helicase OS=Triticum aestivum PE=3 SV=1		up	1.68312	0.00606537	regulation of biological process;cellular component organization or biogenesis;cellular process;cell proliferation;response to stimulus;signaling;negative regulation of biological process;biological regulation;metabolic process	organelle;macromolecular complex;cell part;cell;organelle part;membrane-enclosed lumen	binding;catalytic activity	GO:0065007,biological regulation;GO:0032259,methylation;GO:0034960,cellular biopolymer metabolic process;GO:0006305,DNA alkylation;GO:0010558,negative regulation of macromolecule biosynthetic process;GO:0042221,response to chemical stimulus;GO:0006730,one-carbon metabolic process;GO:0031326,regulation of cellular biosynthetic process;GO:0031324,negative regulation of cellular metabolic process;GO…	GO:0044446,intracellular organelle part;GO:0031981,nuclear lumen;GO:0044422,organelle part;GO:0043233,organelle lumen;GO:0044464,cell part;GO:0005654,nucleoplasm;GO:0000228,nuclear chromosome;GO:0043232,intracellular non-membrane-bounded organelle;GO:0043231,intracellular membrane-bounded organelle;GO:0000347,THO complex;GO:0005657,replication fork;GO:0031974,membrane-enclosed lumen;GO:0005634,nu…	GO:0043169,cation binding;GO:0032553,ribonucleotide binding;GO:0001883,purine nucleoside binding;GO:0017111,nucleoside-triphosphatase activity;GO:0008094,DNA-dependent ATPase activity;GO:0005515,protein binding;GO:0003824,catalytic activity;GO:0043167,ion binding;GO:0003678,DNA helicase activity;GO:0032559,adenyl ribonucleotide binding;GO:0003677,DNA binding;GO:0016817,hydrolase activity, acting …
190	tr|W5HKC7|W5HKC7_WHEAT	Uncharacterized protein OS=Triticum aestivum PE=4 SV=1		up	1.52105	0.00248662	metabolic process	organelle;cell part;cell;organelle part	binding;catalytic activity	GO:0055114,oxidation reduction;GO:0008152,metabolic process	GO:0043229,intracellular organelle;GO:0044446,intracellular organelle part;GO:0044444,cytoplasmic part;GO:0005777,peroxisome;GO:0019866,organelle inner membrane;GO:0031967,organelle envelope;GO:0042579,microbody;GO:0044422,organelle part;GO:0044464,cell part;GO:0043227,membrane-bounded organelle;GO:0031090,organelle membrane;GO:0043231,intracellular membrane-bounded organelle;GO:0044424,intracell…	GO:0015036,disulfide oxidoreductase activity;GO:0043169,cation binding;GO:0043167,ion binding;GO:0046872,metal ion binding;GO:0005509,calcium ion binding;GO:0016491,oxidoreductase activity;GO:0016667,oxidoreductase activity, acting on sulfur group of donors;GO:0003824,catalytic activity;GO:0005488,binding
193	tr|W5FYH5|W5FYH5_WHEAT	Uncharacterized protein OS=Triticum aestivum PE=3 SV=1		up	2.44671	0.000490073	regulation of biological process;multi-organism process;cellular component organization or biogenesis;developmental process;multicellular organismal process;cellular process;response to stimulus;negative regulation of biological process;biological regulation;metabolic process	symplast;organelle;cell part;cell	binding;catalytic activity	GO:0065007,biological regulation;GO:0034960,cellular biopolymer metabolic process;GO:0050832,defense response to fungus;GO:0009620,response to fungus;GO:0006950,response to stress;GO:0042221,response to chemical stimulus;GO:0048731,system development;GO:0006399,tRNA metabolic process;GO:0009607,response to biotic stimulus;GO:0009888,tissue development;GO:0009892,negative regulation of metabolic p…	GO:0043229,intracellular organelle;GO:0044444,cytoplasmic part;GO:0005783,endoplasmic reticulum;GO:0044464,cell part;GO:0009506,plasmodesma;GO:0005911,cell-cell junction;GO:0043227,membrane-bounded organelle;GO:0043231,intracellular membrane-bounded organelle;GO:0044424,intracellular part;GO:0005737,cytoplasm;GO:0005623,cell;GO:0043226,organelle;GO:0044425,membrane part;GO:0005829,cytosol;GO:0055…	GO:0032553,ribonucleotide binding;GO:0001883,purine nucleoside binding;GO:0016876,ligase activity, forming aminoacyl-tRNA and related compounds;GO:0003824,catalytic activity;GO:0004812,aminoacyl-tRNA ligase activity;GO:0032559,adenyl ribonucleotide binding;GO:0003676,nucleic acid binding;GO:0032555,purine ribonucleotide binding;GO:0000166,nucleotide binding;GO:0016875,ligase activity, forming car…
215	tr|W4ZP32|W4ZP32_WHEAT	Uncharacterized protein OS=Triticum aestivum PE=3 SV=1		up	1.75414	0.000710179	regulation of biological process;cellular component organization or biogenesis;metabolic process;biological regulation;cellular process	organelle;macromolecular complex;cell part;cell;organelle part;membrane-enclosed lumen	binding;catalytic activity	GO:0065007,biological regulation;GO:0060255,regulation of macromolecule metabolic process;GO:0032259,methylation;GO:0034960,cellular biopolymer metabolic process;GO:0006260,DNA replication;GO:0006730,one-carbon metabolic process;GO:0006261,DNA-dependent DNA replication;GO:0008213,protein amino acid alkylation;GO:0044238,primary metabolic process;GO:0043283,biopolymer metabolic process;GO:0034645,…	GO:0043229,intracellular organelle;GO:0044446,intracellular organelle part;GO:0031981,nuclear lumen;GO:0044454,nuclear chromosome part;GO:0044422,organelle part;GO:0043233,organelle lumen;GO:0044464,cell part;GO:0005654,nucleoplasm;GO:0043227,membrane-bounded organelle;GO:0000228,nuclear chromosome;GO:0043232,intracellular non-membrane-bounded organelle;GO:0043231,intracellular membrane-bounded o…	GO:0032553,ribonucleotide binding;GO:0001883,purine nucleoside binding;GO:0017111,nucleoside-triphosphatase activity;GO:0008094,DNA-dependent ATPase activity;GO:0005515,protein binding;GO:0003824,catalytic activity;GO:0003678,DNA helicase activity;GO:0032559,adenyl ribonucleotide binding;GO:0003677,DNA binding;GO:0016817,hydrolase activity, acting on acid anhydrides;GO:0003676,nucleic acid bindin…
220	tr|W5FB69|W5FB69_WHEAT	Lysine--tRNA ligase OS=Triticum aestivum PE=3 SV=1		up	1.98455	0.0104226	response to stimulus;developmental process;metabolic process;multicellular organismal process;cellular process	symplast;cell part;cell	binding;catalytic activity	GO:0034960,cellular biopolymer metabolic process;GO:0009416,response to light stimulus;GO:0044238,primary metabolic process;GO:0006399,tRNA metabolic process;GO:0009791,post-embryonic development;GO:0043283,biopolymer metabolic process;GO:0034645,cellular macromolecule biosynthetic process;GO:0043284,biopolymer biosynthetic process;GO:0006520,cellular amino acid metabolic process;GO:0043170,macro…	GO:0044444,cytoplasmic part;GO:0044424,intracellular part;GO:0005737,cytoplasm;GO:0005623,cell;GO:0005829,cytosol;GO:0044425,membrane part;GO:0055044,symplast;GO:0005622,intracellular;GO:0005886,plasma membrane;GO:0044464,cell part;GO:0009506,plasmodesma;GO:0030054,cell junction;GO:0005911,cell-cell junction;GO:0016020,membrane;GO:0044459,plasma membrane part	GO:0043169,cation binding;GO:0032553,ribonucleotide binding;GO:0001883,purine nucleoside binding;GO:0016876,ligase activity, forming aminoacyl-tRNA and related compounds;GO:0003824,catalytic activity;GO:0043167,ion binding;GO:0004812,aminoacyl-tRNA ligase activity;GO:0032559,adenyl ribonucleotide binding;GO:0003677,DNA binding;GO:0003676,nucleic acid binding;GO:0046872,metal ion binding;GO:003255…
223	tr|Q9SP56|Q9SP56_WHEAT	Glutathione S-transferase OS=Triticum aestivum GN=GST1 PE=2 SV=1		up	1.79985	0.00795315	metabolic process;cellular process	cell part;cell	catalytic activity	GO:0006518,peptide metabolic process;GO:0006749,glutathione metabolic process;GO:0009987,cellular process;GO:0044238,primary metabolic process;GO:0006790,sulfur metabolic process;GO:0051186,cofactor metabolic process;GO:0006732,coenzyme metabolic process;GO:0044237,cellular metabolic process;GO:0006519,cellular amino acid and derivative metabolic process;GO:0006575,cellular amino acid derivative …	GO:0044424,intracellular part;GO:0044464,cell part;GO:0005737,cytoplasm;GO:0005623,cell;GO:0005622,intracellular	GO:0016740,transferase activity;GO:0016765,transferase activity, transferring alkyl or aryl (other than methyl) groups;GO:0003824,catalytic activity;GO:0004364,glutathione transferase activity
232	tr|W5HA39|W5HA39_WHEAT	Peroxidase OS=Triticum aestivum PE=3 SV=1		down	0.189559	5.97103e-05	response to stimulus;cellular component organization or biogenesis;metabolic process;cellular process	extracellular region;organelle;cell part;cell	binding;catalytic activity;antioxidant activity	GO:0033554,cellular response to stress;GO:0006950,response to stress;GO:0042221,response to chemical stimulus;GO:0006800,oxygen and reactive oxygen species metabolic process;GO:0009664,plant-type cell wall organization;GO:0044237,cellular metabolic process;GO:0008152,metabolic process;GO:0042743,hydrogen peroxide metabolic process;GO:0007047,cell wall organization;GO:0000302,response to reactive …	GO:0043229,intracellular organelle;GO:0044444,cytoplasmic part;GO:0031982,vesicle;GO:0044464,cell part;GO:0043227,membrane-bounded organelle;GO:0005618,cell wall;GO:0043231,intracellular membrane-bounded organelle;GO:0044424,intracellular part;GO:0031410,cytoplasmic vesicle;GO:0005737,cytoplasm;GO:0005623,cell;GO:0043226,organelle;GO:0009505,plant-type cell wall;GO:0005622,intracellular;GO:000557…	GO:0043169,cation binding;GO:0046872,metal ion binding;GO:0046906,tetrapyrrole binding;GO:0005506,iron ion binding;GO:0003824,catalytic activity;GO:0005488,binding;GO:0046914,transition metal ion binding;GO:0016209,antioxidant activity;GO:0043167,ion binding;GO:0020037,heme binding;GO:0016491,oxidoreductase activity;GO:0016684,oxidoreductase activity, acting on peroxide as acceptor;GO:0004601,per…
245	tr|A0A077RVG8|A0A077RVG8_WHEAT	Uncharacterized protein OS=Triticum aestivum GN=TRAES_3BF056700040CFD_c1 PE=4 SV=1		up	27.5304	1.54564e-07	response to stimulus;metabolic process;biological regulation	cell part;cell	catalytic activity	GO:0065007,biological regulation;GO:0048878,chemical homeostasis;GO:0009733,response to auxin stimulus;GO:0042221,response to chemical stimulus;GO:0009719,response to endogenous stimulus;GO:0009314,response to radiation;GO:0009416,response to light stimulus;GO:0010252,auxin homeostasis;GO:0042592,homeostatic process;GO:0008152,metabolic process;GO:0010583,response to cyclopentenone;GO:0010033,res…	GO:0044424,intracellular part;GO:0044464,cell part;GO:0005737,cytoplasm;GO:0005623,cell;GO:0005622,intracellular	GO:0010279,indole-3-acetic acid amido synthetase activity;GO:0016881,acid-amino acid ligase activity;GO:0003824,catalytic activity;GO:0016879,ligase activity, forming carbon-nitrogen bonds;GO:0016874,ligase activity
264	tr|W5HB91|W5HB91_WHEAT	Glyceraldehyde-3-phosphate dehydrogenase OS=Triticum aestivum PE=3 SV=1	tr|C7C4X1|C7C4X1_WHEAT	up	2.39928	0.00144822	response to stimulus;regulation of biological process;establishment of localization;cellular component organization or biogenesis;localization;metabolic process;biological regulation;cellular process	symplast;organelle;cell part;cell;organelle part;membrane-enclosed lumen	binding;catalytic activity	GO:0065007,biological regulation;GO:0034960,cellular biopolymer metabolic process;GO:0019637,organophosphate metabolic process;GO:0019318,hexose metabolic process;GO:0006970,response to osmotic stress;GO:0006950,response to stress;GO:0042221,response to chemical stimulus;GO:0046365,monosaccharide catabolic process;GO:0043283,biopolymer metabolic process;GO:0019757,glycosinolate metabolic process;…	GO:0044446,intracellular organelle part;GO:0031981,nuclear lumen;GO:0044422,organelle part;GO:0043233,organelle lumen;GO:0044464,cell part;GO:0009506,plasmodesma;GO:0005911,cell-cell junction;GO:0043232,intracellular non-membrane-bounded organelle;GO:0005618,cell wall;GO:0043231,intracellular membrane-bounded organelle;GO:0009507,chloroplast;GO:0005739,mitochondrion;GO:0031974,membrane-enclosed l…	GO:0043169,cation binding;GO:0005507,copper ion binding;GO:0003824,catalytic activity;GO:0008943,glyceraldehyde-3-phosphate dehydrogenase activity;GO:0046914,transition metal ion binding;GO:0043167,ion binding;GO:0051287,NAD or NADH binding;GO:0016620,oxidoreductase activity, acting on the aldehyde or oxo group of donors, NAD or NADP as acceptor;GO:0050661,NADP or NADPH binding;GO:0016491,oxidore…
281	tr|W5ANB3|W5ANB3_WHEAT	Uncharacterized protein OS=Triticum aestivum PE=4 SV=1		up	4.15428	0.00152006	response to stimulus;metabolic process;cellular process	cell part;cell	binding;catalytic activity	GO:0006952,defense response;GO:0016053,organic acid biosynthetic process;GO:0006082,organic acid metabolic process;GO:0009695,jasmonic acid biosynthetic process;GO:0046394,carboxylic acid biosynthetic process;GO:0006633,fatty acid biosynthetic process;GO:0009694,jasmonic acid metabolic process;GO:0006950,response to stress;GO:0044238,primary metabolic process;GO:0042180,cellular ketone metabolic …	GO:0044464,cell part;GO:0005623,cell;GO:0005622,intracellular	GO:0016651,oxidoreductase activity, acting on NADH or NADPH;GO:0048029,monosaccharide binding;GO:0003959,NADPH dehydrogenase activity;GO:0000166,nucleotide binding;GO:0005529,sugar binding;GO:0010181,FMN binding;GO:0016627,oxidoreductase activity, acting on the CH-CH group of donors;GO:0003824,catalytic activity;GO:0005488,binding;GO:0016628,oxidoreductase activity, acting on the CH-CH group of d…
286	tr|W5DAF0|W5DAF0_WHEAT	Uncharacterized protein OS=Triticum aestivum PE=4 SV=1		up	3.74664	5.06148e-08	response to stimulus;regulation of biological process;cellular component organization or biogenesis;developmental process;metabolic process;biological regulation;multicellular organismal process;cellular process	symplast;organelle;cell part;cell	binding;catalytic activity	GO:0065007,biological regulation;GO:0034960,cellular biopolymer metabolic process;GO:0048583,regulation of response to stimulus;GO:0031347,regulation of defense response;GO:0006950,response to stress;GO:0042221,response to chemical stimulus;GO:0080134,regulation of response to stress;GO:0044238,primary metabolic process;GO:0048229,gametophyte development;GO:0043283,biopolymer metabolic process;GO…	GO:0043229,intracellular organelle;GO:0044444,cytoplasmic part;GO:0009536,plastid;GO:0044464,cell part;GO:0009506,plasmodesma;GO:0005911,cell-cell junction;GO:0043227,membrane-bounded organelle;GO:0043231,intracellular membrane-bounded organelle;GO:0009507,chloroplast;GO:0044424,intracellular part;GO:0005737,cytoplasm;GO:0005623,cell;GO:0005634,nucleus;GO:0043226,organelle;GO:0044425,membrane par…	GO:0043169,cation binding;GO:0046872,metal ion binding;GO:0003824,catalytic activity;GO:0016879,ligase activity, forming carbon-nitrogen bonds;GO:0005488,binding;GO:0046914,transition metal ion binding;GO:0043167,ion binding;GO:0008270,zinc ion binding;GO:0016881,acid-amino acid ligase activity;GO:0016874,ligase activity
293	tr|W5HA31|W5HA31_WHEAT	Uncharacterized protein OS=Triticum aestivum PE=4 SV=1		up	3.00909	0.00441907	reproductive process;reproduction;regulation of biological process;developmental process;multicellular organismal process;cellular process;biological regulation;metabolic process	symplast;organelle;macromolecular complex;cell part;cell;organelle part;membrane-enclosed lumen	binding;catalytic activity	GO:0065007,biological regulation;GO:0034960,cellular biopolymer metabolic process;GO:0050793,regulation of developmental process;GO:0044238,primary metabolic process;GO:0006414,translational elongation;GO:0051239,regulation of multicellular organismal process;GO:0043283,biopolymer metabolic process;GO:0034645,cellular macromolecule biosynthetic process;GO:0043284,biopolymer biosynthetic process;G…	GO:0044446,intracellular organelle part;GO:0030529,ribonucleoprotein complex;GO:0031981,nuclear lumen;GO:0044422,organelle part;GO:0043233,organelle lumen;GO:0044464,cell part;GO:0009506,plasmodesma;GO:0005654,nucleoplasm;GO:0005911,cell-cell junction;GO:0043232,intracellular non-membrane-bounded organelle;GO:0005618,cell wall;GO:0043231,intracellular membrane-bounded organelle;GO:0031974,membran…	GO:0032553,ribonucleotide binding;GO:0017111,nucleoside-triphosphatase activity;GO:0045182,translation regulator activity;GO:0003824,catalytic activity;GO:0003924,GTPase activity;GO:0016817,hydrolase activity, acting on acid anhydrides;GO:0032561,guanyl ribonucleotide binding;GO:0003676,nucleic acid binding;GO:0008135,translation factor activity, nucleic acid binding;GO:0032555,purine ribonucleot…
295	tr|A0A0C4BJJ8|A0A0C4BJJ8_WHEAT	Uncharacterized protein OS=Triticum aestivum PE=3 SV=1		up	1.92086	0.0167527	reproductive process;reproduction;multi-organism process;cellular component organization or biogenesis;developmental process;multicellular organismal process;cellular process;response to stimulus;metabolic process	organelle;macromolecular complex;cell part;cell	binding;catalytic activity	GO:0043648,dicarboxylic acid metabolic process;GO:0070271,protein complex biogenesis;GO:0006970,response to osmotic stress;GO:0006950,response to stress;GO:0042221,response to chemical stimulus;GO:0015980,energy derivation by oxidation of organic compounds;GO:0006732,coenzyme metabolic process;GO:0043933,macromolecular complex subunit organization;GO:0051259,protein oligomerization;GO:0009651,res…	GO:0043229,intracellular organelle;GO:0044444,cytoplasmic part;GO:0009536,plastid;GO:0044464,cell part;GO:0016021,integral to membrane;GO:0043227,membrane-bounded organelle;GO:0043231,intracellular membrane-bounded organelle;GO:0009507,chloroplast;GO:0044424,intracellular part;GO:0043234,protein complex;GO:0005739,mitochondrion;GO:0005737,cytoplasm;GO:0005623,cell;GO:0032991,macromolecular comple…	GO:0016829,lyase activity;GO:0005515,protein binding;GO:0003824,catalytic activity;GO:0005488,binding
307	tr|W5FC04|W5FC04_WHEAT	Uncharacterized protein OS=Triticum aestivum PE=4 SV=1		up	5.30545	3.95731e-09	immune system process;regulation of biological process;establishment of localization;positive regulation of biological process;cellular process;response to stimulus;localization;biological regulation;metabolic process;death	organelle;cell part;cell;organelle part	binding;catalytic activity	GO:0065007,biological regulation;GO:0043067,regulation of programmed cell death;GO:0010941,regulation of cell death;GO:0048583,regulation of response to stimulus;GO:0050793,regulation of developmental process;GO:0006612,protein targeting to membrane;GO:0031347,regulation of defense response;GO:0033036,macromolecule localization;GO:0046907,intracellular transport;GO:0080134,regulation of response …	GO:0043229,intracellular organelle;GO:0044446,intracellular organelle part;GO:0044444,cytoplasmic part;GO:0009536,plastid;GO:0009532,plastid stroma;GO:0044422,organelle part;GO:0044435,plastid part;GO:0044464,cell part;GO:0043227,membrane-bounded organelle;GO:0009507,chloroplast;GO:0043231,intracellular membrane-bounded organelle;GO:0044424,intracellular part;GO:0005739,mitochondrion;GO:0005737,c…	GO:0016301,kinase activity;GO:0032553,ribonucleotide binding;GO:0001883,purine nucleoside binding;GO:0032555,purine ribonucleotide binding;GO:0016773,phosphotransferase activity, alcohol group as acceptor;GO:0016772,transferase activity, transferring phosphorus-containing groups;GO:0000166,nucleotide binding;GO:0003824,catalytic activity;GO:0005488,binding;GO:0005524,ATP binding;GO:0001882,nucleo…
323	tr|A0A077RVB3|A0A077RVB3_WHEAT	Uncharacterized protein OS=Triticum aestivum GN=TRAES_3BF003200130CFD_c1 PE=4 SV=1		up	1.64382	0.00951803	response to stimulus;cellular component organization or biogenesis;developmental process;metabolic process;multicellular organismal process;cellular process	symplast;extracellular region;organelle;macromolecular complex;cell part;cell;organelle part	binding;catalytic activity	GO:0019321,pentose metabolic process;GO:0009555,pollen development;GO:0034960,cellular biopolymer metabolic process;GO:0034637,cellular carbohydrate biosynthetic process;GO:0006970,response to osmotic stress;GO:0006950,response to stress;GO:0044238,primary metabolic process;GO:0048229,gametophyte development;GO:0043283,biopolymer metabolic process;GO:0034645,cellular macromolecule biosynthetic pr…	GO:0044446,intracellular organelle part;GO:0030529,ribonucleoprotein complex;GO:0044431,Golgi apparatus part;GO:0044422,organelle part;GO:0044464,cell part;GO:0009506,plasmodesma;GO:0005911,cell-cell junction;GO:0005794,Golgi apparatus;GO:0043232,intracellular non-membrane-bounded organelle;GO:0005618,cell wall;GO:0043231,intracellular membrane-bounded organelle;GO:0005634,nucleus;GO:0005623,cell…	GO:0016757,transferase activity, transferring glycosyl groups;GO:0005515,protein binding;GO:0003824,catalytic activity;GO:0005488,binding;GO:0016759,cellulose synthase activity;GO:0016760,cellulose synthase (UDP-forming) activity;GO:0016740,transferase activity;GO:0008194,UDP-glycosyltransferase activity;GO:0035251,UDP-glucosyltransferase activity;GO:0046527,glucosyltransferase activity;GO:001675…
333	tr|W5FQI1|W5FQI1_WHEAT	Uncharacterized protein OS=Triticum aestivum PE=4 SV=1		up	1.55607	0.01859	cellular component organization or biogenesis;metabolic process;cellular process	symplast;organelle;macromolecular complex;cell part;cell;organelle part;membrane-enclosed lumen	structural molecule activity	GO:0042254,ribosome biogenesis;GO:0032259,methylation;GO:0034960,cellular biopolymer metabolic process;GO:0044267,cellular protein metabolic process;GO:0009451,RNA modification;GO:0006730,one-carbon metabolic process;GO:0044238,primary metabolic process;GO:0043412,biopolymer modification;GO:0044237,cellular metabolic process;GO:0043283,biopolymer metabolic process;GO:0006807,nitrogen compound met…	GO:0044446,intracellular organelle part;GO:0030529,ribonucleoprotein complex;GO:0031981,nuclear lumen;GO:0044422,organelle part;GO:0043233,organelle lumen;GO:0044464,cell part;GO:0009506,plasmodesma;GO:0005911,cell-cell junction;GO:0005794,Golgi apparatus;GO:0043232,intracellular non-membrane-bounded organelle;GO:0043231,intracellular membrane-bounded organelle;GO:0009507,chloroplast;GO:0033279,r…	GO:0005198,structural molecule activity;GO:0003735,structural constituent of ribosome
340	tr|W5ARE8|W5ARE8_WHEAT	Uncharacterized protein OS=Triticum aestivum PE=4 SV=1		down	0.586636	0.00563973	response to stimulus;immune system process;multi-organism process;cellular component organization or biogenesis;metabolic process	extracellular region part;extracellular region;organelle;cell part;cell	catalytic activity	GO:0006952,defense response;GO:0016052,carbohydrate catabolic process;GO:0010383,cell wall polysaccharide metabolic process;GO:0010410,hemicellulose metabolic process;GO:0006950,response to stress;GO:0009057,macromolecule catabolic process;GO:0043285,biopolymer catabolic process;GO:0044036,cell wall macromolecule metabolic process;GO:0051707,response to other organism;GO:0044238,primary metabolic…	GO:0043229,intracellular organelle;GO:0044444,cytoplasmic part;GO:0031982,vesicle;GO:0048046,apoplast;GO:0044464,cell part;GO:0043227,membrane-bounded organelle;GO:0005618,cell wall;GO:0043231,intracellular membrane-bounded organelle;GO:0044424,intracellular part;GO:0031410,cytoplasmic vesicle;GO:0005737,cytoplasm;GO:0005623,cell;GO:0043226,organelle;GO:0009505,plant-type cell wall;GO:0005622,int…	GO:0004553,hydrolase activity, hydrolyzing O-glycosyl compounds;GO:0016798,hydrolase activity, acting on glycosyl bonds;GO:0003824,catalytic activity;GO:0016787,hydrolase activity
346	tr|W5APZ5|W5APZ5_WHEAT	Uncharacterized protein OS=Triticum aestivum PE=4 SV=1		up	5.27314	2.95736e-07	metabolic process		catalytic activity	GO:0055114,oxidation reduction;GO:0008152,metabolic process		GO:0016491,oxidoreductase activity;GO:0003824,catalytic activity
360	tr|W4ZSW8|W4ZSW8_WHEAT	Uncharacterized protein OS=Triticum aestivum PE=3 SV=1		up	29.4143	1.59601e-08	metabolic process;cellular process	cell part;cell	catalytic activity	GO:0006749,glutathione metabolic process;GO:0042221,response to chemical stimulus;GO:0044238,primary metabolic process;GO:0009404,toxin metabolic process;GO:0009636,response to toxin;GO:0006732,coenzyme metabolic process;GO:0044237,cellular metabolic process;GO:0006575,cellular amino acid derivative metabolic process;GO:0008152,metabolic process;GO:0006518,peptide metabolic process;GO:0009407,tox…	GO:0044424,intracellular part;GO:0044464,cell part;GO:0005737,cytoplasm;GO:0005623,cell;GO:0005622,intracellular	GO:0016740,transferase activity;GO:0016765,transferase activity, transferring alkyl or aryl (other than methyl) groups;GO:0003824,catalytic activity;GO:0004364,glutathione transferase activity
362	tr|Q8RW02|Q8RW02_WHEAT	Glutathione transferase OS=Triticum aestivum GN=gstu1C PE=2 SV=1		up	2.62796	0.0472466	metabolic process;cellular process	cell part;cell	catalytic activity	GO:0006749,glutathione metabolic process;GO:0042221,response to chemical stimulus;GO:0044238,primary metabolic process;GO:0009404,toxin metabolic process;GO:0009636,response to toxin;GO:0006732,coenzyme metabolic process;GO:0044237,cellular metabolic process;GO:0006575,cellular amino acid derivative metabolic process;GO:0008152,metabolic process;GO:0006518,peptide metabolic process;GO:0009407,tox…	GO:0044424,intracellular part;GO:0044464,cell part;GO:0005737,cytoplasm;GO:0005623,cell;GO:0005622,intracellular	GO:0016740,transferase activity;GO:0016765,transferase activity, transferring alkyl or aryl (other than methyl) groups;GO:0003824,catalytic activity;GO:0004364,glutathione transferase activity
366	tr|Q9LLR3|Q9LLR3_WHEAT	Vacuolar targeting receptor bp-80 OS=Triticum aestivum PE=2 SV=1		down	0.5575	0.00507491	establishment of localization;cellular component organization or biogenesis;localization;metabolic process;cellular process	extracellular region;organelle;macromolecular complex;cell part;cell;organelle part	binding	GO:0034960,cellular biopolymer metabolic process;GO:0033036,macromolecule localization;GO:0046907,intracellular transport;GO:0044238,primary metabolic process;GO:0043283,biopolymer metabolic process;GO:0034645,cellular macromolecule biosynthetic process;GO:0043413,biopolymer glycosylation;GO:0048193,Golgi vesicle transport;GO:0043170,macromolecule metabolic process;GO:0015031,protein transport;GO…	GO:0044446,intracellular organelle part;GO:0044431,Golgi apparatus part;GO:0030136,clathrin-coated vesicle;GO:0031982,vesicle;GO:0044422,organelle part;GO:0044464,cell part;GO:0005794,Golgi apparatus;GO:0043231,intracellular membrane-bounded organelle;GO:0005623,cell;GO:0044425,membrane part;GO:0012505,endomembrane system;GO:0005576,extracellular region;GO:0031224,intrinsic to membrane;GO:0031988…	GO:0043169,cation binding;GO:0043167,ion binding;GO:0046872,metal ion binding;GO:0005509,calcium ion binding;GO:0005515,protein binding;GO:0005488,binding
367	tr|W5CPX1|W5CPX1_WHEAT	Uncharacterized protein OS=Triticum aestivum GN=TRAES_3BF139100030CFD_c1 PE=3 SV=1		up	1.84489	0.0198643	response to stimulus;metabolic process;cellular process	cell part;cell	catalytic activity	GO:0033554,cellular response to stress;GO:0031668,cellular response to extracellular stimulus;GO:0031667,response to nutrient levels;GO:0009605,response to external stimulus;GO:0006950,response to stress;GO:0042221,response to chemical stimulus;GO:0042594,response to starvation;GO:0044238,primary metabolic process;GO:0006207,'de novo' pyrimidine base biosynthetic process;GO:0009267,cellular respo…	GO:0044444,cytoplasmic part;GO:0044424,intracellular part;GO:0044464,cell part;GO:0005737,cytoplasm;GO:0005623,cell;GO:0005829,cytosol;GO:0005622,intracellular	GO:0016830,carbon-carbon lyase activity;GO:0016829,lyase activity;GO:0016740,transferase activity;GO:0016757,transferase activity, transferring glycosyl groups;GO:0016831,carboxy-lyase activity;GO:0003824,catalytic activity;GO:0016763,transferase activity, transferring pentosyl groups
374	tr|Q7X748|Q7X748_WHEAT	Ribosomal protein L3 OS=Triticum aestivum GN=RPL3 PE=2 SV=1		up	2.02788	0.0064671	cellular component organization or biogenesis;metabolic process;cellular process	organelle;macromolecular complex;cell part;cell;organelle part	structural molecule activity	GO:0042254,ribosome biogenesis;GO:0034960,cellular biopolymer metabolic process;GO:0034621,cellular macromolecular complex subunit organization;GO:0044238,primary metabolic process;GO:0042273,ribosomal large subunit biogenesis;GO:0042255,ribosome assembly;GO:0043283,biopolymer metabolic process;GO:0034645,cellular macromolecule biosynthetic process;GO:0043933,macromolecular complex subunit organi…	GO:0043229,intracellular organelle;GO:0044446,intracellular organelle part;GO:0030529,ribonucleoprotein complex;GO:0044444,cytoplasmic part;GO:0044445,cytosolic part;GO:0044422,organelle part;GO:0015934,large ribosomal subunit;GO:0022625,cytosolic large ribosomal subunit;GO:0044464,cell part;GO:0022626,cytosolic ribosome;GO:0043232,intracellular non-membrane-bounded organelle;GO:0044424,intracell…	GO:0005198,structural molecule activity;GO:0003735,structural constituent of ribosome
376	tr|A0A096UMR0|A0A096UMR0_WHEAT	Uncharacterized protein OS=Triticum aestivum PE=4 SV=1		down	0.432342	0.0226925	response to stimulus;immune system process;multi-organism process;metabolic process;cellular process	organelle;cell part;cell	catalytic activity	GO:0033554,cellular response to stress;GO:0046394,carboxylic acid biosynthetic process;GO:0043648,dicarboxylic acid metabolic process;GO:0009605,response to external stimulus;GO:0006950,response to stress;GO:0044238,primary metabolic process;GO:0009309,amine biosynthetic process;GO:0009607,response to biotic stimulus;GO:0046483,heterocycle metabolic process;GO:0009698,phenylpropanoid metabolic pr…	GO:0043229,intracellular organelle;GO:0043231,intracellular membrane-bounded organelle;GO:0009507,chloroplast;GO:0044444,cytoplasmic part;GO:0044424,intracellular part;GO:0009536,plastid;GO:0005737,cytoplasm;GO:0005623,cell;GO:0043226,organelle;GO:0005622,intracellular;GO:0044464,cell part;GO:0043227,membrane-bounded organelle;GO:0016020,membrane	GO:0016740,transferase activity;GO:0016765,transferase activity, transferring alkyl or aryl (other than methyl) groups;GO:0003824,catalytic activity
384	tr|W5CKI0|W5CKI0_WHEAT	NADH-cytochrome b5 reductase OS=Triticum aestivum PE=3 SV=1		up	1.54271	0.00212717	response to stimulus;establishment of localization;cellular component organization or biogenesis;localization;metabolic process;cellular process	organelle;cell part;cell;organelle part;membrane-enclosed lumen	binding;catalytic activity	GO:0019318,hexose metabolic process;GO:0006970,response to osmotic stress;GO:0006950,response to stress;GO:0042221,response to chemical stimulus;GO:0046365,monosaccharide catabolic process;GO:0044238,primary metabolic process;GO:0006007,glucose catabolic process;GO:0009651,response to salt stress;GO:0019320,hexose catabolic process;GO:0010035,response to inorganic substance;GO:0006066,alcohol met…	GO:0043229,intracellular organelle;GO:0044446,intracellular organelle part;GO:0044444,cytoplasmic part;GO:0031967,organelle envelope;GO:0031982,vesicle;GO:0044422,organelle part;GO:0005758,mitochondrial intermembrane space;GO:0044464,cell part;GO:0043227,membrane-bounded organelle;GO:0005794,Golgi apparatus;GO:0005618,cell wall;GO:0043231,intracellular membrane-bounded organelle;GO:0044424,intrac…	GO:0043169,cation binding;GO:0016651,oxidoreductase activity, acting on NADH or NADPH;GO:0046872,metal ion binding;GO:0005507,copper ion binding;GO:0003824,catalytic activity;GO:0005488,binding;GO:0046914,transition metal ion binding;GO:0043167,ion binding;GO:0016491,oxidoreductase activity
386	tr|W4ZPG4|W4ZPG4_WHEAT	Uncharacterized protein OS=Triticum aestivum PE=4 SV=1		up	2.75273	2.30904e-05	response to stimulus;regulation of biological process;establishment of localization;cellular component organization or biogenesis;negative regulation of biological process;localization;metabolic process;biological regulation;cellular process	extracellular region;organelle;cell part;cell;organelle part	binding;catalytic activity	GO:0065007,biological regulation;GO:0019318,hexose metabolic process;GO:0006970,response to osmotic stress;GO:0006950,response to stress;GO:0010558,negative regulation of macromolecule biosynthetic process;GO:0042221,response to chemical stimulus;GO:0046365,monosaccharide catabolic process;GO:0031326,regulation of cellular biosynthetic process;GO:0031324,negative regulation of cellular metabolic …	GO:0043229,intracellular organelle;GO:0044446,intracellular organelle part;GO:0009526,plastid envelope;GO:0044444,cytoplasmic part;GO:0009536,plastid;GO:0031967,organelle envelope;GO:0009532,plastid stroma;GO:0044422,organelle part;GO:0048046,apoplast;GO:0044435,plastid part;GO:0044464,cell part;GO:0043227,membrane-bounded organelle;GO:0043231,intracellular membrane-bounded organelle;GO:0009507,c…	GO:0043169,cation binding;GO:0046906,tetrapyrrole binding;GO:0005507,copper ion binding;GO:0005506,iron ion binding;GO:0016667,oxidoreductase activity, acting on sulfur group of donors;GO:0003824,catalytic activity;GO:0046914,transition metal ion binding;GO:0043167,ion binding;GO:0020037,heme binding;GO:0016491,oxidoreductase activity;GO:0051536,iron-sulfur cluster binding;GO:0003677,DNA binding;…
405	tr|W5BBW7|W5BBW7_WHEAT	Uncharacterized protein OS=Triticum aestivum PE=4 SV=1		up	1.91692	0.0120497	reproductive process;reproduction;developmental process;metabolic process;multicellular organismal process;cellular process	organelle;cell part;cell;organelle part	binding;catalytic activity	GO:0009555,pollen development;GO:0046394,carboxylic acid biosynthetic process;GO:0044238,primary metabolic process;GO:0009309,amine biosynthetic process;GO:0048229,gametophyte development;GO:0009069,serine family amino acid metabolic process;GO:0044271,nitrogen compound biosynthetic process;GO:0006520,cellular amino acid metabolic process;GO:0010154,fruit development;GO:0009553,embryo sac develop…	GO:0043229,intracellular organelle;GO:0044446,intracellular organelle part;GO:0044444,cytoplasmic part;GO:0009536,plastid;GO:0009532,plastid stroma;GO:0044422,organelle part;GO:0044435,plastid part;GO:0044464,cell part;GO:0043227,membrane-bounded organelle;GO:0043231,intracellular membrane-bounded organelle;GO:0009507,chloroplast;GO:0044424,intracellular part;GO:0005739,mitochondrion;GO:0005737,c…	GO:0032553,ribonucleotide binding;GO:0001883,purine nucleoside binding;GO:0003824,catalytic activity;GO:0016614,oxidoreductase activity, acting on CH-OH group of donors;GO:0051287,NAD or NADH binding;GO:0016616,oxidoreductase activity, acting on the CH-OH group of donors, NAD or NADP as acceptor;GO:0016491,oxidoreductase activity;GO:0032559,adenyl ribonucleotide binding;GO:0004617,phosphoglycerat…
407	tr|W5H128|W5H128_WHEAT	Uncharacterized protein OS=Triticum aestivum PE=3 SV=1	tr|W5G7H1|W5G7H1_WHEAT;tr|W5GLH1|W5GLH1_WHEAT	up	1.57465	0.0309521	reproductive process;reproduction;regulation of biological process;establishment of localization;cellular component organization or biogenesis;developmental process;multicellular organismal process;cellular process;cell proliferation;localization;biological regulation;metabolic process	organelle;macromolecular complex;cell part;cell;organelle part;membrane-enclosed lumen	transporter activity;binding;catalytic activity	GO:0065007,biological regulation;GO:0032259,methylation;GO:0034960,cellular biopolymer metabolic process;GO:0006305,DNA alkylation;GO:0050793,regulation of developmental process;GO:0006730,one-carbon metabolic process;GO:0031326,regulation of cellular biosynthetic process;GO:0015698,inorganic anion transport;GO:0051567,histone H3-K9 methylation;GO:0051239,regulation of multicellular organismal pr…	GO:0044446,intracellular organelle part;GO:0031981,nuclear lumen;GO:0044422,organelle part;GO:0043233,organelle lumen;GO:0044464,cell part;GO:0005654,nucleoplasm;GO:0000228,nuclear chromosome;GO:0043232,intracellular non-membrane-bounded organelle;GO:0043231,intracellular membrane-bounded organelle;GO:0000347,THO complex;GO:0005657,replication fork;GO:0031974,membrane-enclosed lumen;GO:0005634,nu…	GO:0001883,purine nucleoside binding;GO:0017111,nucleoside-triphosphatase activity;GO:0008094,DNA-dependent ATPase activity;GO:0005515,protein binding;GO:0003678,DNA helicase activity;GO:0015103,inorganic anion transmembrane transporter activity;GO:0022857,transmembrane transporter activity;GO:0022804,active transmembrane transporter activity;GO:0003677,DNA binding;GO:0016817,hydrolase activity, …
413	tr|A9RAB2|A9RAB2_WHEAT	Mitogen-activated protein kinase OS=Triticum aestivum GN=MAPK2C PE=2 SV=1		up	1.66915	0.00221637	response to stimulus;metabolic process;cellular process	cell part;cell	binding;catalytic activity	GO:0040007,growth;GO:0000003, reproduction;GO:0050896,response to stimulus;GO:0051704,multi-organism process;GO:0009987,cellular process;GO:0008152,metabolic process;GO:0022414,reproductive process;GO:0022610,biological adhesion;GO:0007610,behavior;GO:0048518,positive regulation of biological process;GO:0048519,negative regulation of biological process;GO:0023052,signaling;GO:0032501,multicellula…	GO:0016020, membrane; GO:0019012,virion; GO:0005623,cell; GO:0031974, membrane-enclosed lumen; GO:0009295,nucleoid;GO:0030054,cell junction; GO:0005576,extracellular region; GO:0043226, organelle; GO:0055044,symplast; GO:0032991,macromolecular complex; GO:0044421, extracellular region part; GO:0044422,organelle part; GO:0044423,virion part; GO:0044456, synapse part; GO:0044464,cell part; GO:00974…	GO:0045735,nutrient reservoir activity;GO:0003824,catalytic activity;GO:0042056,chemoattractant activity;GO:0045499,chemorepellent activity;GO:0031386,protein tag;GO:0005198,structural molecule activity;GO:0005215,transporter activity;GO:0045182,translation regulator activity;GO:0005488,binding;GO:0016209,antioxidant activity;GO:0060089,molecular transducer activity;GO:0044092,negative regulation…
427	tr|A0A077RU01|A0A077RU01_WHEAT	Uncharacterized protein OS=Triticum aestivum GN=TRAES_3BF111600200CFD_c1 PE=3 SV=1		up	2.11166	0.000214305	response to stimulus;metabolic process;cellular process	organelle;cell part;cell	binding;catalytic activity	GO:0042221,response to chemical stimulus;GO:0044238,primary metabolic process;GO:0046483,heterocycle metabolic process;GO:0046482,para-aminobenzoic acid metabolic process;GO:0006732,coenzyme metabolic process;GO:0006752,group transfer coenzyme metabolic process;GO:0006520,cellular amino acid metabolic process;GO:0009407,toxin catabolic process;GO:0019752,carboxylic acid metabolic process;GO:00067…	GO:0043229,intracellular organelle;GO:0043231,intracellular membrane-bounded organelle;GO:0009507,chloroplast;GO:0044444,cytoplasmic part;GO:0044424,intracellular part;GO:0009536,plastid;GO:0005737,cytoplasm;GO:0005623,cell;GO:0043226,organelle;GO:0005829,cytosol;GO:0005622,intracellular;GO:0044464,cell part;GO:0043227,membrane-bounded organelle	GO:0043169,cation binding;GO:0019842,vitamin binding;GO:0046872,metal ion binding;GO:0016830,carbon-carbon lyase activity;GO:0000287,magnesium ion binding;GO:0016829,lyase activity;GO:0004737,pyruvate decarboxylase activity;GO:0003824,catalytic activity;GO:0005488,binding;GO:0043167,ion binding;GO:0030976,thiamin pyrophosphate binding;GO:0048037,cofactor binding;GO:0016831,carboxy-lyase activity;…
428	tr|W5BEP1|W5BEP1_WHEAT	Uncharacterized protein OS=Triticum aestivum PE=4 SV=1	tr|W5AWB7|W5AWB7_WHEAT	up	1.6595	0.00127082	response to stimulus;establishment of localization;cellular component organization or biogenesis;localization;metabolic process;cellular process	organelle;macromolecular complex;cell part;cell;organelle part;membrane-enclosed lumen	transporter activity;binding;catalytic activity	GO:0034960,cellular biopolymer metabolic process;GO:0019941,modification-dependent protein catabolic process;GO:0034220,ion transmembrane transport;GO:0006970,response to osmotic stress;GO:0006950,response to stress;GO:0042221,response to chemical stimulus;GO:0009607,response to biotic stimulus;GO:0009150,purine ribonucleotide metabolic process;GO:0046483,heterocycle metabolic process;GO:0009206,…	GO:0044446,intracellular organelle part;GO:0030529,ribonucleoprotein complex;GO:0031967,organelle envelope;GO:0031981,nuclear lumen;GO:0044422,organelle part;GO:0043233,organelle lumen;GO:0044435,plastid part;GO:0044464,cell part;GO:0034357,photosynthetic membrane;GO:0005794,Golgi apparatus;GO:0043232,intracellular non-membrane-bounded organelle;GO:0031976,plastid thylakoid;GO:0043231,intracellul…	GO:0043169,cation binding;GO:0015075,ion transmembrane transporter activity;GO:0005507,copper ion binding;GO:0003824,catalytic activity;GO:0046914,transition metal ion binding;GO:0043167,ion binding;GO:0022857,transmembrane transporter activity;GO:0008324,cation transmembrane transporter activity;GO:0046872,metal ion binding;GO:0005488,binding;GO:0008270,zinc ion binding;GO:0022890,inorganic cati…
431	tr|W5F5Z0|W5F5Z0_WHEAT	Uncharacterized protein OS=Triticum aestivum PE=3 SV=1		up	3.52714	0.00298731	metabolic process;cellular process	cell part;cell	catalytic activity	GO:0006518,peptide metabolic process;GO:0006749,glutathione metabolic process;GO:0009987,cellular process;GO:0044238,primary metabolic process;GO:0006790,sulfur metabolic process;GO:0051186,cofactor metabolic process;GO:0006732,coenzyme metabolic process;GO:0044237,cellular metabolic process;GO:0006519,cellular amino acid and derivative metabolic process;GO:0006575,cellular amino acid derivative …	GO:0044424,intracellular part;GO:0044464,cell part;GO:0005737,cytoplasm;GO:0005623,cell;GO:0005622,intracellular	GO:0016740,transferase activity;GO:0016765,transferase activity, transferring alkyl or aryl (other than methyl) groups;GO:0003824,catalytic activity;GO:0004364,glutathione transferase activity
433	tr|W5FK23|W5FK23_WHEAT	Uncharacterized protein OS=Triticum aestivum PE=4 SV=1		down	0.578001	0.0100813	metabolic process;biological regulation;cellular process	cell part;cell	electron carrier activity;binding;catalytic activity	GO:0065007,biological regulation;GO:0044270,nitrogen compound catabolic process;GO:0046394,carboxylic acid biosynthetic process;GO:0044238,primary metabolic process;GO:0046483,heterocycle metabolic process;GO:0046700,heterocycle catabolic process;GO:0046113,nucleobase catabolic process;GO:0019752,carboxylic acid metabolic process;GO:0055086,nucleobase, nucleoside and nucleotide metabolic process;…	GO:0044444,cytoplasmic part;GO:0044424,intracellular part;GO:0044464,cell part;GO:0005737,cytoplasm;GO:0005623,cell;GO:0005829,cytosol;GO:0005622,intracellular	GO:0043169,cation binding;GO:0046872,metal ion binding;GO:0016903,oxidoreductase activity, acting on the aldehyde or oxo group of donors;GO:0009055,electron carrier activity;GO:0051540,metal cluster binding;GO:0005506,iron ion binding;GO:0003824,catalytic activity;GO:0016614,oxidoreductase activity, acting on CH-OH group of donors;GO:0005488,binding;GO:0046914,transition metal ion binding;GO:0043…
434	tr|A0A077S4T4|A0A077S4T4_WHEAT	Uncharacterized protein OS=Triticum aestivum GN=TRAES_3BF094400080CFD_c1 PE=4 SV=1		down	0.604266	0.00829373	response to stimulus;regulation of biological process;cellular component organization or biogenesis;negative regulation of biological process;metabolic process;biological regulation;multicellular organismal process;cellular process	symplast;organelle;macromolecular complex;cell part;cell;organelle part	binding	GO:0065007,biological regulation;GO:0032259,methylation;GO:0034960,cellular biopolymer metabolic process;GO:0009605,response to external stimulus;GO:0010558,negative regulation of macromolecule biosynthetic process;GO:0006730,one-carbon metabolic process;GO:0031326,regulation of cellular biosynthetic process;GO:0031324,negative regulation of cellular metabolic process;GO:0000278,mitotic cell cycl…	GO:0044446,intracellular organelle part;GO:0005938,cell cortex;GO:0030981,cortical microtubule cytoskeleton;GO:0044422,organelle part;GO:0044464,cell part;GO:0009506,plasmodesma;GO:0005911,cell-cell junction;GO:0043232,intracellular non-membrane-bounded organelle;GO:0043231,intracellular membrane-bounded organelle;GO:0005634,nucleus;GO:0005623,cell;GO:0044425,membrane part;GO:0043228,non-membrane…	GO:0005515,protein binding;GO:0005488,binding
469	tr|Q41590|Q41590_WHEAT	Voltage dependent anion channel (VDAC) (Fragment) OS=Triticum aestivum GN=TAVDAC2 PE=2 SV=1		up	1.5541	0.0324893	establishment of localization;localization;cellular process	organelle;cell part;cell;organelle part		GO:0051234,establishment of localization;GO:0009987,cellular process;GO:0006820,anion transport;GO:0006811,ion transport;GO:0006810,transport;GO:0051179,localization;GO:0055085,transmembrane transport	GO:0043229,intracellular organelle;GO:0044446,intracellular organelle part;GO:0044444,cytoplasmic part;GO:0031967,organelle envelope;GO:0044422,organelle part;GO:0044464,cell part;GO:0043227,membrane-bounded organelle;GO:0031090,organelle membrane;GO:0043231,intracellular membrane-bounded organelle;GO:0044424,intracellular part;GO:0005739,mitochondrion;GO:0019867,outer membrane;GO:0005737,cytopla…
489	tr|W5A3G1|W5A3G1_WHEAT	GTP-binding nuclear protein OS=Triticum aestivum PE=3 SV=1	tr|Q944C6|Q944C6_WHEAT	up	3.25249	0.0430778	regulation of biological process;establishment of localization;cellular component organization or biogenesis;cellular process;response to stimulus;signaling;localization;biological regulation	symplast;organelle;cell part;cell	binding;catalytic activity	GO:0065007,biological regulation;GO:0042254,ribosome biogenesis;GO:0033036,macromolecule localization;GO:0046907,intracellular transport;GO:0033365,protein localization in organelle;GO:0007154,cell communication;GO:0006406,mRNA export from nucleus;GO:0015931,nucleobase, nucleoside, nucleotide and nucleic acid transport;GO:0051169,nuclear transport;GO:0006403,RNA localization;GO:0050658,RNA transp…	GO:0043229,intracellular organelle;GO:0044444,cytoplasmic part;GO:0044464,cell part;GO:0009506,plasmodesma;GO:0005911,cell-cell junction;GO:0043227,membrane-bounded organelle;GO:0005794,Golgi apparatus;GO:0043231,intracellular membrane-bounded organelle;GO:0044424,intracellular part;GO:0005737,cytoplasm;GO:0005623,cell;GO:0005634,nucleus;GO:0043226,organelle;GO:0044425,membrane part;GO:0005829,cy…	GO:0032553,ribonucleotide binding;GO:0017111,nucleoside-triphosphatase activity;GO:0005515,protein binding;GO:0003824,catalytic activity;GO:0003924,GTPase activity;GO:0016817,hydrolase activity, acting on acid anhydrides;GO:0032561,guanyl ribonucleotide binding;GO:0032555,purine ribonucleotide binding;GO:0000166,nucleotide binding;GO:0016462,pyrophosphatase activity;GO:0019001,guanyl nucleotide b…
498	tr|A0A0C4BIZ6|A0A0C4BIZ6_WHEAT	UMP-CMP kinase OS=Triticum aestivum PE=3 SV=1		up	1.77505	0.0338284	metabolic process;cellular process	extracellular region;organelle;cell part;cell	binding;catalytic activity	GO:0044238,primary metabolic process;GO:0006207,'de novo' pyrimidine base biosynthetic process;GO:0006221,pyrimidine nucleotide biosynthetic process;GO:0046483,heterocycle metabolic process;GO:0016310,phosphorylation;GO:0044237,cellular metabolic process;GO:0019856,pyrimidine base biosynthetic process;GO:0034654,nucleobase, nucleoside, nucleotide and nucleic acid biosynthetic process;GO:0034404,n…	GO:0043229,intracellular organelle;GO:0043231,intracellular membrane-bounded organelle;GO:0044444,cytoplasmic part;GO:0044424,intracellular part;GO:0005737,cytoplasm;GO:0005634,nucleus;GO:0005623,cell;GO:0043226,organelle;GO:0005829,cytosol;GO:0005622,intracellular;GO:0048046,apoplast;GO:0005576,extracellular region;GO:0044464,cell part;GO:0043227,membrane-bounded organelle	GO:0032553,ribonucleotide binding;GO:0001883,purine nucleoside binding;GO:0003824,catalytic activity;GO:0032559,adenyl ribonucleotide binding;GO:0016301,kinase activity;GO:0032555,purine ribonucleotide binding;GO:0000166,nucleotide binding;GO:0016772,transferase activity, transferring phosphorus-containing groups;GO:0019205,nucleobase, nucleoside, nucleotide kinase activity;GO:0005524,ATP binding…
533	tr|W5ANC4|W5ANC4_WHEAT	Uncharacterized protein OS=Triticum aestivum PE=4 SV=1		up	2.7351	0.00377346	response to stimulus;developmental process;metabolic process;multicellular organismal process;cellular process	cell part;cell	binding;catalytic activity	GO:0010150,leaf senescence;GO:0046394,carboxylic acid biosynthetic process;GO:0009605,response to external stimulus;GO:0006633,fatty acid biosynthetic process;GO:0006950,response to stress;GO:0042221,response to chemical stimulus;GO:0044238,primary metabolic process;GO:0010260,organ senescence;GO:0031407,oxylipin metabolic process;GO:0019752,carboxylic acid metabolic process;GO:0010035,response t…	GO:0044444,cytoplasmic part;GO:0044424,intracellular part;GO:0044464,cell part;GO:0005737,cytoplasm;GO:0005623,cell;GO:0005829,cytosol;GO:0005622,intracellular	GO:0016651,oxidoreductase activity, acting on NADH or NADPH;GO:0048029,monosaccharide binding;GO:0003959,NADPH dehydrogenase activity;GO:0000166,nucleotide binding;GO:0005529,sugar binding;GO:0010181,FMN binding;GO:0016627,oxidoreductase activity, acting on the CH-CH group of donors;GO:0003824,catalytic activity;GO:0005488,binding;GO:0016628,oxidoreductase activity, acting on the CH-CH group of d…
536	tr|W5BMT2|W5BMT2_WHEAT	Uncharacterized protein OS=Triticum aestivum PE=4 SV=1		up	12.8032	1.47723e-06	response to stimulus;metabolic process;biological regulation	cell part;cell	catalytic activity	GO:0065007,biological regulation;GO:0048878,chemical homeostasis;GO:0009733,response to auxin stimulus;GO:0042221,response to chemical stimulus;GO:0009719,response to endogenous stimulus;GO:0009314,response to radiation;GO:0009416,response to light stimulus;GO:0010252,auxin homeostasis;GO:0042592,homeostatic process;GO:0008152,metabolic process;GO:0010583,response to cyclopentenone;GO:0010033,res…	GO:0044424,intracellular part;GO:0044464,cell part;GO:0005737,cytoplasm;GO:0005623,cell;GO:0005622,intracellular	GO:0010279,indole-3-acetic acid amido synthetase activity;GO:0016881,acid-amino acid ligase activity;GO:0003824,catalytic activity;GO:0016879,ligase activity, forming carbon-nitrogen bonds;GO:0016874,ligase activity
538	tr|W4ZLP9|W4ZLP9_WHEAT	Uncharacterized protein OS=Triticum aestivum PE=4 SV=1		up	2.70918	0.00608791	establishment of localization;localization;metabolic process;cellular process	organelle;macromolecular complex;cell part;cell;organelle part	binding	GO:0034960,cellular biopolymer metabolic process;GO:0033036,macromolecule localization;GO:0046907,intracellular transport;GO:0006396,RNA processing;GO:0044238,primary metabolic process;GO:0000278,mitotic cell cycle;GO:0043283,biopolymer metabolic process;GO:0033365,protein localization in organelle;GO:0006406,mRNA export from nucleus;GO:0015931,nucleobase, nucleoside, nucleotide and nucleic acid …	GO:0043229,intracellular organelle;GO:0044446,intracellular organelle part;GO:0031967,organelle envelope;GO:0044422,organelle part;GO:0044464,cell part;GO:0016021,integral to membrane;GO:0043227,membrane-bounded organelle;GO:0043231,intracellular membrane-bounded organelle;GO:0043234,protein complex;GO:0044424,intracellular part;GO:0005635,nuclear envelope;GO:0005623,cell;GO:0005634,nucleus;GO:00…	GO:0019899,enzyme binding;GO:0005515,protein binding;GO:0005488,binding
545	tr|W5AUV9|W5AUV9_WHEAT	Uncharacterized protein OS=Triticum aestivum PE=4 SV=1		up	1.98159	0.027286	response to stimulus;cellular component organization or biogenesis;cellular process	organelle;cell part;cell	binding	GO:0051789,response to protein stimulus;GO:0033554,cellular response to stress;GO:0009605,response to external stimulus;GO:0070271,protein complex biogenesis;GO:0006950,response to stress;GO:0043623,cellular protein complex assembly;GO:0042221,response to chemical stimulus;GO:0034621,cellular macromolecular complex subunit organization;GO:0009416,response to light stimulus;GO:0009607,response to …	GO:0043229,intracellular organelle;GO:0043231,intracellular membrane-bounded organelle;GO:0044444,cytoplasmic part;GO:0044424,intracellular part;GO:0005737,cytoplasm;GO:0005634,nucleus;GO:0005623,cell;GO:0043226,organelle;GO:0005829,cytosol;GO:0005622,intracellular;GO:0005886,plasma membrane;GO:0044464,cell part;GO:0043227,membrane-bounded organelle;GO:0016020,membrane	GO:0031072,heat shock protein binding;GO:0005515,protein binding;GO:0051879,Hsp90 protein binding;GO:0005488,binding
547	tr|W5HZW2|W5HZW2_WHEAT	Dolichyl-diphosphooligosaccharide--protein glycosyltransferase 48 kDa subunit OS=Triticum aestivum PE=3 SV=1		down	0.611564	0.0128277	establishment of localization;cellular component organization or biogenesis;developmental process;cellular process;growth;localization;biological regulation;metabolic process	symplast;extracellular region;organelle;macromolecular complex;cell part;cell;organelle part;membrane-enclosed lumen	catalytic activity	GO:0065007,biological regulation;GO:0032259,methylation;GO:0034960,cellular biopolymer metabolic process;GO:0009826,unidimensional cell growth;GO:0006730,one-carbon metabolic process;GO:0009664,plant-type cell wall organization;GO:0043283,biopolymer metabolic process;GO:0043413,biopolymer glycosylation;GO:0043284,biopolymer biosynthetic process;GO:0048193,Golgi vesicle transport;GO:0030244,cellul…	GO:0044446,intracellular organelle part;GO:0031981,nuclear lumen;GO:0044422,organelle part;GO:0043233,organelle lumen;GO:0005789,endoplasmic reticulum membrane;GO:0044464,cell part;GO:0009506,plasmodesma;GO:0005911,cell-cell junction;GO:0005794,Golgi apparatus;GO:0043232,intracellular non-membrane-bounded organelle;GO:0005618,cell wall;GO:0043231,intracellular membrane-bounded organelle;GO:003197…	GO:0016740,transferase activity;GO:0016757,transferase activity, transferring glycosyl groups;GO:0016758,transferase activity, transferring hexosyl groups;GO:0003824,catalytic activity
549	tr|Q8RW00|Q8RW00_WHEAT	Glutathione transferase OS=Triticum aestivum GN=gstu3 PE=2 SV=1		up	2.26114	0.00716234	metabolic process;cellular process	cell part;cell	catalytic activity	GO:0006749,glutathione metabolic process;GO:0042221,response to chemical stimulus;GO:0044238,primary metabolic process;GO:0009404,toxin metabolic process;GO:0009636,response to toxin;GO:0006732,coenzyme metabolic process;GO:0044237,cellular metabolic process;GO:0006575,cellular amino acid derivative metabolic process;GO:0008152,metabolic process;GO:0006518,peptide metabolic process;GO:0009407,tox…	GO:0044424,intracellular part;GO:0044464,cell part;GO:0005737,cytoplasm;GO:0005623,cell;GO:0005622,intracellular	GO:0016740,transferase activity;GO:0016765,transferase activity, transferring alkyl or aryl (other than methyl) groups;GO:0003824,catalytic activity;GO:0004364,glutathione transferase activity
551	tr|W5H014|W5H014_WHEAT	Uncharacterized protein OS=Triticum aestivum PE=4 SV=1		up	1.68194	0.0103899	response to stimulus;establishment of localization;cellular component organization or biogenesis;localization;cellular process	cell part;cell	transporter activity;binding	GO:0006996,organelle organization;GO:0006970,response to osmotic stress;GO:0006950,response to stress;GO:0006812,cation transport;GO:0070838,divalent metal ion transport;GO:0051234,establishment of localization;GO:0009651,response to salt stress;GO:0015674,di-, tri-valent inorganic cation transport;GO:0051179,localization;GO:0009987,cellular process;GO:0006811,ion transport;GO:0007030,Golgi organ…	GO:0044444,cytoplasmic part;GO:0044424,intracellular part;GO:0005737,cytoplasm;GO:0005623,cell;GO:0005829,cytosol;GO:0005622,intracellular;GO:0005886,plasma membrane;GO:0044464,cell part;GO:0016020,membrane	GO:0008289,lipid binding;GO:0005215,transporter activity;GO:0022892,substrate-specific transporter activity;GO:0005488,binding
568	tr|W4ZWM7|W4ZWM7_WHEAT	Uncharacterized protein OS=Triticum aestivum PE=4 SV=1		down	0.606119	0.0126944
578	tr|Q9SAU8|Q9SAU8_WHEAT	HSP70 OS=Triticum aestivum GN=TaHSP70d PE=2 SV=1		up	1.81603	0.00101042			binding			GO:0032553,ribonucleotide binding;GO:0001883,purine nucleoside binding;GO:0032555,purine ribonucleotide binding;GO:0000166,nucleotide binding;GO:0005488,binding;GO:0005524,ATP binding;GO:0001882,nucleoside binding;GO:0030554,adenyl nucleotide binding;GO:0017076,purine nucleotide binding;GO:0032559,adenyl ribonucleotide binding
581	tr|M5AJV9|M5AJV9_WHEAT	Hemoglobin 1 OS=Triticum aestivum GN=TaBWHb-1 PE=2 SV=1		up	11.4402	5.06934e-06	establishment of localization;localization		binding	GO:0051234,establishment of localization;GO:0006810,transport;GO:0051179,localization		GO:0043169,cation binding;GO:0046872,metal ion binding;GO:0046906,tetrapyrrole binding;GO:0005506,iron ion binding;GO:0005488,binding;GO:0046914,transition metal ion binding;GO:0043167,ion binding;GO:0020037,heme binding
592	tr|W5CL67|W5CL67_WHEAT	Uncharacterized protein OS=Triticum aestivum PE=4 SV=1		down	0.585414	0.0165532	reproductive process;reproduction;regulation of biological process;cellular component organization or biogenesis;developmental process;multicellular organismal process;cellular process;biological regulation;metabolic process	organelle;cell part;cell	binding	GO:0065007,biological regulation;GO:0034960,cellular biopolymer metabolic process;GO:0048731,system development;GO:0010016,shoot morphogenesis;GO:0031326,regulation of cellular biosynthetic process;GO:0009888,tissue development;GO:0043283,biopolymer metabolic process;GO:0043170,macromolecule metabolic process;GO:0010154,fruit development;GO:0009790,embryonic development;GO:0009987,cellular proces…	GO:0043229,intracellular organelle;GO:0043231,intracellular membrane-bounded organelle;GO:0044444,cytoplasmic part;GO:0044424,intracellular part;GO:0005737,cytoplasm;GO:0005634,nucleus;GO:0005623,cell;GO:0043226,organelle;GO:0005829,cytosol;GO:0005622,intracellular;GO:0044464,cell part;GO:0043227,membrane-bounded organelle	GO:0031072,heat shock protein binding;GO:0005515,protein binding;GO:0051879,Hsp90 protein binding;GO:0005488,binding
611	tr|W5AIS4|W5AIS4_WHEAT	Alpha-galactosidase OS=Triticum aestivum PE=3 SV=1	tr|W4ZZP9|W4ZZP9_WHEAT;tr|W4ZTW1|W4ZTW1_WHEAT	down	0.52271	0.00344162	reproductive process;reproduction;regulation of biological process;multi-organism process;cellular component organization or biogenesis;positive regulation of biological process;developmental process;multicellular organismal process;cellular process;response to stimulus;biological regulation;metabolic process	extracellular region;organelle;cell part;cell	catalytic activity	GO:0065007,biological regulation;GO:0048582,positive regulation of post-embryonic development;GO:0034960,cellular biopolymer metabolic process;GO:0009620,response to fungus;GO:0050793,regulation of developmental process;GO:0048731,system development;GO:0010016,shoot morphogenesis;GO:0009607,response to biotic stimulus;GO:0051239,regulation of multicellular organismal process;GO:0043283,biopolymer…	GO:0043229,intracellular organelle;GO:0044444,cytoplasmic part;GO:0031982,vesicle;GO:0048046,apoplast;GO:0044464,cell part;GO:0043227,membrane-bounded organelle;GO:0005618,cell wall;GO:0043231,intracellular membrane-bounded organelle;GO:0044424,intracellular part;GO:0031410,cytoplasmic vesicle;GO:0005737,cytoplasm;GO:0005623,cell;GO:0043226,organelle;GO:0009505,plant-type cell wall;GO:0005622,int…
616	tr|W5IC19|W5IC19_WHEAT	Uncharacterized protein OS=Triticum aestivum PE=4 SV=1		up	7.6955	7.5901e-06	response to stimulus;regulation of biological process;signaling;multi-organism process;metabolic process;biological regulation;cellular process	organelle;cell part;cell		GO:0065007,biological regulation;GO:0009620,response to fungus;GO:0042221,response to chemical stimulus;GO:0009719,response to endogenous stimulus;GO:0044238,primary metabolic process;GO:0009607,response to biotic stimulus;GO:0046483,heterocycle metabolic process;GO:0046482,para-aminobenzoic acid metabolic process;GO:0006732,coenzyme metabolic process;GO:0007154,cell communication;GO:0006752,grou…	GO:0043229,intracellular organelle;GO:0043231,intracellular membrane-bounded organelle;GO:0044444,cytoplasmic part;GO:0044424,intracellular part;GO:0005737,cytoplasm;GO:0031410,cytoplasmic vesicle;GO:0005623,cell;GO:0031982,vesicle;GO:0043226,organelle;GO:0005773,vacuole;GO:0005622,intracellular;GO:0044464,cell part;GO:0016023,cytoplasmic membrane-bounded vesicle;GO:0043227,membrane-bounded organ…
622	tr|W5DZM2|W5DZM2_WHEAT	Uncharacterized protein OS=Triticum aestivum PE=4 SV=1		down	0.463176	9.97095e-05	metabolic process;cellular process		binding;catalytic activity	GO:0006082,organic acid metabolic process;GO:0006541,glutamine metabolic process;GO:0009064,glutamine family amino acid metabolic process;GO:0044238,primary metabolic process;GO:0044106,cellular amine metabolic process;GO:0042180,cellular ketone metabolic process;GO:0044237,cellular metabolic process;GO:0044262,cellular carbohydrate metabolic process;GO:0006807,nitrogen compound metabolic process…		GO:0032553,ribonucleotide binding;GO:0001883,purine nucleoside binding;GO:0032555,purine ribonucleotide binding;GO:0000166,nucleotide binding;GO:0003824,catalytic activity;GO:0016879,ligase activity, forming carbon-nitrogen bonds;GO:0005488,binding;GO:0005524,ATP binding;GO:0004066,asparagine synthase (glutamine-hydrolyzing) activity;GO:0001882,nucleoside binding;GO:0017076,purine nucleotide bind…
636	tr|W5DNK7|W5DNK7_WHEAT	Uncharacterized protein OS=Triticum aestivum PE=4 SV=1	tr|A7DVT6|A7DVT6_WHEAT	up	3.85446	0.00670455	regulation of biological process;growth;developmental process;metabolic process;biological regulation;multicellular organismal process;cellular process	organelle;cell part;cell	catalytic activity	GO:0065007,biological regulation;GO:0044275,cellular carbohydrate catabolic process;GO:0048364,root development;GO:0050793,regulation of developmental process;GO:0009311,oligosaccharide metabolic process;GO:0048731,system development;GO:0044238,primary metabolic process;GO:0009888,tissue development;GO:0051239,regulation of multicellular organismal process;GO:0043170,macromolecule metabolic proce…	GO:0043229,intracellular organelle;GO:0043231,intracellular membrane-bounded organelle;GO:0044444,cytoplasmic part;GO:0044424,intracellular part;GO:0005737,cytoplasm;GO:0005634,nucleus;GO:0005623,cell;GO:0043226,organelle;GO:0005829,cytosol;GO:0005622,intracellular;GO:0044464,cell part;GO:0043227,membrane-bounded organelle	GO:0004553,hydrolase activity, hydrolyzing O-glycosyl compounds;GO:0015926,glucosidase activity;GO:0016798,hydrolase activity, acting on glycosyl bonds;GO:0003824,catalytic activity;GO:0016787,hydrolase activity
650	tr|R9UNY9|R9UNY9_WHEAT	Xylanase inhibitor protein OS=Triticum aestivum GN=xip PE=2 SV=1	tr|D3JUT3|D3JUT3_WHEAT;sp|Q8L5C6|XIP1_WHEAT	down	0.379489	0.000472357	response to stimulus;metabolic process	extracellular region;organelle;cell part;cell	binding;catalytic activity	GO:0006952,defense response;GO:0006026,aminoglycan catabolic process;GO:0016052,carbohydrate catabolic process;GO:0005996,monosaccharide metabolic process;GO:0046348,amino sugar catabolic process;GO:0006043,glucosamine catabolic process;GO:0006950,response to stress;GO:0009057,macromolecule catabolic process;GO:0043285,biopolymer catabolic process;GO:0046365,monosaccharide catabolic process;GO:00…	GO:0043229,intracellular organelle;GO:0043231,intracellular membrane-bounded organelle;GO:0044444,cytoplasmic part;GO:0044424,intracellular part;GO:0005737,cytoplasm;GO:0031410,cytoplasmic vesicle;GO:0005623,cell;GO:0031982,vesicle;GO:0043226,organelle;GO:0005622,intracellular;GO:0005576,extracellular region;GO:0044464,cell part;GO:0016023,cytoplasmic membrane-bounded vesicle;GO:0043227,membrane-…	GO:0004568,chitinase activity;GO:0016798,hydrolase activity, acting on glycosyl bonds;GO:0003824,catalytic activity;GO:0030247,polysaccharide binding;GO:0005488,binding;GO:0004553,hydrolase activity, hydrolyzing O-glycosyl compounds;GO:0008061,chitin binding;GO:0030246,carbohydrate binding;GO:0016787,hydrolase activity;GO:0001871,pattern binding
652	tr|W5ANU0|W5ANU0_WHEAT	Uncharacterized protein OS=Triticum aestivum PE=3 SV=1		up	2.16333	0.00286195	metabolic process;cellular process	organelle;cell part;cell	catalytic activity	GO:0006518,peptide metabolic process;GO:0006749,glutathione metabolic process;GO:0009987,cellular process;GO:0044238,primary metabolic process;GO:0006790,sulfur metabolic process;GO:0051186,cofactor metabolic process;GO:0006732,coenzyme metabolic process;GO:0044237,cellular metabolic process;GO:0006519,cellular amino acid and derivative metabolic process;GO:0006575,cellular amino acid derivative …	GO:0043229,intracellular organelle;GO:0043231,intracellular membrane-bounded organelle;GO:0044444,cytoplasmic part;GO:0044424,intracellular part;GO:0005737,cytoplasm;GO:0031410,cytoplasmic vesicle;GO:0005623,cell;GO:0031982,vesicle;GO:0043226,organelle;GO:0005622,intracellular;GO:0044464,cell part;GO:0016023,cytoplasmic membrane-bounded vesicle;GO:0043227,membrane-bounded organelle;GO:0031988,mem…	GO:0016740,transferase activity;GO:0016765,transferase activity, transferring alkyl or aryl (other than methyl) groups;GO:0003824,catalytic activity;GO:0004364,glutathione transferase activity
668	tr|W5DZH8|W5DZH8_WHEAT	Beta-galactosidase OS=Triticum aestivum PE=3 SV=1		down	0.320379	0.00546091	metabolic process	extracellular region;cell part;cell	binding;catalytic activity	GO:0044238,primary metabolic process;GO:0005975,carbohydrate metabolic process;GO:0008152,metabolic process	GO:0005623,cell;GO:0044425,membrane part;GO:0005576,extracellular region;GO:0030312,external encapsulating structure;GO:0044464,cell part;GO:0016021,integral to membrane;GO:0031224,intrinsic to membrane;GO:0016020,membrane;GO:0005618,cell wall	GO:0004553,hydrolase activity, hydrolyzing O-glycosyl compounds;GO:0016798,hydrolase activity, acting on glycosyl bonds;GO:0003824,catalytic activity;GO:0030246,carbohydrate binding;GO:0005488,binding;GO:0016787,hydrolase activity
669	tr|Q8RWR5|Q8RWR5_WHEAT	Beta-D-glucan exohydrolase OS=Triticum aestivum PE=2 SV=1	tr|W5FDS3|W5FDS3_WHEAT	down	0.354006	0.00376139	response to stimulus;immune system process;multi-organism process;metabolic process;cellular process	symplast;extracellular region;organelle;cell part;cell	catalytic activity	GO:0006952,defense response;GO:0033554,cellular response to stress;GO:0016052,carbohydrate catabolic process;GO:0006950,response to stress;GO:0009057,macromolecule catabolic process;GO:0043285,biopolymer catabolic process;GO:0051707,response to other organism;GO:0044238,primary metabolic process;GO:0009607,response to biotic stimulus;GO:0009251,glucan catabolic process;GO:0000272,polysaccharide c…	GO:0043229,intracellular organelle;GO:0044444,cytoplasmic part;GO:0031982,vesicle;GO:0044464,cell part;GO:0009506,plasmodesma;GO:0005911,cell-cell junction;GO:0043227,membrane-bounded organelle;GO:0005618,cell wall;GO:0043231,intracellular membrane-bounded organelle;GO:0044424,intracellular part;GO:0031410,cytoplasmic vesicle;GO:0005737,cytoplasm;GO:0005623,cell;GO:0043226,organelle;GO:0009505,pl…	GO:0004553,hydrolase activity, hydrolyzing O-glycosyl compounds;GO:0015926,glucosidase activity;GO:0008422,beta-glucosidase activity;GO:0016798,hydrolase activity, acting on glycosyl bonds;GO:0003824,catalytic activity;GO:0016787,hydrolase activity
673	sp|D5MTF8|HGL1D_WHEAT	4-hydroxy-7-methoxy-3-oxo-3,4-dihydro-2H-1,4-benzoxazin-2-yl glucoside beta-D-glucosidase 1d, chloroplastic OS=Triticum aestivum GN=GLU1D PE=1 SV=1		up	2.11716	0.0212583	metabolic process	organelle;cell part;cell	catalytic activity	GO:0044238,primary metabolic process;GO:0005975,carbohydrate metabolic process;GO:0008152,metabolic process	GO:0043229,intracellular organelle;GO:0043231,intracellular membrane-bounded organelle;GO:0009507,chloroplast;GO:0044444,cytoplasmic part;GO:0044424,intracellular part;GO:0009536,plastid;GO:0005737,cytoplasm;GO:0005623,cell;GO:0043226,organelle;GO:0005622,intracellular;GO:0044464,cell part;GO:0043227,membrane-bounded organelle	GO:0004553,hydrolase activity, hydrolyzing O-glycosyl compounds;GO:0015926,glucosidase activity;GO:0008422,beta-glucosidase activity;GO:0016798,hydrolase activity, acting on glycosyl bonds;GO:0003824,catalytic activity;GO:0016787,hydrolase activity
677	tr|W5DZ80|W5DZ80_WHEAT	Uncharacterized protein OS=Triticum aestivum PE=4 SV=1		up	1.63656	0.0398303	response to stimulus;regulation of biological process;establishment of localization;localization;metabolic process;biological regulation;cellular process	organelle;cell part;cell;organelle part	binding;catalytic activity	GO:0065007,biological regulation;GO:0034960,cellular biopolymer metabolic process;GO:0006950,response to stress;GO:0042221,response to chemical stimulus;GO:0009719,response to endogenous stimulus;GO:0009416,response to light stimulus;GO:0043283,biopolymer metabolic process;GO:0006406,mRNA export from nucleus;GO:0043284,biopolymer biosynthetic process;GO:0015931,nucleobase, nucleoside, nucleotide …	GO:0043229,intracellular organelle;GO:0044446,intracellular organelle part;GO:0044444,cytoplasmic part;GO:0031967,organelle envelope;GO:0044422,organelle part;GO:0044464,cell part;GO:0043227,membrane-bounded organelle;GO:0043231,intracellular membrane-bounded organelle;GO:0044424,intracellular part;GO:0005635,nuclear envelope;GO:0005737,cytoplasm;GO:0005623,cell;GO:0005634,nucleus;GO:0043226,orga…	GO:0032553,ribonucleotide binding;GO:0001883,purine nucleoside binding;GO:0017111,nucleoside-triphosphatase activity;GO:0004004,ATP-dependent RNA helicase activity;GO:0003824,catalytic activity;GO:0003724,RNA helicase activity;GO:0032559,adenyl ribonucleotide binding;GO:0016817,hydrolase activity, acting on acid anhydrides;GO:0003676,nucleic acid binding;GO:0032555,purine ribonucleotide binding;G…
705	tr|Q43662|Q43662_WHEAT	Wali2 protein OS=Triticum aestivum GN=wali2 PE=2 SV=1		down	0.540234	0.0125173
720	tr|W5C4B7|W5C4B7_WHEAT	Uncharacterized protein OS=Triticum aestivum PE=3 SV=1	tr|W5BLQ8|W5BLQ8_WHEAT	up	1.78415	0.0188264	immune system process;multi-organism process;establishment of localization;cellular component organization or biogenesis;cellular process;response to stimulus;localization;metabolic process	organelle;cell part;cell;organelle part;membrane-enclosed lumen	binding;catalytic activity	GO:0034960,cellular biopolymer metabolic process;GO:0019941,modification-dependent protein catabolic process;GO:0042221,response to chemical stimulus;GO:0046483,heterocycle metabolic process;GO:0043283,biopolymer metabolic process;GO:0006220,pyrimidine nucleotide metabolic process;GO:0006955,immune response;GO:0006066,alcohol metabolic process;GO:0043094,cellular metabolic compound salvage;GO:000…	GO:0043229,intracellular organelle;GO:0044446,intracellular organelle part;GO:0044444,cytoplasmic part;GO:0044422,organelle part;GO:0043233,organelle lumen;GO:0031980,mitochondrial lumen;GO:0044464,cell part;GO:0005759,mitochondrial matrix;GO:0043227,membrane-bounded organelle;GO:0005618,cell wall;GO:0043231,intracellular membrane-bounded organelle;GO:0044424,intracellular part;GO:0005739,mitocho…	GO:0043169,cation binding;GO:0032553,ribonucleotide binding;GO:0001883,purine nucleoside binding;GO:0005507,copper ion binding;GO:0003824,catalytic activity;GO:0016878,acid-thiol ligase activity;GO:0046914,transition metal ion binding;GO:0043167,ion binding;GO:0032559,adenyl ribonucleotide binding;GO:0046872,metal ion binding;GO:0032555,purine ribonucleotide binding;GO:0000166,nucleotide binding;…
738	tr|A7BJ77|A7BJ77_WHEAT	Uncharacterized protein OS=Triticum aestivum GN=Xip-R1 PE=2 SV=1		down	0.37236	0.00056382	metabolic process	extracellular region;organelle;cell part;cell	binding;catalytic activity	GO:0006026,aminoglycan catabolic process;GO:0016052,carbohydrate catabolic process;GO:0005996,monosaccharide metabolic process;GO:0046348,amino sugar catabolic process;GO:0006043,glucosamine catabolic process;GO:0009057,macromolecule catabolic process;GO:0043285,biopolymer catabolic process;GO:0046365,monosaccharide catabolic process;GO:0044238,primary metabolic process;GO:0000272,polysaccharide …	GO:0043229,intracellular organelle;GO:0043231,intracellular membrane-bounded organelle;GO:0044444,cytoplasmic part;GO:0044424,intracellular part;GO:0005737,cytoplasm;GO:0031410,cytoplasmic vesicle;GO:0005623,cell;GO:0031982,vesicle;GO:0043226,organelle;GO:0005622,intracellular;GO:0005576,extracellular region;GO:0044464,cell part;GO:0016023,cytoplasmic membrane-bounded vesicle;GO:0043227,membrane-…	GO:0004568,chitinase activity;GO:0016798,hydrolase activity, acting on glycosyl bonds;GO:0003824,catalytic activity;GO:0030247,polysaccharide binding;GO:0005488,binding;GO:0004553,hydrolase activity, hydrolyzing O-glycosyl compounds;GO:0008061,chitin binding;GO:0030246,carbohydrate binding;GO:0016787,hydrolase activity;GO:0001871,pattern binding
747	tr|W5BNV2|W5BNV2_WHEAT	Uncharacterized protein OS=Triticum aestivum PE=4 SV=1		up	1.76619	0.0105897	response to stimulus;regulation of biological process;signaling;metabolic process;biological regulation;cellular process	organelle;cell part;cell;organelle part		GO:0065007,biological regulation;GO:0046185,aldehyde catabolic process;GO:0042221,response to chemical stimulus;GO:0009719,response to endogenous stimulus;GO:0007154,cell communication;GO:0009438,methylglyoxal metabolic process;GO:0009725,response to hormone stimulus;GO:0009407,toxin catabolic process;GO:0019752,carboxylic acid metabolic process;GO:0009987,cellular process;GO:0014070,response to …	GO:0043229,intracellular organelle;GO:0044446,intracellular organelle part;GO:0044444,cytoplasmic part;GO:0044422,organelle part;GO:0044464,cell part;GO:0043227,membrane-bounded organelle;GO:0031090,organelle membrane;GO:0005618,cell wall;GO:0043231,intracellular membrane-bounded organelle;GO:0044424,intracellular part;GO:0005737,cytoplasm;GO:0005774,vacuolar membrane;GO:0005623,cell;GO:0005634,n…
748	tr|W5AJ60|W5AJ60_WHEAT	Uncharacterized protein OS=Triticum aestivum PE=4 SV=1		up	6.04836	0.0222823
757	tr|W5A2X8|W5A2X8_WHEAT	Uncharacterized protein OS=Triticum aestivum PE=4 SV=1		up	2.23722	0.00610885	response to stimulus	symplast;cell part;cell	catalytic activity	GO:0009409,response to cold;GO:0050896,response to stimulus;GO:0009628,response to abiotic stimulus;GO:0006950,response to stress;GO:0009266,response to temperature stimulus	GO:0044424,intracellular part;GO:0005737,cytoplasm;GO:0005623,cell;GO:0044425,membrane part;GO:0055044,symplast;GO:0005622,intracellular;GO:0005886,plasma membrane;GO:0009506,plasmodesma;GO:0030054,cell junction;GO:0044464,cell part;GO:0005911,cell-cell junction;GO:0016020,membrane;GO:0044459,plasma membrane part	GO:0003824,catalytic activity;GO:0016787,hydrolase activity
780	tr|Q8W431|Q8W431_WHEAT	Sucrose:fructan 6-fructosyltransferase OS=Triticum aestivum GN=6-SFT PE=2 SV=1		down	0.469187	0.00452494	metabolic process	cell part;cell	catalytic activity	GO:0044238,primary metabolic process;GO:0005975,carbohydrate metabolic process;GO:0008152,metabolic process	GO:0044464,cell part;GO:0005623,cell;GO:0031224,intrinsic to membrane;GO:0016021,integral to membrane;GO:0044425,membrane part;GO:0016020,membrane	GO:0004553,hydrolase activity, hydrolyzing O-glycosyl compounds;GO:0016740,transferase activity;GO:0016798,hydrolase activity, acting on glycosyl bonds;GO:0003824,catalytic activity;GO:0016787,hydrolase activity
791	tr|W5AAN4|W5AAN4_WHEAT	Peroxidase OS=Triticum aestivum PE=3 SV=1		down	0.430546	0.0111444	response to stimulus;cellular component organization or biogenesis;metabolic process;cellular process	extracellular region;cell part;cell	binding;catalytic activity;antioxidant activity	GO:0033554,cellular response to stress;GO:0006950,response to stress;GO:0042221,response to chemical stimulus;GO:0006800,oxygen and reactive oxygen species metabolic process;GO:0009664,plant-type cell wall organization;GO:0044237,cellular metabolic process;GO:0008152,metabolic process;GO:0042743,hydrogen peroxide metabolic process;GO:0007047,cell wall organization;GO:0000302,response to reactive …	GO:0005576,extracellular region;GO:0030312,external encapsulating structure;GO:0044464,cell part;GO:0005623,cell;GO:0009505,plant-type cell wall;GO:0005618,cell wall	GO:0043169,cation binding;GO:0046872,metal ion binding;GO:0046906,tetrapyrrole binding;GO:0005506,iron ion binding;GO:0003824,catalytic activity;GO:0005488,binding;GO:0046914,transition metal ion binding;GO:0016209,antioxidant activity;GO:0043167,ion binding;GO:0020037,heme binding;GO:0016491,oxidoreductase activity;GO:0016684,oxidoreductase activity, acting on peroxide as acceptor;GO:0004601,per…
810	tr|W5FEQ2|W5FEQ2_WHEAT	Uncharacterized protein OS=Triticum aestivum PE=4 SV=1		up	1.8987	0.0396456		organelle;macromolecular complex;cell part;cell;organelle part			GO:0044446,intracellular organelle part;GO:0031967,organelle envelope;GO:0044422,organelle part;GO:0044464,cell part;GO:0043231,intracellular membrane-bounded organelle;GO:0005739,mitochondrion;GO:0005623,cell;GO:0044429,mitochondrial part;GO:0044425,membrane part;GO:0031975,envelope;GO:0005740,mitochondrial envelope;GO:0005746,mitochondrial respiratory chain;GO:0044437,vacuolar part;GO:0031224,i…
814	tr|W5GG94|W5GG94_WHEAT	Cellulose synthase OS=Triticum aestivum PE=3 SV=1	tr|W5GRK8|W5GRK8_WHEAT	down	0.369432	0.0182269	establishment of localization;cellular component organization or biogenesis;developmental process;multicellular organismal process;cellular process;response to stimulus;growth;localization;biological regulation;metabolic process	organelle;cell part;cell;organelle part	binding;catalytic activity	GO:0065007,biological regulation;GO:0034960,cellular biopolymer metabolic process;GO:0048364,root development;GO:0048588,developmental cell growth;GO:0019318,hexose metabolic process;GO:0006970,response to osmotic stress;GO:0006950,response to stress;GO:0048764,trichoblast maturation;GO:0042221,response to chemical stimulus;GO:0048731,system development;GO:0046365,monosaccharide catabolic process…	GO:0043229,intracellular organelle;GO:0044446,intracellular organelle part;GO:0005802,trans-Golgi network;GO:0044444,cytoplasmic part;GO:0044431,Golgi apparatus part;GO:0005768,endosome;GO:0044422,organelle part;GO:0044464,cell part;GO:0016021,integral to membrane;GO:0043227,membrane-bounded organelle;GO:0005794,Golgi apparatus;GO:0043231,intracellular membrane-bounded organelle;GO:0044424,intrac…	GO:0043169,cation binding;GO:0046872,metal ion binding;GO:0016757,transferase activity, transferring glycosyl groups;GO:0003824,catalytic activity;GO:0005488,binding;GO:0046914,transition metal ion binding;GO:0016759,cellulose synthase activity;GO:0043167,ion binding;GO:0008270,zinc ion binding;GO:0016760,cellulose synthase (UDP-forming) activity;GO:0016740,transferase activity;GO:0008194,UDP-gly…
817	tr|W5AJ01|W5AJ01_WHEAT	Peroxidase OS=Triticum aestivum PE=3 SV=1	tr|W4ZR05|W4ZR05_WHEAT;tr|C5H4Q0|C5H4Q0_WHEAT	down	0.4676	0.0319691	response to stimulus;cellular component organization or biogenesis;metabolic process;cellular process	extracellular region;organelle;cell part;cell	binding;catalytic activity;antioxidant activity	GO:0033554,cellular response to stress;GO:0006950,response to stress;GO:0042221,response to chemical stimulus;GO:0006800,oxygen and reactive oxygen species metabolic process;GO:0009664,plant-type cell wall organization;GO:0044237,cellular metabolic process;GO:0008152,metabolic process;GO:0042743,hydrogen peroxide metabolic process;GO:0007047,cell wall organization;GO:0000302,response to reactive …	GO:0043229,intracellular organelle;GO:0044444,cytoplasmic part;GO:0031982,vesicle;GO:0044464,cell part;GO:0043227,membrane-bounded organelle;GO:0005618,cell wall;GO:0043231,intracellular membrane-bounded organelle;GO:0044424,intracellular part;GO:0031410,cytoplasmic vesicle;GO:0005737,cytoplasm;GO:0005623,cell;GO:0043226,organelle;GO:0009505,plant-type cell wall;GO:0005622,intracellular;GO:000557…	GO:0043169,cation binding;GO:0046872,metal ion binding;GO:0046906,tetrapyrrole binding;GO:0005506,iron ion binding;GO:0003824,catalytic activity;GO:0005488,binding;GO:0046914,transition metal ion binding;GO:0016209,antioxidant activity;GO:0043167,ion binding;GO:0020037,heme binding;GO:0016491,oxidoreductase activity;GO:0016684,oxidoreductase activity, acting on peroxide as acceptor;GO:0004601,per…
824	tr|W5DZG0|W5DZG0_WHEAT	Uncharacterized protein OS=Triticum aestivum PE=3 SV=1		up	1.6148	0.0161276	response to stimulus;regulation of biological process;multi-organism process;metabolic process;biological regulation;cellular process	extracellular region;organelle;cell part;cell;organelle part	binding	GO:0065007,biological regulation;GO:0033554,cellular response to stress;GO:0060255,regulation of macromolecule metabolic process;GO:0034960,cellular biopolymer metabolic process;GO:0009617,response to bacterium;GO:0006950,response to stress;GO:0042221,response to chemical stimulus;GO:0009416,response to light stimulus;GO:0044238,primary metabolic process;GO:0031326,regulation of cellular biosynth…	GO:0043229,intracellular organelle;GO:0044446,intracellular organelle part;GO:0044444,cytoplasmic part;GO:0044422,organelle part;GO:0048046,apoplast;GO:0044464,cell part;GO:0043227,membrane-bounded organelle;GO:0005794,Golgi apparatus;GO:0031090,organelle membrane;GO:0005618,cell wall;GO:0043231,intracellular membrane-bounded organelle;GO:0044424,intracellular part;GO:0005739,mitochondrion;GO:000…	GO:0032553,ribonucleotide binding;GO:0001883,purine nucleoside binding;GO:0032555,purine ribonucleotide binding;GO:0000166,nucleotide binding;GO:0005515,protein binding;GO:0005488,binding;GO:0005524,ATP binding;GO:0001882,nucleoside binding;GO:0030554,adenyl nucleotide binding;GO:0017076,purine nucleotide binding;GO:0019899,enzyme binding;GO:0032559,adenyl ribonucleotide binding
843	tr|W5G777|W5G777_WHEAT	Uncharacterized protein OS=Triticum aestivum PE=3 SV=1		down	0.450316	0.00530998	metabolic process;cellular process	cell part;cell	binding;catalytic activity	GO:0009987,cellular process;GO:0022900,electron transport chain;GO:0044237,cellular metabolic process;GO:0006091,generation of precursor metabolites and energy;GO:0055114,oxidation reduction;GO:0008152,metabolic process	GO:0044464,cell part;GO:0005623,cell;GO:0031224,intrinsic to membrane;GO:0016021,integral to membrane;GO:0044425,membrane part;GO:0016020,membrane	GO:0043169,cation binding;GO:0046872,metal ion binding;GO:0004497,monooxygenase activity;GO:0046906,tetrapyrrole binding;GO:0005506,iron ion binding;GO:0003824,catalytic activity;GO:0005488,binding;GO:0046914,transition metal ion binding;GO:0043167,ion binding;GO:0020037,heme binding;GO:0016491,oxidoreductase activity;GO:0016705,oxidoreductase activity, acting on paired donors, with incorporation…
848	tr|W5AG06|W5AG06_WHEAT	Uncharacterized protein OS=Triticum aestivum PE=4 SV=1		up	5.24907	0.00105077	response to stimulus;multi-organism process;metabolic process	organelle;cell part;cell	catalytic activity	GO:0009608,response to symbiont;GO:0009620,response to fungus;GO:0010035,response to inorganic substance;GO:0051704,multi-organism process;GO:0042221,response to chemical stimulus;GO:0009610,response to symbiotic fungus;GO:0055114,oxidation reduction;GO:0010038,response to metal ion;GO:0051707,response to other organism;GO:0009607,response to biotic stimulus;GO:0050896,response to stimulus;GO:004…	GO:0043229,intracellular organelle;GO:0043231,intracellular membrane-bounded organelle;GO:0044444,cytoplasmic part;GO:0044424,intracellular part;GO:0005739,mitochondrion;GO:0005737,cytoplasm;GO:0005623,cell;GO:0043226,organelle;GO:0005829,cytosol;GO:0005622,intracellular;GO:0044464,cell part;GO:0043227,membrane-bounded organelle	GO:0016701,oxidoreductase activity, acting on single donors with incorporation of molecular oxygen;GO:0016491,oxidoreductase activity;GO:0016702,oxidoreductase activity, acting on single donors with incorporation of molecular oxygen, incorporation of two atoms of oxygen;GO:0003824,catalytic activity;GO:0051213,dioxygenase activity
854	tr|W5BPL8|W5BPL8_WHEAT	Uncharacterized protein OS=Triticum aestivum PE=3 SV=1		up	9.68641	0.0485284	metabolic process	organelle;cell part;cell	binding;catalytic activity	GO:0055114,oxidation reduction;GO:0008152,metabolic process	GO:0043229,intracellular organelle;GO:0044444,cytoplasmic part;GO:0031982,vesicle;GO:0044464,cell part;GO:0016021,integral to membrane;GO:0043227,membrane-bounded organelle;GO:0043231,intracellular membrane-bounded organelle;GO:0044424,intracellular part;GO:0031410,cytoplasmic vesicle;GO:0005737,cytoplasm;GO:0005623,cell;GO:0043226,organelle;GO:0044425,membrane part;GO:0005622,intracellular;GO:00…	GO:0043169,cation binding;GO:0046872,metal ion binding;GO:0004497,monooxygenase activity;GO:0046906,tetrapyrrole binding;GO:0005506,iron ion binding;GO:0003824,catalytic activity;GO:0005488,binding;GO:0046914,transition metal ion binding;GO:0043167,ion binding;GO:0020037,heme binding;GO:0016491,oxidoreductase activity;GO:0016705,oxidoreductase activity, acting on paired donors, with incorporation…
879	tr|W4ZMC1|W4ZMC1_WHEAT	Uncharacterized protein OS=Triticum aestivum PE=4 SV=1		up	3.65776	8.54037e-05	metabolic process;cellular process	cell part;cell	catalytic activity	GO:0006749,glutathione metabolic process;GO:0042221,response to chemical stimulus;GO:0044238,primary metabolic process;GO:0009404,toxin metabolic process;GO:0009636,response to toxin;GO:0006732,coenzyme metabolic process;GO:0044237,cellular metabolic process;GO:0006575,cellular amino acid derivative metabolic process;GO:0008152,metabolic process;GO:0006518,peptide metabolic process;GO:0009407,tox…	GO:0044424,intracellular part;GO:0044464,cell part;GO:0005737,cytoplasm;GO:0005623,cell;GO:0005622,intracellular	GO:0016740,transferase activity;GO:0016765,transferase activity, transferring alkyl or aryl (other than methyl) groups;GO:0003824,catalytic activity;GO:0004364,glutathione transferase activity
881	tr|W5B1Z5|W5B1Z5_WHEAT	Cellulose synthase OS=Triticum aestivum PE=3 SV=1		down	0.34993	0.0242912	cellular component organization or biogenesis;metabolic process;cellular process	cell part;cell	binding;catalytic activity	GO:0034960,cellular biopolymer metabolic process;GO:0044264,cellular polysaccharide metabolic process;GO:0034637,cellular carbohydrate biosynthetic process;GO:0016051,carbohydrate biosynthetic process;GO:0044238,primary metabolic process;GO:0044262,cellular carbohydrate metabolic process;GO:0044237,cellular metabolic process;GO:0043283,biopolymer metabolic process;GO:0034645,cellular macromolecul…	GO:0044464,cell part;GO:0005623,cell;GO:0031224,intrinsic to membrane;GO:0016021,integral to membrane;GO:0044425,membrane part;GO:0016020,membrane;GO:0005886,plasma membrane	GO:0043169,cation binding;GO:0046872,metal ion binding;GO:0016757,transferase activity, transferring glycosyl groups;GO:0003824,catalytic activity;GO:0005488,binding;GO:0046914,transition metal ion binding;GO:0016759,cellulose synthase activity;GO:0043167,ion binding;GO:0008270,zinc ion binding;GO:0016760,cellulose synthase (UDP-forming) activity;GO:0016740,transferase activity;GO:0008194,UDP-gly…
882	tr|W5DZS3|W5DZS3_WHEAT	Uncharacterized protein OS=Triticum aestivum PE=4 SV=1		down	0.514147	0.0109381	establishment of localization;cellular component organization or biogenesis;localization;cellular process	organelle;cell part;cell	binding	GO:0010926,anatomical structure formation;GO:0006996,organelle organization;GO:0070271,protein complex biogenesis;GO:0043623,cellular protein complex assembly;GO:0034621,cellular macromolecular complex subunit organization;GO:0016044,membrane organization;GO:0043933,macromolecular complex subunit organization;GO:0051234,establishment of localization;GO:0016192,vesicle-mediated transport;GO:005117…	GO:0043229,intracellular organelle;GO:0044444,cytoplasmic part;GO:0030136,clathrin-coated vesicle;GO:0031982,vesicle;GO:0044464,cell part;GO:0030135,coated vesicle;GO:0043227,membrane-bounded organelle;GO:0043231,intracellular membrane-bounded organelle;GO:0044424,intracellular part;GO:0031410,cytoplasmic vesicle;GO:0005737,cytoplasm;GO:0005623,cell;GO:0005634,nucleus;GO:0043226,organelle;GO:0005…	GO:0005543,phospholipid binding;GO:0005545,phosphatidylinositol binding;GO:0008289,lipid binding;GO:0005515,protein binding;GO:0035091,phosphoinositide binding;GO:0005488,binding
887	tr|W5BVG9|W5BVG9_WHEAT	Uncharacterized protein OS=Triticum aestivum PE=4 SV=1		down	0.608545	0.00340284	response to stimulus;developmental process;multicellular organismal process	symplast;organelle;macromolecular complex;cell part;cell;organelle part		GO:0009886,post-embryonic morphogenesis;GO:0048528,post-embryonic root development;GO:0048364,root development;GO:0009733,response to auxin stimulus;GO:0032502,developmental process;GO:0042221,response to chemical stimulus;GO:0048731,system development;GO:0009719,response to endogenous stimulus;GO:0010015,root morphogenesis;GO:0032501,multicellular organismal process;GO:0010101,post-embryonic roo…	GO:0044446,intracellular organelle part;GO:0005938,cell cortex;GO:0030981,cortical microtubule cytoskeleton;GO:0044422,organelle part;GO:0044464,cell part;GO:0009506,plasmodesma;GO:0005911,cell-cell junction;GO:0043232,intracellular non-membrane-bounded organelle;GO:0043231,intracellular membrane-bounded organelle;GO:0005634,nucleus;GO:0005623,cell;GO:0044425,membrane part;GO:0043228,non-membrane…
900	tr|W5I8B3|W5I8B3_WHEAT	Uncharacterized protein OS=Triticum aestivum PE=4 SV=1		down	0.593561	0.00944278	response to stimulus;metabolic process;cellular process	organelle;cell part;cell	catalytic activity	GO:0016053,organic acid biosynthetic process;GO:0006082,organic acid metabolic process;GO:0046394,carboxylic acid biosynthetic process;GO:0006633,fatty acid biosynthetic process;GO:0006950,response to stress;GO:0044238,primary metabolic process;GO:0042180,cellular ketone metabolic process;GO:0044237,cellular metabolic process;GO:0008152,metabolic process;GO:0006629,lipid metabolic process;GO:0006…	GO:0043229,intracellular organelle;GO:0044444,cytoplasmic part;GO:0005783,endoplasmic reticulum;GO:0009536,plastid;GO:0044464,cell part;GO:0043227,membrane-bounded organelle;GO:0005794,Golgi apparatus;GO:0043231,intracellular membrane-bounded organelle;GO:0044424,intracellular part;GO:0005737,cytoplasm;GO:0005623,cell;GO:0005634,nucleus;GO:0043226,organelle;GO:0005829,cytosol;GO:0005886,plasma me…	GO:0016877,ligase activity, forming carbon-sulfur bonds;GO:0003824,catalytic activity;GO:0016874,ligase activity
933	tr|W4ZUE6|W4ZUE6_WHEAT	Uncharacterized protein OS=Triticum aestivum PE=4 SV=1		down	0.566225	0.0136441	metabolic process	extracellular region;organelle;cell part;cell	catalytic activity	GO:0044238,primary metabolic process;GO:0005975,carbohydrate metabolic process;GO:0008152,metabolic process	GO:0043229,intracellular organelle;GO:0043231,intracellular membrane-bounded organelle;GO:0044444,cytoplasmic part;GO:0044424,intracellular part;GO:0005737,cytoplasm;GO:0005623,cell;GO:0043226,organelle;GO:0005773,vacuole;GO:0005829,cytosol;GO:0005622,intracellular;GO:0005576,extracellular region;GO:0044464,cell part;GO:0043227,membrane-bounded organelle	GO:0004553,hydrolase activity, hydrolyzing O-glycosyl compounds;GO:0016798,hydrolase activity, acting on glycosyl bonds;GO:0003824,catalytic activity;GO:0016787,hydrolase activity
968	tr|W5FZ36|W5FZ36_WHEAT	Uncharacterized protein OS=Triticum aestivum PE=4 SV=1		up	2.59641	0.0126712	metabolic process		catalytic activity	GO:0055114,oxidation reduction;GO:0008152,metabolic process		GO:0016491,oxidoreductase activity;GO:0003824,catalytic activity
984	tr|W5DRG0|W5DRG0_WHEAT	Uncharacterized protein OS=Triticum aestivum PE=4 SV=1		up	4.0907	0.0104551
1012	tr|W5FSP4|W5FSP4_WHEAT	Uncharacterized protein OS=Triticum aestivum PE=3 SV=1		up	4.44862	0.00630902	metabolic process;cellular process		binding;catalytic activity	GO:0009808,lignin metabolic process;GO:0044238,primary metabolic process;GO:0009698,phenylpropanoid metabolic process;GO:0044237,cellular metabolic process;GO:0009809,lignin biosynthetic process;GO:0006575,cellular amino acid derivative metabolic process;GO:0008152,metabolic process;GO:0009699,phenylpropanoid biosynthetic process;GO:0006725,cellular aromatic compound metabolic process;GO:0009058,…		GO:0043169,cation binding;GO:0046872,metal ion binding;GO:0003824,catalytic activity;GO:0016614,oxidoreductase activity, acting on CH-OH group of donors;GO:0005488,binding;GO:0046914,transition metal ion binding;GO:0043167,ion binding;GO:0008270,zinc ion binding;GO:0016491,oxidoreductase activity;GO:0016616,oxidoreductase activity, acting on the CH-OH group of donors, NAD or NADP as acceptor
1032	tr|W5A724|W5A724_WHEAT	Uncharacterized protein OS=Triticum aestivum PE=4 SV=1		up	1.97208	0.0123532		organelle;cell part;cell			GO:0043229,intracellular organelle;GO:0043231,intracellular membrane-bounded organelle;GO:0009507,chloroplast;GO:0044444,cytoplasmic part;GO:0044424,intracellular part;GO:0009536,plastid;GO:0005739,mitochondrion;GO:0005737,cytoplasm;GO:0005623,cell;GO:0043226,organelle;GO:0005622,intracellular;GO:0044464,cell part;GO:0043227,membrane-bounded organelle
1041	tr|W5B8Z1|W5B8Z1_WHEAT	Uncharacterized protein OS=Triticum aestivum PE=4 SV=1		up	2.06778	0.0463767	metabolic process;cellular process	organelle;cell part;cell	catalytic activity	GO:0009987,cellular process;GO:0044238,primary metabolic process;GO:0044237,cellular metabolic process;GO:0008152,metabolic process	GO:0043229,intracellular organelle;GO:0043231,intracellular membrane-bounded organelle;GO:0009507,chloroplast;GO:0044444,cytoplasmic part;GO:0044424,intracellular part;GO:0005777,peroxisome;GO:0009536,plastid;GO:0005739,mitochondrion;GO:0005737,cytoplasm;GO:0005623,cell;GO:0043226,organelle;GO:0042579,microbody;GO:0005622,intracellular;GO:0044464,cell part;GO:0043227,membrane-bounded organelle	GO:0003824,catalytic activity
1062	tr|W5EH44|W5EH44_WHEAT	Uncharacterized protein OS=Triticum aestivum PE=4 SV=1	tr|W5DX69|W5DX69_WHEAT	down	0.243137	0.00202595		cell part;cell			GO:0044464,cell part;GO:0005623,cell;GO:0016020,membrane;GO:0005886,plasma membrane
1069	tr|W5I9U0|W5I9U0_WHEAT	Uncharacterized protein OS=Triticum aestivum PE=3 SV=1	tr|W5HTM9|W5HTM9_WHEAT	up	1.72471	0.0136836	response to stimulus;metabolic process;cellular process	extracellular region;organelle;cell part;cell;organelle part	binding	GO:0006457,protein folding;GO:0034960,cellular biopolymer metabolic process;GO:0044267,cellular protein metabolic process;GO:0006950,response to stress;GO:0042221,response to chemical stimulus;GO:0010038,response to metal ion;GO:0044238,primary metabolic process;GO:0044237,cellular metabolic process;GO:0043283,biopolymer metabolic process;GO:0008152,metabolic process;GO:0043170,macromolecule meta…	GO:0044446,intracellular organelle part;GO:0009526,plastid envelope;GO:0031967,organelle envelope;GO:0009532,plastid stroma;GO:0044422,organelle part;GO:0048046,apoplast;GO:0044435,plastid part;GO:0044464,cell part;GO:0034357,photosynthetic membrane;GO:0031976,plastid thylakoid;GO:0043231,intracellular membrane-bounded organelle;GO:0009507,chloroplast;GO:0005739,mitochondrion;GO:0005623,cell;GO:0…	GO:0043169,cation binding;GO:0032553,ribonucleotide binding;GO:0001883,purine nucleoside binding;GO:0005515,protein binding;GO:0005507,copper ion binding;GO:0046914,transition metal ion binding;GO:0043167,ion binding;GO:0005516,calmodulin binding;GO:0032559,adenyl ribonucleotide binding;GO:0046872,metal ion binding;GO:0032555,purine ribonucleotide binding;GO:0000166,nucleotide binding;GO:0005488,…
1087	tr|W5C162|W5C162_WHEAT	Uncharacterized protein OS=Triticum aestivum PE=4 SV=1	tr|B5A8A6|B5A8A6_WHEAT	up	2.02916	0.0135772	regulation of biological process;metabolic process;biological regulation;cellular process	extracellular region;organelle;cell part;cell	electron carrier activity;catalytic activity	GO:0065007,biological regulation;GO:0050789,regulation of biological process;GO:0050794,regulation of cellular process;GO:0055114,oxidation reduction;GO:0009987,cellular process;GO:0019725,cellular homeostasis;GO:0022900,electron transport chain;GO:0065008,regulation of biological quality;GO:0044237,cellular metabolic process;GO:0042592,homeostatic process;GO:0008152,metabolic process;GO:0006091,…	GO:0043229,intracellular organelle;GO:0044444,cytoplasmic part;GO:0048046,apoplast;GO:0044464,cell part;GO:0016021,integral to membrane;GO:0043227,membrane-bounded organelle;GO:0005794,Golgi apparatus;GO:0043231,intracellular membrane-bounded organelle;GO:0044424,intracellular part;GO:0005737,cytoplasm;GO:0005623,cell;GO:0043226,organelle;GO:0044425,membrane part;GO:0005829,cytosol;GO:0005773,vac…	GO:0015036,disulfide oxidoreductase activity;GO:0009055,electron carrier activity;GO:0016491,oxidoreductase activity;GO:0016667,oxidoreductase activity, acting on sulfur group of donors;GO:0003824,catalytic activity
1105	tr|W5BGZ1|W5BGZ1_WHEAT	Uncharacterized protein OS=Triticum aestivum PE=4 SV=1		up	2.09845	0.0358707	reproductive process;reproduction;regulation of biological process;multi-organism process;establishment of localization;positive regulation of biological process;developmental process;multicellular organismal process;cellular process;response to stimulus;localization;biological regulation;metabolic process	symplast;extracellular region;organelle;cell part;cell;organelle part	binding;catalytic activity	GO:0065007,biological regulation;GO:0048582,positive regulation of post-embryonic development;GO:0016054,organic acid catabolic process;GO:0050832,defense response to fungus;GO:0009620,response to fungus;GO:0050793,regulation of developmental process;GO:0043648,dicarboxylic acid metabolic process;GO:0006950,response to stress;GO:0042221,response to chemical stimulus;GO:0009719,response to endogen…	GO:0043229,intracellular organelle;GO:0044446,intracellular organelle part;GO:0044444,cytoplasmic part;GO:0009536,plastid;GO:0009532,plastid stroma;GO:0044422,organelle part;GO:0048046,apoplast;GO:0044435,plastid part;GO:0044464,cell part;GO:0009506,plasmodesma;GO:0005911,cell-cell junction;GO:0043227,membrane-bounded organelle;GO:0043231,intracellular membrane-bounded organelle;GO:0009507,chloro…	GO:0032553,ribonucleotide binding;GO:0001883,purine nucleoside binding;GO:0032555,purine ribonucleotide binding;GO:0000166,nucleotide binding;GO:0003824,catalytic activity;GO:0016878,acid-thiol ligase activity;GO:0005488,binding;GO:0005524,ATP binding;GO:0001882,nucleoside binding;GO:0017076,purine nucleotide binding;GO:0016877,ligase activity, forming carbon-sulfur bonds;GO:0030554,adenyl nucleo…
1106	tr|W5C779|W5C779_WHEAT	Glycosyltransferase OS=Triticum aestivum PE=3 SV=1		up	4.97313	6.52732e-05	metabolic process;cellular process	organelle;cell part;cell	binding;catalytic activity	GO:0032259,methylation;GO:0009813,flavonoid biosynthetic process;GO:0006730,one-carbon metabolic process;GO:0044238,primary metabolic process;GO:0009698,phenylpropanoid metabolic process;GO:0044237,cellular metabolic process;GO:0006575,cellular amino acid derivative metabolic process;GO:0008152,metabolic process;GO:0009699,phenylpropanoid biosynthetic process;GO:0006725,cellular aromatic compound…	GO:0043229,intracellular organelle;GO:0043231,intracellular membrane-bounded organelle;GO:0044424,intracellular part;GO:0005623,cell;GO:0043226,organelle;GO:0005622,intracellular;GO:0044464,cell part;GO:0043227,membrane-bounded organelle;GO:0016020,membrane	GO:0003676,nucleic acid binding;GO:0016757,transferase activity, transferring glycosyl groups;GO:0003824,catalytic activity;GO:0005488,binding;GO:0016741,transferase activity, transferring one-carbon groups;GO:0016740,transferase activity;GO:0008168,methyltransferase activity;GO:0008194,UDP-glycosyltransferase activity;GO:0080044,quercetin 7-O-glucosyltransferase activity;GO:0035251,UDP-glucosylt…
1109	tr|W5D6U7|W5D6U7_WHEAT	Uncharacterized protein OS=Triticum aestivum GN=TRAES_3BF027700220CFD_c1 PE=4 SV=1		down	0.584139	0.0146136	response to stimulus;establishment of localization;cellular component organization or biogenesis;localization;metabolic process;cellular process	organelle;cell part;cell	binding;catalytic activity	GO:0016054,organic acid catabolic process;GO:0044270,nitrogen compound catabolic process;GO:0009605,response to external stimulus;GO:0046483,heterocycle metabolic process;GO:0007154,cell communication;GO:0044242,cellular lipid catabolic process;GO:0046113,nucleobase catabolic process;GO:0015031,protein transport;GO:0009987,cellular process;GO:0005975,carbohydrate metabolic process;GO:0044255,cell…	GO:0043229,intracellular organelle;GO:0043231,intracellular membrane-bounded organelle;GO:0044444,cytoplasmic part;GO:0044424,intracellular part;GO:0005783,endoplasmic reticulum;GO:0005737,cytoplasm;GO:0031410,cytoplasmic vesicle;GO:0005623,cell;GO:0031982,vesicle;GO:0043226,organelle;GO:0005622,intracellular;GO:0044464,cell part;GO:0016023,cytoplasmic membrane-bounded vesicle;GO:0043227,membrane…	GO:0043169,cation binding;GO:0043167,ion binding;GO:0046872,metal ion binding;GO:0003824,catalytic activity;GO:0005488,binding;GO:0016787,hydrolase activity
1112	tr|W5DWS7|W5DWS7_WHEAT	Uncharacterized protein OS=Triticum aestivum PE=4 SV=1		up	4.26714	0.00451939	metabolic process;cellular process	cell part;cell	catalytic activity	GO:0006749,glutathione metabolic process;GO:0034960,cellular biopolymer metabolic process;GO:0044267,cellular protein metabolic process;GO:0010731,protein amino acid glutathionylation;GO:0044238,primary metabolic process;GO:0006732,coenzyme metabolic process;GO:0043412,biopolymer modification;GO:0044237,cellular metabolic process;GO:0043283,biopolymer metabolic process;GO:0006575,cellular amino a…	GO:0044424,intracellular part;GO:0044464,cell part;GO:0005737,cytoplasm;GO:0005623,cell;GO:0005622,intracellular	GO:0016740,transferase activity;GO:0016765,transferase activity, transferring alkyl or aryl (other than methyl) groups;GO:0003824,catalytic activity;GO:0004364,glutathione transferase activity
1114	tr|W5DUG0|W5DUG0_WHEAT	Uncharacterized protein OS=Triticum aestivum PE=3 SV=1		up	7.12357	0.00792567	metabolic process;cellular process	cell part;cell	catalytic activity	GO:0006749,glutathione metabolic process;GO:0042221,response to chemical stimulus;GO:0044238,primary metabolic process;GO:0009404,toxin metabolic process;GO:0009636,response to toxin;GO:0006732,coenzyme metabolic process;GO:0044237,cellular metabolic process;GO:0006575,cellular amino acid derivative metabolic process;GO:0008152,metabolic process;GO:0006518,peptide metabolic process;GO:0009407,tox…	GO:0044424,intracellular part;GO:0044464,cell part;GO:0005737,cytoplasm;GO:0005623,cell;GO:0005622,intracellular	GO:0016740,transferase activity;GO:0016765,transferase activity, transferring alkyl or aryl (other than methyl) groups;GO:0003824,catalytic activity;GO:0004364,glutathione transferase activity
1118	tr|W5EIT2|W5EIT2_WHEAT	Uncharacterized protein OS=Triticum aestivum PE=1 SV=1	tr|F4YWL9|F4YWL9_WHEAT;tr|F4YWL8|F4YWL8_WHEAT;tr|A0A0C4BJJ6|A0A0C4BJJ6_WHEAT	up	1.83006	0.027064	metabolic process;cellular process	organelle;macromolecular complex;cell part;cell;organelle part;membrane-enclosed lumen	structural molecule activity	GO:0034960,cellular biopolymer metabolic process;GO:0044267,cellular protein metabolic process;GO:0044238,primary metabolic process;GO:0044237,cellular metabolic process;GO:0043283,biopolymer metabolic process;GO:0034645,cellular macromolecule biosynthetic process;GO:0008152,metabolic process;GO:0043284,biopolymer biosynthetic process;GO:0043170,macromolecule metabolic process;GO:0009059,macromol…	GO:0044446,intracellular organelle part;GO:0030529,ribonucleoprotein complex;GO:0031981,nuclear lumen;GO:0044422,organelle part;GO:0043233,organelle lumen;GO:0044464,cell part;GO:0043232,intracellular non-membrane-bounded organelle;GO:0043231,intracellular membrane-bounded organelle;GO:0009507,chloroplast;GO:0033279,ribosomal subunit;GO:0005739,mitochondrion;GO:0031974,membrane-enclosed lumen;GO:…	GO:0005198,structural molecule activity;GO:0003735,structural constituent of ribosome
1120	tr|W5GFC6|W5GFC6_WHEAT	Uncharacterized protein OS=Triticum aestivum PE=4 SV=1		up	6.66479	0.00071578	metabolic process;cellular process	cell part;cell	catalytic activity	GO:0006749,glutathione metabolic process;GO:0042221,response to chemical stimulus;GO:0044238,primary metabolic process;GO:0009404,toxin metabolic process;GO:0009636,response to toxin;GO:0006732,coenzyme metabolic process;GO:0044237,cellular metabolic process;GO:0006575,cellular amino acid derivative metabolic process;GO:0008152,metabolic process;GO:0006518,peptide metabolic process;GO:0009407,tox…	GO:0044424,intracellular part;GO:0044464,cell part;GO:0005737,cytoplasm;GO:0005623,cell;GO:0005622,intracellular	GO:0016740,transferase activity;GO:0016765,transferase activity, transferring alkyl or aryl (other than methyl) groups;GO:0003824,catalytic activity;GO:0004364,glutathione transferase activity
1129	tr|W5HU75|W5HU75_WHEAT	Uncharacterized protein OS=Triticum aestivum PE=4 SV=1		up	16.8411	5.26757e-07	response to stimulus;metabolic process;cellular process	cell part;cell	binding;catalytic activity	GO:0006952,defense response;GO:0016053,organic acid biosynthetic process;GO:0006082,organic acid metabolic process;GO:0009695,jasmonic acid biosynthetic process;GO:0046394,carboxylic acid biosynthetic process;GO:0006633,fatty acid biosynthetic process;GO:0009694,jasmonic acid metabolic process;GO:0006950,response to stress;GO:0044238,primary metabolic process;GO:0042180,cellular ketone metabolic …	GO:0044464,cell part;GO:0005623,cell;GO:0005622,intracellular	GO:0016651,oxidoreductase activity, acting on NADH or NADPH;GO:0048029,monosaccharide binding;GO:0003959,NADPH dehydrogenase activity;GO:0000166,nucleotide binding;GO:0005529,sugar binding;GO:0010181,FMN binding;GO:0016627,oxidoreductase activity, acting on the CH-CH group of donors;GO:0003824,catalytic activity;GO:0005488,binding;GO:0016628,oxidoreductase activity, acting on the CH-CH group of d…
1140	tr|A0A077RFA7|A0A077RFA7_WHEAT	Uncharacterized protein OS=Triticum aestivum GN=TRAES_3BF040300020CFD_c1 PE=4 SV=1		up	2.35824	0.00112805			catalytic activity			GO:0016740,transferase activity;GO:0003824,catalytic activity
1141	tr|W5H393|W5H393_WHEAT	Uncharacterized protein OS=Triticum aestivum PE=4 SV=1		up	2.37962	0.0459343	reproductive process;reproduction;regulation of biological process;establishment of localization;developmental process;multicellular organismal process;cellular process;pigmentation;response to stimulus;signaling;localization;biological regulation;metabolic process	symplast;cell part;cell	transporter activity;binding;catalytic activity	GO:0065007,biological regulation;GO:0043480,pigment accumulation in tissues;GO:0009733,response to auxin stimulus;GO:0009605,response to external stimulus;GO:0006950,response to stress;GO:0042221,response to chemical stimulus;GO:0048731,system development;GO:0009719,response to endogenous stimulus;GO:0009416,response to light stimulus;GO:0009791,post-embryonic development;GO:0007154,cell communic…	GO:0005623,cell;GO:0044425,membrane part;GO:0055044,symplast;GO:0005886,plasma membrane;GO:0044464,cell part;GO:0009506,plasmodesma;GO:0030054,cell junction;GO:0031224,intrinsic to membrane;GO:0005911,cell-cell junction;GO:0016021,integral to membrane;GO:0016020,membrane;GO:0044459,plasma membrane part	GO:0032553,ribonucleotide binding;GO:0043492,ATPase activity, coupled to movement of substances;GO:0001883,purine nucleoside binding;GO:0017111,nucleoside-triphosphatase activity;GO:0016820,hydrolase activity, acting on acid anhydrides, catalyzing transmembrane movement of substances;GO:0003824,catalytic activity;GO:0042626,ATPase activity, coupled to transmembrane movement of substances;GO:00325…
1143	tr|W5AQY3|W5AQY3_WHEAT	Uncharacterized protein OS=Triticum aestivum PE=4 SV=1		up	14.6384	5.51437e-05	metabolic process	organelle;cell part;cell	catalytic activity	GO:0055114,oxidation reduction;GO:0008152,metabolic process	GO:0043229,intracellular organelle;GO:0043231,intracellular membrane-bounded organelle;GO:0044444,cytoplasmic part;GO:0044424,intracellular part;GO:0005739,mitochondrion;GO:0005737,cytoplasm;GO:0005623,cell;GO:0043226,organelle;GO:0005622,intracellular;GO:0044464,cell part;GO:0043227,membrane-bounded organelle	GO:0016491,oxidoreductase activity;GO:0003824,catalytic activity
1176	tr|W5B757|W5B757_WHEAT	Uncharacterized protein OS=Triticum aestivum PE=4 SV=1		up	1.67763	0.0407554	response to stimulus;regulation of biological process;metabolic process;biological regulation;cellular process	symplast;organelle;cell part;cell	binding;catalytic activity	GO:0065007,biological regulation;GO:0046394,carboxylic acid biosynthetic process;GO:0006950,response to stress;GO:0042221,response to chemical stimulus;GO:0009067,aspartate family amino acid biosynthetic process;GO:0044238,primary metabolic process;GO:0009309,amine biosynthetic process;GO:0009066,aspartate family amino acid metabolic process;GO:0044271,nitrogen compound biosynthetic process;GO:00…	GO:0043229,intracellular organelle;GO:0044444,cytoplasmic part;GO:0009536,plastid;GO:0044464,cell part;GO:0009506,plasmodesma;GO:0005911,cell-cell junction;GO:0043227,membrane-bounded organelle;GO:0043231,intracellular membrane-bounded organelle;GO:0009507,chloroplast;GO:0044424,intracellular part;GO:0005737,cytoplasm;GO:0005623,cell;GO:0005634,nucleus;GO:0043226,organelle;GO:0044425,membrane par…	GO:0042803,protein homodimerization activity;GO:0042802,identical protein binding;GO:0005515,protein binding;GO:0003824,catalytic activity;GO:0016879,ligase activity, forming carbon-nitrogen bonds;GO:0005488,binding;GO:0046983,protein dimerization activity;GO:0004066,asparagine synthase (glutamine-hydrolyzing) activity;GO:0016874,ligase activity;GO:0016884,carbon-nitrogen ligase activity, with gl…
1209	tr|Q5BU11|Q5BU11_WHEAT	Mitogen-activated protein kinase OS=Triticum aestivum GN=MAPK1a PE=3 SV=1		down	0.582586	0.0420972	response to stimulus;metabolic process;cellular process	cell part;cell	binding;catalytic activity	GO:0002376,immune system process;GO:0040007,growth;GO:0000003,reproduction;GO:0050896,response to stimulus;GO:0051704,multi-organism process;GO:0009987,cellular process;GO:0008152,metabolic process;GO:0022414,reproductive process;GO:0022610,biological adhesion;GO:0007610,behavior;GO:0048518,positive regulation of biological process;GO:0048519,negative regulation of biological process;GO:0023052,s…	GO:0045202,synapse;GO:0016020,membrane;GO:0019012,virion;GO:0005623,cell;GO:0031974,membrane-enclosed lumen;GO:0009295,nucleoid;GO:0030054,cell junction;GO:0005576,extracellular region;GO:0043226,organelle;GO:0055044,symplast;GO:0032991,macromolecular complex;GO:0044421,extracellular region part;GO:0044422,organelle part;GO:0044423,virion part;GO:0044456,synapse part;GO:0044464,cell part;GO:00974…	GO:0003824,catalytic activity;GO:0042056,chemoattractant activity;GO:0045499,chemorepellent activity;GO:0031386,protein tag;GO:0005198,structural molecule activity;GO:0005215,transporter activity;GO:0045182,translation regulator activity;GO:0005488,binding;GO:0016209,antioxidant activity;GO:0060089,molecular transducer activity;GO:0044092,negative regulation of molecular function;GO:0044093,posit…
1218	tr|W5D736|W5D736_WHEAT	Uncharacterized protein OS=Triticum aestivum GN=TRAES_3BF076000090CFD_c1 PE=4 SV=1		up	1.83776	0.0457107	metabolic process	organelle;cell part;cell	catalytic activity	GO:0008152,metabolic process	GO:0043229,intracellular organelle;GO:0043231,intracellular membrane-bounded organelle;GO:0044444,cytoplasmic part;GO:0044424,intracellular part;GO:0009536,plastid;GO:0005737,cytoplasm;GO:0005623,cell;GO:0043226,organelle;GO:0005622,intracellular;GO:0044464,cell part;GO:0043227,membrane-bounded organelle	GO:0016791,phosphatase activity;GO:0003824,catalytic activity;GO:0042578,phosphoric ester hydrolase activity;GO:0016788,hydrolase activity, acting on ester bonds;GO:0016787,hydrolase activity
1220	tr|W5HZT5|W5HZT5_WHEAT	Uncharacterized protein OS=Triticum aestivum PE=3 SV=1		down	0.365431	0.0322736	metabolic process;cellular process		binding;catalytic activity	GO:0032259,methylation;GO:0006725,cellular aromatic compound metabolic process;GO:0009058,biosynthetic process;GO:0006730,one-carbon metabolic process;GO:0009987,cellular process;GO:0044249,cellular biosynthetic process;GO:0044237,cellular metabolic process;GO:0019438,aromatic compound biosynthetic process;GO:0008152,metabolic process		GO:0005515,protein binding;GO:0003824,catalytic activity;GO:0005488,binding;GO:0046983,protein dimerization activity;GO:0008757,S-adenosylmethionine-dependent methyltransferase activity;GO:0016741,transferase activity, transferring one-carbon groups;GO:0016740,transferase activity;GO:0008171,O-methyltransferase activity;GO:0008168,methyltransferase activity
1281	tr|W5BF50|W5BF50_WHEAT	Glycosyltransferase OS=Triticum aestivum PE=3 SV=1		up	10.4205	0.0173707	metabolic process;cellular process	organelle;cell part;cell	catalytic activity	GO:0009813,flavonoid biosynthetic process;GO:0044238,primary metabolic process;GO:0009698,phenylpropanoid metabolic process;GO:0044237,cellular metabolic process;GO:0006575,cellular amino acid derivative metabolic process;GO:0008152,metabolic process;GO:0009699,phenylpropanoid biosynthetic process;GO:0006725,cellular aromatic compound metabolic process;GO:0009058,biosynthetic process;GO:0009812,f…	GO:0043229,intracellular organelle;GO:0043231,intracellular membrane-bounded organelle;GO:0044424,intracellular part;GO:0005623,cell;GO:0043226,organelle;GO:0005622,intracellular;GO:0044464,cell part;GO:0043227,membrane-bounded organelle	GO:0016740,transferase activity;GO:0008194,UDP-glycosyltransferase activity;GO:0016757,transferase activity, transferring glycosyl groups;GO:0016758,transferase activity, transferring hexosyl groups;GO:0046527,glucosyltransferase activity;GO:0035251,UDP-glucosyltransferase activity;GO:0003824,catalytic activity
1305	tr|W5DMX6|W5DMX6_WHEAT	Xyloglucan endotransglucosylase/hydrolase OS=Triticum aestivum PE=3 SV=1		down	0.284018	0.0138459	cellular component organization or biogenesis;metabolic process;cellular process	extracellular region;organelle;cell part;cell	catalytic activity	GO:0010383,cell wall polysaccharide metabolic process;GO:0034960,cellular biopolymer metabolic process;GO:0044264,cellular polysaccharide metabolic process;GO:0010410,hemicellulose metabolic process;GO:0010411,xyloglucan metabolic process;GO:0044036,cell wall macromolecule metabolic process;GO:0010382,cellular cell wall macromolecule metabolic process;GO:0044238,primary metabolic process;GO:00442…	GO:0043229,intracellular organelle;GO:0044444,cytoplasmic part;GO:0031982,vesicle;GO:0048046,apoplast;GO:0044464,cell part;GO:0043227,membrane-bounded organelle;GO:0005618,cell wall;GO:0043231,intracellular membrane-bounded organelle;GO:0044424,intracellular part;GO:0031410,cytoplasmic vesicle;GO:0005737,cytoplasm;GO:0005623,cell;GO:0043226,organelle;GO:0005622,intracellular;GO:0005576,extracellu…	GO:0016757,transferase activity, transferring glycosyl groups;GO:0016798,hydrolase activity, acting on glycosyl bonds;GO:0003824,catalytic activity;GO:0004553,hydrolase activity, hydrolyzing O-glycosyl compounds;GO:0016740,transferase activity;GO:0016758,transferase activity, transferring hexosyl groups;GO:0016762,xyloglucan:xyloglucosyl transferase activity;GO:0016787,hydrolase activity
1309	tr|W5A7A0|W5A7A0_WHEAT	Nucleoside diphosphate kinase OS=Triticum aestivum PE=3 SV=1	tr|W4ZM65|W4ZM65_WHEAT	up	1.57193	0.0214114	response to stimulus;regulation of biological process;signaling;metabolic process;biological regulation;cellular process	organelle;cell part;cell;organelle part;membrane-enclosed lumen	binding;catalytic activity	GO:0065007,biological regulation;GO:0009220,pyrimidine ribonucleotide biosynthetic process;GO:0046129,purine ribonucleoside biosynthetic process;GO:0006950,response to stress;GO:0042221,response to chemical stimulus;GO:0044238,primary metabolic process;GO:0009260,ribonucleotide biosynthetic process;GO:0009150,purine ribonucleotide metabolic process;GO:0046483,heterocycle metabolic process;GO:0016…	GO:0044446,intracellular organelle part;GO:0031967,organelle envelope;GO:0044422,organelle part;GO:0043233,organelle lumen;GO:0005758,mitochondrial intermembrane space;GO:0044435,plastid part;GO:0044464,cell part;GO:0005794,Golgi apparatus;GO:0031976,plastid thylakoid;GO:0043231,intracellular membrane-bounded organelle;GO:0009507,chloroplast;GO:0005739,mitochondrion;GO:0031974,membrane-enclosed l…	GO:0043169,cation binding;GO:0032553,ribonucleotide binding;GO:0001883,purine nucleoside binding;GO:0003824,catalytic activity;GO:0046914,transition metal ion binding;GO:0043167,ion binding;GO:0050897,cobalt ion binding;GO:0032559,adenyl ribonucleotide binding;GO:0016301,kinase activity;GO:0046872,metal ion binding;GO:0032555,purine ribonucleotide binding;GO:0016772,transferase activity, transfer…
1314	tr|W5A6F9|W5A6F9_WHEAT	Uncharacterized protein OS=Triticum aestivum PE=4 SV=1		down	0.481679	0.0195529	developmental process;metabolic process;multicellular organismal process	extracellular region;organelle;cell part;cell;organelle part	catalytic activity	GO:0032502,developmental process;GO:0009057,macromolecule catabolic process;GO:0043285,biopolymer catabolic process;GO:0044238,primary metabolic process;GO:0032501,multicellular organismal process;GO:0009561,megagametogenesis;GO:0048229,gametophyte development;GO:0043283,biopolymer metabolic process;GO:0008152,metabolic process;GO:0030163,protein catabolic process;GO:0043170,macromolecule metabol…	GO:0043229,intracellular organelle;GO:0044446,intracellular organelle part;GO:0044444,cytoplasmic part;GO:0031982,vesicle;GO:0044422,organelle part;GO:0044464,cell part;GO:0043227,membrane-bounded organelle;GO:0031090,organelle membrane;GO:0005618,cell wall;GO:0043231,intracellular membrane-bounded organelle;GO:0044424,intracellular part;GO:0031410,cytoplasmic vesicle;GO:0005737,cytoplasm;GO:0005…	GO:0008233,peptidase activity;GO:0070011,peptidase activity, acting on L-amino acid peptides;GO:0003824,catalytic activity;GO:0016787,hydrolase activity
1323	tr|W5DWS0|W5DWS0_WHEAT	Uncharacterized protein OS=Triticum aestivum PE=3 SV=1		up	1.86278	0.0190515	regulation of biological process;metabolic process;biological regulation;cellular process	organelle;cell part;cell	binding;catalytic activity	GO:0065007,biological regulation;GO:0006555,methionine metabolic process;GO:0006082,organic acid metabolic process;GO:0044238,primary metabolic process;GO:0044106,cellular amine metabolic process;GO:0042180,cellular ketone metabolic process;GO:0044237,cellular metabolic process;GO:0044262,cellular carbohydrate metabolic process;GO:0006807,nitrogen compound metabolic process;GO:0009066,aspartate f…	GO:0043229,intracellular organelle;GO:0043231,intracellular membrane-bounded organelle;GO:0044444,cytoplasmic part;GO:0044424,intracellular part;GO:0005737,cytoplasm;GO:0005634,nucleus;GO:0005623,cell;GO:0043226,organelle;GO:0005829,cytosol;GO:0005622,intracellular;GO:0005886,plasma membrane;GO:0044464,cell part;GO:0043227,membrane-bounded organelle;GO:0016020,membrane	GO:0043169,cation binding;GO:0046872,metal ion binding;GO:0016701,oxidoreductase activity, acting on single donors with incorporation of molecular oxygen;GO:0016702,oxidoreductase activity, acting on single donors with incorporation of molecular oxygen, incorporation of two atoms of oxygen;GO:0005506,iron ion binding;GO:0003824,catalytic activity;GO:0005488,binding;GO:0051213,dioxygenase activity…
1326	tr|W5EF73|W5EF73_WHEAT	Uncharacterized protein OS=Triticum aestivum PE=4 SV=1		up	4.76412	0.000576115	metabolic process		binding;catalytic activity	GO:0055114,oxidation reduction;GO:0008152,metabolic process		GO:0004497,monooxygenase activity;GO:0016491,oxidoreductase activity;GO:0003824,catalytic activity
1327	tr|A0A059UJ35|A0A059UJ35_WHEAT	Cytochrome P450 OS=Triticum aestivum PE=2 SV=1		up	10.4351	0.00302666	metabolic process;cellular process	organelle;cell part;cell	binding;catalytic activity	GO:0044238,primary metabolic process;GO:0042430,indole and derivative metabolic process;GO:0046483,heterocycle metabolic process;GO:0044262,cellular carbohydrate metabolic process;GO:0044237,cellular metabolic process;GO:0019757,glycosinolate metabolic process;GO:0008152,metabolic process;GO:0042434,indole derivative metabolic process;GO:0006725,cellular aromatic compound metabolic process;GO:001…	GO:0043229,intracellular organelle;GO:0044444,cytoplasmic part;GO:0031982,vesicle;GO:0044464,cell part;GO:0016021,integral to membrane;GO:0043227,membrane-bounded organelle;GO:0043231,intracellular membrane-bounded organelle;GO:0044424,intracellular part;GO:0031410,cytoplasmic vesicle;GO:0005737,cytoplasm;GO:0005623,cell;GO:0043226,organelle;GO:0044425,membrane part;GO:0005622,intracellular;GO:00…	GO:0043169,cation binding;GO:0046872,metal ion binding;GO:0004497,monooxygenase activity;GO:0046906,tetrapyrrole binding;GO:0005506,iron ion binding;GO:0003824,catalytic activity;GO:0005488,binding;GO:0016709,oxidoreductase activity, acting on paired donors, with incorporation or reduction of molecular oxygen, NADH or NADPH as one donor, and incorporation of one atom of oxygen;GO:0046914,transiti…
1344	tr|W5FEL1|W5FEL1_WHEAT	Uncharacterized protein OS=Triticum aestivum PE=3 SV=1		up	4.22999	0.0138892	metabolic process;cellular process	organelle;cell part;cell	catalytic activity	GO:0009813,flavonoid biosynthetic process;GO:0044238,primary metabolic process;GO:0009698,phenylpropanoid metabolic process;GO:0044237,cellular metabolic process;GO:0006575,cellular amino acid derivative metabolic process;GO:0008152,metabolic process;GO:0009699,phenylpropanoid biosynthetic process;GO:0006725,cellular aromatic compound metabolic process;GO:0009058,biosynthetic process;GO:0009812,f…	GO:0043229,intracellular organelle;GO:0043231,intracellular membrane-bounded organelle;GO:0044424,intracellular part;GO:0005623,cell;GO:0043226,organelle;GO:0005622,intracellular;GO:0044464,cell part;GO:0043227,membrane-bounded organelle;GO:0016020,membrane	GO:0016757,transferase activity, transferring glycosyl groups;GO:0003824,catalytic activity;GO:0016740,transferase activity;GO:0008194,UDP-glycosyltransferase activity;GO:0080044,quercetin 7-O-glucosyltransferase activity;GO:0035251,UDP-glucosyltransferase activity;GO:0046527,glucosyltransferase activity;GO:0016758,transferase activity, transferring hexosyl groups;GO:0080043,quercetin 3-O-glucosy…
1361	tr|W5HUW0|W5HUW0_WHEAT	Uncharacterized protein OS=Triticum aestivum PE=4 SV=1	tr|W5IAL9|W5IAL9_WHEAT;tr|W5HGP9|W5HGP9_WHEAT	up	2.00708	0.0287629	reproductive process;reproduction;regulation of biological process;developmental process;multicellular organismal process;cellular process;response to stimulus;growth;biological regulation;metabolic process	cell part;cell		GO:0065007,biological regulation;GO:0034960,cellular biopolymer metabolic process;GO:0050793,regulation of developmental process;GO:0006950,response to stress;GO:0042221,response to chemical stimulus;GO:0048731,system development;GO:0010016,shoot morphogenesis;GO:0009719,response to endogenous stimulus;GO:0009416,response to light stimulus;GO:0009888,tissue development;GO:0048229,gametophyte deve…	GO:0044444,cytoplasmic part;GO:0044424,intracellular part;GO:0044464,cell part;GO:0005737,cytoplasm;GO:0005623,cell;GO:0005829,cytosol;GO:0005622,intracellular
1362	tr|W4ZRN7|W4ZRN7_WHEAT	Annexin OS=Triticum aestivum PE=3 SV=1		down	0.600441	0.0388521	response to stimulus	organelle;cell part;cell	binding	GO:0009651,response to salt stress;GO:0006970,response to osmotic stress;GO:0006950,response to stress;GO:0009266,response to temperature stimulus;GO:0042221,response to chemical stimulus;GO:0009415,response to water;GO:0009409,response to cold;GO:0009408,response to heat;GO:0050896,response to stimulus;GO:0009628,response to abiotic stimulus;GO:0009414,response to water deprivation	GO:0043229,intracellular organelle;GO:0043231,intracellular membrane-bounded organelle;GO:0044444,cytoplasmic part;GO:0044424,intracellular part;GO:0005737,cytoplasm;GO:0005623,cell;GO:0043226,organelle;GO:0005773,vacuole;GO:0005622,intracellular;GO:0044464,cell part;GO:0043227,membrane-bounded organelle	GO:0043167,ion binding;GO:0005488,binding
1367	tr|A0A096UN06|A0A096UN06_WHEAT	Peroxidase OS=Triticum aestivum PE=3 SV=1		down	0.100327	0.00206322	response to stimulus;cellular component organization or biogenesis;metabolic process;cellular process	extracellular region;organelle;cell part;cell	binding;catalytic activity;antioxidant activity	GO:0033554,cellular response to stress;GO:0006950,response to stress;GO:0042221,response to chemical stimulus;GO:0006800,oxygen and reactive oxygen species metabolic process;GO:0009664,plant-type cell wall organization;GO:0044237,cellular metabolic process;GO:0008152,metabolic process;GO:0042743,hydrogen peroxide metabolic process;GO:0007047,cell wall organization;GO:0000302,response to reactive …	GO:0043229,intracellular organelle;GO:0044444,cytoplasmic part;GO:0031982,vesicle;GO:0044464,cell part;GO:0016021,integral to membrane;GO:0043227,membrane-bounded organelle;GO:0005618,cell wall;GO:0043231,intracellular membrane-bounded organelle;GO:0044424,intracellular part;GO:0031410,cytoplasmic vesicle;GO:0005737,cytoplasm;GO:0005623,cell;GO:0043226,organelle;GO:0009505,plant-type cell wall;GO…	GO:0043169,cation binding;GO:0046872,metal ion binding;GO:0046906,tetrapyrrole binding;GO:0005506,iron ion binding;GO:0003824,catalytic activity;GO:0005488,binding;GO:0046914,transition metal ion binding;GO:0016209,antioxidant activity;GO:0043167,ion binding;GO:0020037,heme binding;GO:0016491,oxidoreductase activity;GO:0016684,oxidoreductase activity, acting on peroxide as acceptor;GO:0004601,per…
1381	tr|W5HW18|W5HW18_WHEAT	Uridine kinase OS=Triticum aestivum PE=3 SV=1	tr|W5HG18|W5HG18_WHEAT	down	0.643502	0.025382	immune system process;multi-organism process;establishment of localization;cellular component organization or biogenesis;developmental process;multicellular organismal process;cellular process;response to stimulus;localization;biological regulation;metabolic process	organelle;cell part;cell	binding;catalytic activity	GO:0065007,biological regulation;GO:0034960,cellular biopolymer metabolic process;GO:0019318,hexose metabolic process;GO:0006950,response to stress;GO:0006207,'de novo' pyrimidine base biosynthetic process;GO:0009607,response to biotic stimulus;GO:0046483,heterocycle metabolic process;GO:0009615,response to virus;GO:0043283,biopolymer metabolic process;GO:0034654,nucleobase, nucleoside, nucleotid…	GO:0043229,intracellular organelle;GO:0043231,intracellular membrane-bounded organelle;GO:0009507,chloroplast;GO:0044444,cytoplasmic part;GO:0044424,intracellular part;GO:0009536,plastid;GO:0005737,cytoplasm;GO:0005623,cell;GO:0043226,organelle;GO:0005829,cytosol;GO:0005622,intracellular;GO:0044464,cell part;GO:0043227,membrane-bounded organelle	GO:0032553,ribonucleotide binding;GO:0001883,purine nucleoside binding;GO:0003824,catalytic activity;GO:0016763,transferase activity, transferring pentosyl groups;GO:0032559,adenyl ribonucleotide binding;GO:0016301,kinase activity;GO:0032561,guanyl ribonucleotide binding;GO:0032555,purine ribonucleotide binding;GO:0016772,transferase activity, transferring phosphorus-containing groups;GO:0000166,…
1396	tr|Q8GTC0|Q8GTC0_WHEAT	Glutathione transferase F3 OS=Triticum aestivum GN=gstf3 PE=2 SV=1		up	9.11683	0.00116725	metabolic process;cellular process	cell part;cell	catalytic activity	GO:0006518,peptide metabolic process;GO:0006749,glutathione metabolic process;GO:0009987,cellular process;GO:0044238,primary metabolic process;GO:0006790,sulfur metabolic process;GO:0051186,cofactor metabolic process;GO:0006732,coenzyme metabolic process;GO:0044237,cellular metabolic process;GO:0006519,cellular amino acid and derivative metabolic process;GO:0006575,cellular amino acid derivative …	GO:0044424,intracellular part;GO:0044464,cell part;GO:0005737,cytoplasm;GO:0005623,cell;GO:0005622,intracellular	GO:0016740,transferase activity;GO:0016765,transferase activity, transferring alkyl or aryl (other than methyl) groups;GO:0003824,catalytic activity;GO:0004364,glutathione transferase activity
1406	tr|W5EKM0|W5EKM0_WHEAT	Glycosyltransferase OS=Triticum aestivum PE=3 SV=1		up	4.15685	0.028318	metabolic process;cellular process	organelle;cell part;cell	catalytic activity	GO:0009813,flavonoid biosynthetic process;GO:0044238,primary metabolic process;GO:0009698,phenylpropanoid metabolic process;GO:0044237,cellular metabolic process;GO:0006575,cellular amino acid derivative metabolic process;GO:0008152,metabolic process;GO:0009699,phenylpropanoid biosynthetic process;GO:0006725,cellular aromatic compound metabolic process;GO:0009058,biosynthetic process;GO:0009812,f…	GO:0043229,intracellular organelle;GO:0043231,intracellular membrane-bounded organelle;GO:0044424,intracellular part;GO:0005623,cell;GO:0043226,organelle;GO:0005622,intracellular;GO:0044464,cell part;GO:0043227,membrane-bounded organelle	GO:0016757,transferase activity, transferring glycosyl groups;GO:0003824,catalytic activity;GO:0016740,transferase activity;GO:0008194,UDP-glycosyltransferase activity;GO:0080044,quercetin 7-O-glucosyltransferase activity;GO:0035251,UDP-glucosyltransferase activity;GO:0046527,glucosyltransferase activity;GO:0016758,transferase activity, transferring hexosyl groups;GO:0080043,quercetin 3-O-glucosy…
1413	tr|Q6V959|Q6V959_WHEAT	Ribosomal protein L3 OS=Triticum aestivum GN=RPL3 PE=2 SV=1	tr|Q08G39|Q08G39_WHEAT	up	1.71668	0.00946304	reproductive process;reproduction;cellular component organization or biogenesis;developmental process;metabolic process;multicellular organismal process;cellular process	symplast;organelle;macromolecular complex;cell part;cell;organelle part;membrane-enclosed lumen	structural molecule activity;catalytic activity	GO:0042254,ribosome biogenesis;GO:0034960,cellular biopolymer metabolic process;GO:0034621,cellular macromolecular complex subunit organization;GO:0044238,primary metabolic process;GO:0042273,ribosomal large subunit biogenesis;GO:0042255,ribosome assembly;GO:0043283,biopolymer metabolic process;GO:0034645,cellular macromolecule biosynthetic process;GO:0043933,macromolecular complex subunit organi…	GO:0044446,intracellular organelle part;GO:0030529,ribonucleoprotein complex;GO:0031981,nuclear lumen;GO:0009532,plastid stroma;GO:0044422,organelle part;GO:0043233,organelle lumen;GO:0044435,plastid part;GO:0044464,cell part;GO:0009506,plasmodesma;GO:0005911,cell-cell junction;GO:0005794,Golgi apparatus;GO:0043232,intracellular non-membrane-bounded organelle;GO:0005618,cell wall;GO:0043231,intra…	GO:0004672,protein kinase activity;GO:0016301,kinase activity;GO:0016773,phosphotransferase activity, alcohol group as acceptor;GO:0016772,transferase activity, transferring phosphorus-containing groups;GO:0003824,catalytic activity;GO:0042578,phosphoric ester hydrolase activity;GO:0016788,hydrolase activity, acting on ester bonds;GO:0016776,phosphotransferase activity, phosphate group as accepto…
1415	tr|Q8S9H0|Q8S9H0_WHEAT	Temperature stress-induced lipocalin OS=Triticum aestivum GN=Tatil PE=2 SV=1		down	0.354329	0.0020835	reproductive process;reproduction;establishment of localization;developmental process;multicellular organismal process;cellular process;response to stimulus;localization;biological regulation;metabolic process	symplast;extracellular region;organelle;cell part;cell;organelle part	transporter activity;nutrient reservoir activity	GO:0065007,biological regulation;GO:0006970,response to osmotic stress;GO:0006950,response to stress;GO:0042221,response to chemical stimulus;GO:0009415,response to water;GO:0009719,response to endogenous stimulus;GO:0009416,response to light stimulus;GO:0044238,primary metabolic process;GO:0042538,hyperosmotic salinity response;GO:0009408,response to heat;GO:0019725,cellular homeostasis;GO:00425…	GO:0044446,intracellular organelle part;GO:0009526,plastid envelope;GO:0031967,organelle envelope;GO:0031969,chloroplast membrane;GO:0044422,organelle part;GO:0044435,plastid part;GO:0044464,cell part;GO:0009506,plasmodesma;GO:0005911,cell-cell junction;GO:0005794,Golgi apparatus;GO:0043231,intracellular membrane-bounded organelle;GO:0009507,chloroplast;GO:0005739,mitochondrion;GO:0005623,cell;GO…	GO:0045735,nutrient reservoir activity;GO:0005215,transporter activity
1450	tr|W5HZ76|W5HZ76_WHEAT	Peroxidase OS=Triticum aestivum PE=3 SV=1		down	0.371066	0.0143169	response to stimulus;establishment of localization;cellular component organization or biogenesis;localization;metabolic process;cellular process	extracellular region;organelle;cell part;cell	binding;catalytic activity;antioxidant activity	GO:0033554,cellular response to stress;GO:0006970,response to osmotic stress;GO:0006950,response to stress;GO:0042221,response to chemical stimulus;GO:0009415,response to water;GO:0042538,hyperosmotic salinity response;GO:0009664,plant-type cell wall organization;GO:0042743,hydrogen peroxide metabolic process;GO:0009651,response to salt stress;GO:0000302,response to reactive oxygen species;GO:000…	GO:0043229,intracellular organelle;GO:0044444,cytoplasmic part;GO:0005783,endoplasmic reticulum;GO:0031982,vesicle;GO:0044464,cell part;GO:0043227,membrane-bounded organelle;GO:0005618,cell wall;GO:0043231,intracellular membrane-bounded organelle;GO:0044424,intracellular part;GO:0031410,cytoplasmic vesicle;GO:0005737,cytoplasm;GO:0005623,cell;GO:0043226,organelle;GO:0009505,plant-type cell wall;G…	GO:0043169,cation binding;GO:0046872,metal ion binding;GO:0046906,tetrapyrrole binding;GO:0005506,iron ion binding;GO:0003824,catalytic activity;GO:0005488,binding;GO:0046914,transition metal ion binding;GO:0016209,antioxidant activity;GO:0043167,ion binding;GO:0020037,heme binding;GO:0016491,oxidoreductase activity;GO:0016684,oxidoreductase activity, acting on peroxide as acceptor;GO:0004601,per…
1464	tr|W5AS78|W5AS78_WHEAT	Xyloglucan endotransglucosylase/hydrolase OS=Triticum aestivum PE=3 SV=1		down	0.354688	0.0164272	cellular component organization or biogenesis;metabolic process;cellular process	extracellular region;organelle;cell part;cell	catalytic activity	GO:0010383,cell wall polysaccharide metabolic process;GO:0034960,cellular biopolymer metabolic process;GO:0044264,cellular polysaccharide metabolic process;GO:0010410,hemicellulose metabolic process;GO:0010411,xyloglucan metabolic process;GO:0044036,cell wall macromolecule metabolic process;GO:0010382,cellular cell wall macromolecule metabolic process;GO:0044238,primary metabolic process;GO:00442…	GO:0043229,intracellular organelle;GO:0044444,cytoplasmic part;GO:0031982,vesicle;GO:0048046,apoplast;GO:0044464,cell part;GO:0043227,membrane-bounded organelle;GO:0005618,cell wall;GO:0043231,intracellular membrane-bounded organelle;GO:0044424,intracellular part;GO:0031410,cytoplasmic vesicle;GO:0005737,cytoplasm;GO:0005623,cell;GO:0043226,organelle;GO:0005622,intracellular;GO:0005576,extracellu…	GO:0016757,transferase activity, transferring glycosyl groups;GO:0016798,hydrolase activity, acting on glycosyl bonds;GO:0003824,catalytic activity;GO:0004553,hydrolase activity, hydrolyzing O-glycosyl compounds;GO:0016740,transferase activity;GO:0016758,transferase activity, transferring hexosyl groups;GO:0016762,xyloglucan:xyloglucosyl transferase activity;GO:0016787,hydrolase activity
1511	tr|W5HIK1|W5HIK1_WHEAT	Uncharacterized protein OS=Triticum aestivum PE=4 SV=1	tr|W5I681|W5I681_WHEAT	down	0.374029	0.0455081	reproductive process;reproduction;multi-organism process;establishment of localization;cellular component organization or biogenesis;developmental process;multicellular organismal process;cellular process;growth;localization;biological regulation;metabolic process	symplast;organelle;macromolecular complex;cell part;cell		GO:0065007,biological regulation;GO:0010214,seed coat development;GO:0008361,regulation of cell size;GO:0033036,macromolecule localization;GO:0048588,developmental cell growth;GO:0019318,hexose metabolic process;GO:0009826,unidimensional cell growth;GO:0046365,monosaccharide catabolic process;GO:0044238,primary metabolic process;GO:0016049,cell growth;GO:0048589,developmental growth;GO:0040007,gr…	GO:0043229,intracellular organelle;GO:0044444,cytoplasmic part;GO:0005938,cell cortex;GO:0044464,cell part;GO:0009506,plasmodesma;GO:0005911,cell-cell junction;GO:0043227,membrane-bounded organelle;GO:0043231,intracellular membrane-bounded organelle;GO:0043234,protein complex;GO:0044424,intracellular part;GO:0005737,cytoplasm;GO:0032991,macromolecular complex;GO:0005623,cell;GO:0005634,nucleus;GO…
1512	tr|W5GDD4|W5GDD4_WHEAT	Uncharacterized protein OS=Triticum aestivum PE=4 SV=1		up	4.37746	0.00183392	response to stimulus	organelle;cell part;cell	binding;catalytic activity	GO:0050896,response to stimulus;GO:0010035,response to inorganic substance;GO:0046686,response to cadmium ion;GO:0042221,response to chemical stimulus;GO:0010038,response to metal ion	GO:0043229,intracellular organelle;GO:0043231,intracellular membrane-bounded organelle;GO:0044444,cytoplasmic part;GO:0044424,intracellular part;GO:0005737,cytoplasm;GO:0005634,nucleus;GO:0005623,cell;GO:0043226,organelle;GO:0005829,cytosol;GO:0005622,intracellular;GO:0044464,cell part;GO:0043227,membrane-bounded organelle	GO:0032553,ribonucleotide binding;GO:0001883,purine nucleoside binding;GO:0032555,purine ribonucleotide binding;GO:0000166,nucleotide binding;GO:0003824,catalytic activity;GO:0005488,binding;GO:0001882,nucleoside binding;GO:0017076,purine nucleotide binding;GO:0030554,adenyl nucleotide binding;GO:0016740,transferase activity;GO:0032559,adenyl ribonucleotide binding
1540	tr|W5I1R5|W5I1R5_WHEAT	Uncharacterized protein OS=Triticum aestivum PE=4 SV=1		down	0.588318	0.0118899	response to stimulus;regulation of biological process;metabolic process;biological regulation;cellular process	symplast;organelle;cell part;cell;organelle part	protein binding transcription factor activity;binding;catalytic activity	GO:0065007,biological regulation;GO:0033554,cellular response to stress;GO:0060255,regulation of macromolecule metabolic process;GO:0046394,carboxylic acid biosynthetic process;GO:0046185,aldehyde catabolic process;GO:0006950,response to stress;GO:0042221,response to chemical stimulus;GO:0031326,regulation of cellular biosynthetic process;GO:0044272,sulfur compound biosynthetic process;GO:0046483…	GO:0044446,intracellular organelle part;GO:0009532,plastid stroma;GO:0044422,organelle part;GO:0044435,plastid part;GO:0044464,cell part;GO:0009506,plasmodesma;GO:0005911,cell-cell junction;GO:0043231,intracellular membrane-bounded organelle;GO:0009507,chloroplast;GO:0005739,mitochondrion;GO:0005634,nucleus;GO:0005623,cell;GO:0044425,membrane part;GO:0009570,chloroplast stroma;GO:0044437,vacuolar…	GO:0005515,protein binding;GO:0030528,transcription regulator activity;GO:0003712,transcription cofactor activity;GO:0003713,transcription coactivator activity;GO:0003824,catalytic activity;GO:0005488,binding;GO:0008134,transcription factor binding;GO:0016563,transcription activator activity
1547	tr|A0A0C4B310|A0A0C4B310_WHEAT	Uncharacterized protein OS=Triticum aestivum PE=4 SV=1		down	0.436503	0.0378098	metabolic process	organelle;cell part;cell	catalytic activity	GO:0008152,metabolic process	GO:0043229,intracellular organelle;GO:0044444,cytoplasmic part;GO:0031982,vesicle;GO:0044464,cell part;GO:0016021,integral to membrane;GO:0043227,membrane-bounded organelle;GO:0043231,intracellular membrane-bounded organelle;GO:0044424,intracellular part;GO:0005739,mitochondrion;GO:0031410,cytoplasmic vesicle;GO:0005737,cytoplasm;GO:0005623,cell;GO:0043226,organelle;GO:0044425,membrane part;GO:00…	GO:0003824,catalytic activity;GO:0016788,hydrolase activity, acting on ester bonds;GO:0016787,hydrolase activity
1549	tr|W5AYY9|W5AYY9_WHEAT	Uncharacterized protein OS=Triticum aestivum PE=4 SV=1		down	0.615618	0.0394758	metabolic process;cellular process	organelle;cell part;cell	electron carrier activity;binding	GO:0009987,cellular process;GO:0022900,electron transport chain;GO:0044237,cellular metabolic process;GO:0006091,generation of precursor metabolites and energy;GO:0055114,oxidation reduction;GO:0008152,metabolic process	GO:0043229,intracellular organelle;GO:0044444,cytoplasmic part;GO:0031982,vesicle;GO:0044464,cell part;GO:0016021,integral to membrane;GO:0043227,membrane-bounded organelle;GO:0043231,intracellular membrane-bounded organelle;GO:0044424,intracellular part;GO:0031410,cytoplasmic vesicle;GO:0005737,cytoplasm;GO:0005623,cell;GO:0043226,organelle;GO:0044425,membrane part;GO:0005886,plasma membrane;GO:…	GO:0043169,cation binding;GO:0043167,ion binding;GO:0046872,metal ion binding;GO:0009055,electron carrier activity;GO:0005507,copper ion binding;GO:0005488,binding;GO:0046914,transition metal ion binding
1565	tr|W5BFL7|W5BFL7_WHEAT	Uncharacterized protein OS=Triticum aestivum PE=4 SV=1		up	3.16127	0.000688611	response to stimulus;developmental process;metabolic process;multicellular organismal process;cellular process	organelle;cell part;cell;organelle part	binding;catalytic activity	GO:0033554,cellular response to stress;GO:0034960,cellular biopolymer metabolic process;GO:0009605,response to external stimulus;GO:0006970,response to osmotic stress;GO:0006950,response to stress;GO:0042221,response to chemical stimulus;GO:0009719,response to endogenous stimulus;GO:0009416,response to light stimulus;GO:0044238,primary metabolic process;GO:0009408,response to heat;GO:0009791,post…	GO:0043229,intracellular organelle;GO:0044446,intracellular organelle part;GO:0044444,cytoplasmic part;GO:0005783,endoplasmic reticulum;GO:0044422,organelle part;GO:0005789,endoplasmic reticulum membrane;GO:0044464,cell part;GO:0016021,integral to membrane;GO:0043227,membrane-bounded organelle;GO:0031090,organelle membrane;GO:0043231,intracellular membrane-bounded organelle;GO:0044424,intracellul…	GO:0005516,calmodulin binding;GO:0005543,phospholipid binding;GO:0005545,phosphatidylinositol binding;GO:0008289,lipid binding;GO:0005515,protein binding;GO:0035091,phosphoinositide binding;GO:0003824,catalytic activity;GO:0005488,binding
1579	tr|W5D2Q7|W5D2Q7_WHEAT	Glycosyltransferase OS=Triticum aestivum GN=TRAES_3BF012700030CFD_c1 PE=3 SV=1		up	9.46297	0.00799575	metabolic process;cellular process	organelle;cell part;cell	catalytic activity	GO:0009813,flavonoid biosynthetic process;GO:0044238,primary metabolic process;GO:0009698,phenylpropanoid metabolic process;GO:0044237,cellular metabolic process;GO:0006575,cellular amino acid derivative metabolic process;GO:0008152,metabolic process;GO:0009699,phenylpropanoid biosynthetic process;GO:0006725,cellular aromatic compound metabolic process;GO:0009058,biosynthetic process;GO:0009812,f…	GO:0043229,intracellular organelle;GO:0043231,intracellular membrane-bounded organelle;GO:0044424,intracellular part;GO:0005623,cell;GO:0043226,organelle;GO:0005622,intracellular;GO:0044464,cell part;GO:0043227,membrane-bounded organelle	GO:0016757,transferase activity, transferring glycosyl groups;GO:0003824,catalytic activity;GO:0016740,transferase activity;GO:0008194,UDP-glycosyltransferase activity;GO:0080044,quercetin 7-O-glucosyltransferase activity;GO:0035251,UDP-glucosyltransferase activity;GO:0046527,glucosyltransferase activity;GO:0016758,transferase activity, transferring hexosyl groups;GO:0080043,quercetin 3-O-glucosy…
1595	tr|W4ZNQ8|W4ZNQ8_WHEAT	Uncharacterized protein OS=Triticum aestivum PE=3 SV=1	sp|P00068|CYC_WHEAT	up	2.72052	0.0363874	cell proliferation;metabolic process;cellular process	organelle;cell part;cell;organelle part;membrane-enclosed lumen	electron carrier activity;binding	GO:0016052,carbohydrate catabolic process;GO:0005996,monosaccharide metabolic process;GO:0008283,cell proliferation;GO:0019318,hexose metabolic process;GO:0045333,cellular respiration;GO:0046365,monosaccharide catabolic process;GO:0044238,primary metabolic process;GO:0015980,energy derivation by oxidation of organic compounds;GO:0006006,glucose metabolic process;GO:0016310,phosphorylation;GO:0006…	GO:0043229,intracellular organelle;GO:0044446,intracellular organelle part;GO:0044444,cytoplasmic part;GO:0031967,organelle envelope;GO:0044422,organelle part;GO:0005758,mitochondrial intermembrane space;GO:0070469,respiratory chain;GO:0044464,cell part;GO:0043227,membrane-bounded organelle;GO:0005794,Golgi apparatus;GO:0031090,organelle membrane;GO:0043231,intracellular membrane-bounded organell…	GO:0043169,cation binding;GO:0046872,metal ion binding;GO:0046906,tetrapyrrole binding;GO:0009055,electron carrier activity;GO:0005515,protein binding;GO:0005507,copper ion binding;GO:0005506,iron ion binding;GO:0005488,binding;GO:0046914,transition metal ion binding;GO:0043167,ion binding;GO:0020037,heme binding
1621	tr|W5B9B5|W5B9B5_WHEAT	Uncharacterized protein OS=Triticum aestivum PE=4 SV=1		down	0.276331	0.0168672	metabolic process	extracellular region;organelle;cell part;cell	catalytic activity	GO:0008152,metabolic process	GO:0043229,intracellular organelle;GO:0043231,intracellular membrane-bounded organelle;GO:0044444,cytoplasmic part;GO:0044424,intracellular part;GO:0005737,cytoplasm;GO:0031410,cytoplasmic vesicle;GO:0005623,cell;GO:0031982,vesicle;GO:0043226,organelle;GO:0005622,intracellular;GO:0005576,extracellular region;GO:0044464,cell part;GO:0016023,cytoplasmic membrane-bounded vesicle;GO:0043227,membrane-…	GO:0004553,hydrolase activity, hydrolyzing O-glycosyl compounds;GO:0016798,hydrolase activity, acting on glycosyl bonds;GO:0003824,catalytic activity;GO:0016787,hydrolase activity
1636	tr|W5AG65|W5AG65_WHEAT	Uncharacterized protein OS=Triticum aestivum PE=4 SV=1		up	6.01348	0.00163539	metabolic process;cellular process	cell part;cell	catalytic activity	GO:0006749,glutathione metabolic process;GO:0042221,response to chemical stimulus;GO:0044238,primary metabolic process;GO:0009404,toxin metabolic process;GO:0009636,response to toxin;GO:0006732,coenzyme metabolic process;GO:0044237,cellular metabolic process;GO:0006575,cellular amino acid derivative metabolic process;GO:0008152,metabolic process;GO:0006518,peptide metabolic process;GO:0009407,tox…	GO:0044424,intracellular part;GO:0044464,cell part;GO:0005737,cytoplasm;GO:0005623,cell;GO:0005622,intracellular	GO:0016740,transferase activity;GO:0016765,transferase activity, transferring alkyl or aryl (other than methyl) groups;GO:0003824,catalytic activity;GO:0004364,glutathione transferase activity
1656	tr|W5IA32|W5IA32_WHEAT	Uncharacterized protein OS=Triticum aestivum PE=3 SV=1	tr|W5HFK6|W5HFK6_WHEAT	up	1.56388	0.0346749	response to stimulus;developmental process;metabolic process;multicellular organismal process;cellular process	organelle;cell part;cell;organelle part	binding;catalytic activity	GO:0046394,carboxylic acid biosynthetic process;GO:0009605,response to external stimulus;GO:0006633,fatty acid biosynthetic process;GO:0006950,response to stress;GO:0042221,response to chemical stimulus;GO:0048731,system development;GO:0009416,response to light stimulus;GO:0044238,primary metabolic process;GO:0009309,amine biosynthetic process;GO:0009888,tissue development;GO:0009069,serine famil…	GO:0043229,intracellular organelle;GO:0044446,intracellular organelle part;GO:0044444,cytoplasmic part;GO:0005783,endoplasmic reticulum;GO:0009536,plastid;GO:0044422,organelle part;GO:0005789,endoplasmic reticulum membrane;GO:0044464,cell part;GO:0009579,thylakoid;GO:0016021,integral to membrane;GO:0043227,membrane-bounded organelle;GO:0031090,organelle membrane;GO:0043231,intracellular membrane-…	GO:0000166,nucleotide binding;GO:0016903,oxidoreductase activity, acting on the aldehyde or oxo group of donors;GO:0003824,catalytic activity;GO:0016614,oxidoreductase activity, acting on CH-OH group of donors;GO:0005488,binding;GO:0016620,oxidoreductase activity, acting on the aldehyde or oxo group of donors, NAD or NADP as acceptor;GO:0051287,NAD or NADH binding;GO:0016740,transferase activity;…
1670	tr|A0A077RPC4|A0A077RPC4_WHEAT	Uncharacterized protein OS=Triticum aestivum GN=TRAES_3BF168400190CFD_c1 PE=3 SV=1		down	0.200945	0.00973723	regulation of biological process;metabolic process;biological regulation	extracellular region	enzyme regulator activity	GO:0065007,biological regulation;GO:0050790,regulation of catalytic activity;GO:0065009,regulation of molecular function	GO:0005576,extracellular region	GO:0030234,enzyme regulator activity;GO:0004857,enzyme inhibitor activity
1671	tr|W5H837|W5H837_WHEAT	Uncharacterized protein OS=Triticum aestivum PE=3 SV=1		up	2.66569	0.0114814	response to stimulus;cellular component organization or biogenesis;metabolic process;cellular process	organelle;cell part;cell	binding;catalytic activity	GO:0034960,cellular biopolymer metabolic process;GO:0044267,cellular protein metabolic process;GO:0006996,organelle organization;GO:0042221,response to chemical stimulus;GO:0010038,response to metal ion;GO:0044238,primary metabolic process;GO:0007005,mitochondrion organization;GO:0006414,translational elongation;GO:0044237,cellular metabolic process;GO:0043283,biopolymer metabolic process;GO:0034…	GO:0043229,intracellular organelle;GO:0043231,intracellular membrane-bounded organelle;GO:0044444,cytoplasmic part;GO:0044424,intracellular part;GO:0005739,mitochondrion;GO:0005737,cytoplasm;GO:0005623,cell;GO:0043226,organelle;GO:0005622,intracellular;GO:0044464,cell part;GO:0043227,membrane-bounded organelle	GO:0032553,ribonucleotide binding;GO:0001883,purine nucleoside binding;GO:0017111,nucleoside-triphosphatase activity;GO:0045182,translation regulator activity;GO:0003824,catalytic activity;GO:0003924,GTPase activity;GO:0032559,adenyl ribonucleotide binding;GO:0032561,guanyl ribonucleotide binding;GO:0016817,hydrolase activity, acting on acid anhydrides;GO:0003676,nucleic acid binding;GO:0008135,t…
1675	tr|W5HKT0|W5HKT0_WHEAT	Uncharacterized protein OS=Triticum aestivum PE=3 SV=1		up	2.94953	0.00237905	metabolic process;cellular process	organelle;cell part;cell	binding;catalytic activity	GO:0009987,cellular process;GO:0022900,electron transport chain;GO:0044237,cellular metabolic process;GO:0006091,generation of precursor metabolites and energy;GO:0055114,oxidation reduction;GO:0008152,metabolic process	GO:0043229,intracellular organelle;GO:0044444,cytoplasmic part;GO:0031982,vesicle;GO:0044464,cell part;GO:0016021,integral to membrane;GO:0043227,membrane-bounded organelle;GO:0043231,intracellular membrane-bounded organelle;GO:0044424,intracellular part;GO:0031410,cytoplasmic vesicle;GO:0005737,cytoplasm;GO:0005623,cell;GO:0043226,organelle;GO:0044425,membrane part;GO:0005622,intracellular;GO:00…	GO:0043169,cation binding;GO:0046872,metal ion binding;GO:0004497,monooxygenase activity;GO:0046906,tetrapyrrole binding;GO:0005506,iron ion binding;GO:0003824,catalytic activity;GO:0005488,binding;GO:0046914,transition metal ion binding;GO:0043167,ion binding;GO:0020037,heme binding;GO:0016491,oxidoreductase activity;GO:0016705,oxidoreductase activity, acting on paired donors, with incorporation…
1690	tr|D5MTE2|D5MTE2_WHEAT	Glycosyltransferase OS=Triticum aestivum GN=TaGTd PE=2 SV=1	tr|D5MTE1|D5MTE1_WHEAT	up	2.03258	0.022136	metabolic process;cellular process	organelle;cell part;cell	catalytic activity	GO:0006725,cellular aromatic compound metabolic process;GO:0009987,cellular process;GO:0009812,flavonoid metabolic process;GO:0044238,primary metabolic process;GO:0009698,phenylpropanoid metabolic process;GO:0019748,secondary metabolic process;GO:0044237,cellular metabolic process;GO:0006519,cellular amino acid and derivative metabolic process;GO:0006575,cellular amino acid derivative metabolic p…	GO:0043229,intracellular organelle;GO:0043231,intracellular membrane-bounded organelle;GO:0044444,cytoplasmic part;GO:0044424,intracellular part;GO:0005739,mitochondrion;GO:0005737,cytoplasm;GO:0005623,cell;GO:0043226,organelle;GO:0005622,intracellular;GO:0044464,cell part;GO:0043227,membrane-bounded organelle	GO:0016740,transferase activity;GO:0008194,UDP-glycosyltransferase activity;GO:0016757,transferase activity, transferring glycosyl groups;GO:0016758,transferase activity, transferring hexosyl groups;GO:0046527,glucosyltransferase activity;GO:0035251,UDP-glucosyltransferase activity;GO:0003824,catalytic activity
1694	tr|W5I149|W5I149_WHEAT	Uncharacterized protein OS=Triticum aestivum PE=4 SV=1		up	1.59358	0.0362044	metabolic process;cellular process	organelle;macromolecular complex;cell part;cell;organelle part		GO:0009987,cellular process;GO:0009853,photorespiration;GO:0044237,cellular metabolic process;GO:0043094,cellular metabolic compound salvage;GO:0008152,metabolic process	GO:0044446,intracellular organelle part;GO:0031967,organelle envelope;GO:0044422,organelle part;GO:0044464,cell part;GO:0043231,intracellular membrane-bounded organelle;GO:0005739,mitochondrion;GO:0005623,cell;GO:0044429,mitochondrial part;GO:0044425,membrane part;GO:0031975,envelope;GO:0005740,mitochondrial envelope;GO:0005746,mitochondrial respiratory chain;GO:0044437,vacuolar part;GO:0031224,i…
1698	tr|W5B2P8|W5B2P8_WHEAT	Uncharacterized protein OS=Triticum aestivum PE=3 SV=1		up	2.24257	0.00625781	response to stimulus;metabolic process;cellular process	extracellular region;organelle;cell part;cell;organelle part	binding	GO:0006457,protein folding;GO:0034960,cellular biopolymer metabolic process;GO:0044267,cellular protein metabolic process;GO:0006950,response to stress;GO:0042221,response to chemical stimulus;GO:0010038,response to metal ion;GO:0044238,primary metabolic process;GO:0009408,response to heat;GO:0044237,cellular metabolic process;GO:0043283,biopolymer metabolic process;GO:0008152,metabolic process;G…	GO:0044446,intracellular organelle part;GO:0009526,plastid envelope;GO:0031967,organelle envelope;GO:0009532,plastid stroma;GO:0044422,organelle part;GO:0048046,apoplast;GO:0044435,plastid part;GO:0044464,cell part;GO:0034357,photosynthetic membrane;GO:0031976,plastid thylakoid;GO:0043231,intracellular membrane-bounded organelle;GO:0009507,chloroplast;GO:0005739,mitochondrion;GO:0005623,cell;GO:0…	GO:0043169,cation binding;GO:0032553,ribonucleotide binding;GO:0001883,purine nucleoside binding;GO:0005515,protein binding;GO:0005507,copper ion binding;GO:0046914,transition metal ion binding;GO:0043167,ion binding;GO:0005516,calmodulin binding;GO:0032559,adenyl ribonucleotide binding;GO:0046872,metal ion binding;GO:0032555,purine ribonucleotide binding;GO:0000166,nucleotide binding;GO:0005488,…
1700	tr|Q9ZP25|Q9ZP25_WHEAT	Small heat shock protein Hsp23.5 OS=Triticum aestivum PE=2 SV=1		up	6.70036	0.0004603	response to stimulus			GO:0009408,response to heat;GO:0050896,response to stimulus;GO:0009628,response to abiotic stimulus;GO:0006970,response to osmotic stress;GO:0006950,response to stress;GO:0009266,response to temperature stimulus
1710	tr|Q8S914|Q8S914_WHEAT	Ubiquinol oxidase OS=Triticum aestivum GN=Waox1a PE=2 SV=1		up	2.40606	0.00549057	response to stimulus;regulation of biological process;signaling;metabolic process;biological regulation;cellular process	organelle;cell part;cell;organelle part	binding;catalytic activity	GO:0065007,biological regulation;GO:0007242,intracellular signaling cascade;GO:0006950,response to stress;GO:0045333,cellular respiration;GO:0015980,energy derivation by oxidation of organic compounds;GO:0044237,cellular metabolic process;GO:0007154,cell communication;GO:0008152,metabolic process;GO:0050789,regulation of biological process;GO:0009266,response to temperature stimulus;GO:0050794,re…	GO:0043229,intracellular organelle;GO:0044446,intracellular organelle part;GO:0044444,cytoplasmic part;GO:0019866,organelle inner membrane;GO:0031967,organelle envelope;GO:0044422,organelle part;GO:0070469,respiratory chain;GO:0044464,cell part;GO:0016021,integral to membrane;GO:0043227,membrane-bounded organelle;GO:0031090,organelle membrane;GO:0043231,intracellular membrane-bounded organelle;GO…	GO:0043169,cation binding;GO:0043167,ion binding;GO:0046872,metal ion binding;GO:0016491,oxidoreductase activity;GO:0003824,catalytic activity;GO:0005488,binding
1742	tr|W5A1R7|W5A1R7_WHEAT	Uncharacterized protein OS=Triticum aestivum PE=4 SV=1		down	0.566945	0.0498026	response to stimulus;regulation of biological process;signaling;metabolic process;biological regulation;death;cellular process	cell part;cell	binding;catalytic activity	GO:0065007,biological regulation;GO:0043067,regulation of programmed cell death;GO:0033554,cellular response to stress;GO:0010941,regulation of cell death;GO:0007242,intracellular signaling cascade;GO:0050793,regulation of developmental process;GO:0050790,regulation of catalytic activity;GO:0006950,response to stress;GO:0019222,regulation of metabolic process;GO:0007154,cell communication;GO:0044…	GO:0044424,intracellular part;GO:0044464,cell part;GO:0005737,cytoplasm;GO:0005623,cell;GO:0016020,membrane;GO:0005622,intracellular;GO:0005886,plasma membrane	GO:0004672,protein kinase activity;GO:0032553,ribonucleotide binding;GO:0001883,purine nucleoside binding;GO:0016773,phosphotransferase activity, alcohol group as acceptor;GO:0003824,catalytic activity;GO:0032559,adenyl ribonucleotide binding;GO:0016301,kinase activity;GO:0032555,purine ribonucleotide binding;GO:0000166,nucleotide binding;GO:0016772,transferase activity, transferring phosphorus-c…
1747	tr|W5FI64|W5FI64_WHEAT	Uncharacterized protein OS=Triticum aestivum PE=4 SV=1		down	0.449695	0.030783	response to stimulus;metabolic process;cellular process	extracellular region	catalytic activity	GO:0043170,macromolecule metabolic process;GO:0030163,protein catabolic process;GO:0019538,protein metabolic process;GO:0006950,response to stress;GO:0009057,macromolecule catabolic process;GO:0042221,response to chemical stimulus;GO:0043285,biopolymer catabolic process;GO:0044238,primary metabolic process;GO:0009987,cellular process;GO:0050896,response to stimulus;GO:0006508,proteolysis;GO:00432…	GO:0005576,extracellular region;GO:0048046,apoplast	GO:0008233,peptidase activity;GO:0070011,peptidase activity, acting on L-amino acid peptides;GO:0003824,catalytic activity;GO:0016787,hydrolase activity
1802	tr|W5H1E3|W5H1E3_WHEAT	Uncharacterized protein OS=Triticum aestivum PE=4 SV=1		up	1.70421	0.0213773	response to stimulus;cellular component organization or biogenesis;developmental process;metabolic process;multicellular organismal process;cellular process	organelle;macromolecular complex;cell part;cell;organelle part;membrane-enclosed lumen	binding	GO:0051789,response to protein stimulus;GO:0009555,pollen development;GO:0043248,proteasome assembly;GO:0034960,cellular biopolymer metabolic process;GO:0080129,proteasome core complex assembly;GO:0019941,modification-dependent protein catabolic process;GO:0070271,protein complex biogenesis;GO:0006950,response to stress;GO:0043623,cellular protein complex assembly;GO:0042221,response to chemical …	GO:0044446,intracellular organelle part;GO:0031967,organelle envelope;GO:0031981,nuclear lumen;GO:0044422,organelle part;GO:0043233,organelle lumen;GO:0044464,cell part;GO:0043232,intracellular non-membrane-bounded organelle;GO:0043231,intracellular membrane-bounded organelle;GO:0009507,chloroplast;GO:0005739,mitochondrion;GO:0031974,membrane-enclosed lumen;GO:0005634,nucleus;GO:0005623,cell;GO:0…	GO:0043169,cation binding;GO:0046872,metal ion binding;GO:0005507,copper ion binding;GO:0005488,binding;GO:0046914,transition metal ion binding;GO:0043167,ion binding;GO:0008270,zinc ion binding;GO:0050897,cobalt ion binding
1806	tr|W5CPE3|W5CPE3_WHEAT	Uncharacterized protein OS=Triticum aestivum GN=TRAES_3BF050900010CFD_c1 PE=4 SV=1		up	2.28568	0.0342221	metabolic process	organelle;cell part;cell	binding;catalytic activity	GO:0044238,primary metabolic process;GO:0043170,macromolecule metabolic process;GO:0019538,protein metabolic process;GO:0043283,biopolymer metabolic process;GO:0008152,metabolic process	GO:0043229,intracellular organelle;GO:0044424,intracellular part;GO:0005623,cell;GO:0043226,organelle;GO:0005622,intracellular;GO:0005886,plasma membrane;GO:0043228,non-membrane-bounded organelle;GO:0005856,cytoskeleton;GO:0044464,cell part;GO:0016020,membrane;GO:0043232,intracellular non-membrane-bounded organelle	GO:0032553,ribonucleotide binding;GO:0001883,purine nucleoside binding;GO:0017111,nucleoside-triphosphatase activity;GO:0003824,catalytic activity;GO:0032559,adenyl ribonucleotide binding;GO:0016817,hydrolase activity, acting on acid anhydrides;GO:0032555,purine ribonucleotide binding;GO:0000166,nucleotide binding;GO:0042623,ATPase activity, coupled;GO:0016887,ATPase activity;GO:0016462,pyrophosp…
1847	tr|W5FCR0|W5FCR0_WHEAT	Uncharacterized protein OS=Triticum aestivum PE=3 SV=1		down	0.541879	0.00638861	regulation of biological process;cellular component organization or biogenesis;developmental process;multicellular organismal process;cellular process;response to stimulus;growth;biological regulation;metabolic process	extracellular region;organelle;cell part;cell	catalytic activity	GO:0065007,biological regulation;GO:0048364,root development;GO:0008361,regulation of cell size;GO:0048731,system development;GO:0010015,root morphogenesis;GO:0044238,primary metabolic process;GO:0009888,tissue development;GO:0016049,cell growth;GO:0009251,glucan catabolic process;GO:0048589,developmental growth;GO:0040007,growth;GO:0043283,biopolymer metabolic process;GO:0006694,steroid biosynth…	GO:0043229,intracellular organelle;GO:0044444,cytoplasmic part;GO:0031982,vesicle;GO:0044464,cell part;GO:0016021,integral to membrane;GO:0043227,membrane-bounded organelle;GO:0043231,intracellular membrane-bounded organelle;GO:0044424,intracellular part;GO:0031410,cytoplasmic vesicle;GO:0005737,cytoplasm;GO:0005623,cell;GO:0043226,organelle;GO:0044425,membrane part;GO:0005886,plasma membrane;GO:…	GO:0004553,hydrolase activity, hydrolyzing O-glycosyl compounds;GO:0016798,hydrolase activity, acting on glycosyl bonds;GO:0003824,catalytic activity;GO:0016787,hydrolase activity
1859	tr|A0A077RZP0|A0A077RZP0_WHEAT	Uncharacterized protein OS=Triticum aestivum GN=TRAES_3BF073300160CFD_c1 PE=4 SV=1		down	0.377665	0.0364051		cell part;cell			GO:0044424,intracellular part;GO:0044464,cell part;GO:0005737,cytoplasm;GO:0005623,cell;GO:0005622,intracellular
1867	tr|W5B8U4|W5B8U4_WHEAT	Uncharacterized protein OS=Triticum aestivum PE=4 SV=1		up	5.78923	0.0198237	response to stimulus;immune system process;multi-organism process;metabolic process;cellular process		catalytic activity	GO:0006952,defense response;GO:0006082,organic acid metabolic process;GO:0006950,response to stress;GO:0051707,response to other organism;GO:0044238,primary metabolic process;GO:0009607,response to biotic stimulus;GO:0042180,cellular ketone metabolic process;GO:0044237,cellular metabolic process;GO:0008152,metabolic process;GO:0009627,systemic acquired resistance;GO:0006629,lipid metabolic proces…		GO:0003824,catalytic activity;GO:0004091,carboxylesterase activity;GO:0016788,hydrolase activity, acting on ester bonds;GO:0016787,hydrolase activity
1870	tr|W5GVY4|W5GVY4_WHEAT	Uncharacterized protein OS=Triticum aestivum PE=4 SV=1	tr|W5GHR3|W5GHR3_WHEAT;tr|W5G8F3|W5G8F3_WHEAT	up	2.02485	0.0128102	response to stimulus;multi-organism process	cell part;cell	catalytic activity	GO:0010033,response to organic substance;GO:0009620,response to fungus;GO:0051704,multi-organism process;GO:0006950,response to stress;GO:0002238,response to molecule of fungal origin;GO:0042221,response to chemical stimulus;GO:0051707,response to other organism;GO:0009607,response to biotic stimulus;GO:0050896,response to stimulus	GO:0044424,intracellular part;GO:0044464,cell part;GO:0005737,cytoplasm;GO:0005623,cell;GO:0016020,membrane;GO:0005622,intracellular;GO:0005886,plasma membrane	GO:0003824,catalytic activity;GO:0016787,hydrolase activity
1887	tr|W5ES65|W5ES65_WHEAT	Uncharacterized protein OS=Triticum aestivum PE=3 SV=1	tr|A0A096UQH8|A0A096UQH8_WHEAT	up	2.53354	0.0022303	metabolic process		binding;catalytic activity	GO:0055114,oxidation reduction;GO:0008152,metabolic process		GO:0043169,cation binding;GO:0046872,metal ion binding;GO:0005506,iron ion binding;GO:0003824,catalytic activity;GO:0005488,binding;GO:0046914,transition metal ion binding;GO:0043167,ion binding;GO:0016491,oxidoreductase activity
1930	tr|W5D5N0|W5D5N0_WHEAT	Uncharacterized protein OS=Triticum aestivum GN=TRAES_3BF010400300CFD_c1 PE=4 SV=1		up	6.90276	0.0191496	response to stimulus;metabolic process	organelle;cell part;cell	binding;catalytic activity	GO:0050896,response to stimulus;GO:0010035,response to inorganic substance;GO:0046685,response to arsenic;GO:0042221,response to chemical stimulus;GO:0055114,oxidation reduction;GO:0008152,metabolic process	GO:0043229,intracellular organelle;GO:0043231,intracellular membrane-bounded organelle;GO:0044444,cytoplasmic part;GO:0044424,intracellular part;GO:0009536,plastid;GO:0005737,cytoplasm;GO:0005623,cell;GO:0043226,organelle;GO:0005622,intracellular;GO:0044464,cell part;GO:0043227,membrane-bounded organelle	GO:0016491,oxidoreductase activity;GO:0005515,protein binding;GO:0003824,catalytic activity;GO:0005488,binding
1997	tr|W5FGU1|W5FGU1_WHEAT	Uncharacterized protein OS=Triticum aestivum PE=4 SV=1		up	9.84637	0.00507366	metabolic process;cellular process	cell part;cell	catalytic activity	GO:0006749,glutathione metabolic process;GO:0042221,response to chemical stimulus;GO:0044238,primary metabolic process;GO:0009404,toxin metabolic process;GO:0009636,response to toxin;GO:0006732,coenzyme metabolic process;GO:0044237,cellular metabolic process;GO:0006575,cellular amino acid derivative metabolic process;GO:0008152,metabolic process;GO:0006518,peptide metabolic process;GO:0009407,tox…	GO:0044424,intracellular part;GO:0044464,cell part;GO:0005737,cytoplasm;GO:0005623,cell;GO:0005622,intracellular	GO:0016740,transferase activity;GO:0016765,transferase activity, transferring alkyl or aryl (other than methyl) groups;GO:0003824,catalytic activity;GO:0004364,glutathione transferase activity
2004	tr|W5GLY0|W5GLY0_WHEAT	Uncharacterized protein OS=Triticum aestivum PE=4 SV=1		up	3.42321	0.0371225	response to stimulus;multi-organism process;establishment of localization;localization;cellular process	cell part;cell		GO:0033554,cellular response to stress;GO:0031668,cellular response to extracellular stimulus;GO:0031667,response to nutrient levels;GO:0009620,response to fungus;GO:0009605,response to external stimulus;GO:0000041,transition metal ion transport;GO:0006950,response to stress;GO:0042221,response to chemical stimulus;GO:0042594,response to starvation;GO:0009607,response to biotic stimulus;GO:001569…	GO:0044424,intracellular part;GO:0044464,cell part;GO:0005737,cytoplasm;GO:0005623,cell;GO:0005622,intracellular
2023	tr|W5GW73|W5GW73_WHEAT	Xyloglucan endotransglucosylase/hydrolase OS=Triticum aestivum PE=3 SV=1	tr|Q56TP1|Q56TP1_WHEAT	down	0.493558	0.0186746	cellular component organization or biogenesis;metabolic process;cellular process	extracellular region;organelle;cell part;cell	catalytic activity	GO:0043170,macromolecule metabolic process;GO:0044260,cellular macromolecule metabolic process;GO:0034960,cellular biopolymer metabolic process;GO:0044264,cellular polysaccharide metabolic process;GO:0006073,cellular glucan metabolic process;GO:0005976,polysaccharide metabolic process;GO:0009987,cellular process;GO:0005975,carbohydrate metabolic process;GO:0044238,primary metabolic process;GO:004…	GO:0043229,intracellular organelle;GO:0043231,intracellular membrane-bounded organelle;GO:0044444,cytoplasmic part;GO:0044424,intracellular part;GO:0005737,cytoplasm;GO:0031410,cytoplasmic vesicle;GO:0005623,cell;GO:0031982,vesicle;GO:0043226,organelle;GO:0005622,intracellular;GO:0005576,extracellular region;GO:0044464,cell part;GO:0016023,cytoplasmic membrane-bounded vesicle;GO:0043227,membrane-…	GO:0016740,transferase activity;GO:0016757,transferase activity, transferring glycosyl groups;GO:0016798,hydrolase activity, acting on glycosyl bonds;GO:0003824,catalytic activity;GO:0016787,hydrolase activity
2025	tr|W5C4B9|W5C4B9_WHEAT	Uncharacterized protein OS=Triticum aestivum PE=3 SV=1	tr|F4Y590|F4Y590_WHEAT;tr|F4Y591|F4Y591_WHEAT	up	8.73069	0.00825695	response to stimulus;immune system process;multi-organism process;metabolic process;cellular process	cell part;cell	binding	GO:0006952,defense response;GO:0006457,protein folding;GO:0034960,cellular biopolymer metabolic process;GO:0009617,response to bacterium;GO:0044267,cellular protein metabolic process;GO:0006950,response to stress;GO:0042221,response to chemical stimulus;GO:0051707,response to other organism;GO:0044238,primary metabolic process;GO:0009607,response to biotic stimulus;GO:0009408,response to heat;GO:…	GO:0044444,cytoplasmic part;GO:0044424,intracellular part;GO:0005737,cytoplasm;GO:0005623,cell;GO:0005829,cytosol;GO:0005622,intracellular;GO:0005886,plasma membrane;GO:0030312,external encapsulating structure;GO:0044464,cell part;GO:0016020,membrane;GO:0005618,cell wall	GO:0032553,ribonucleotide binding;GO:0001883,purine nucleoside binding;GO:0032555,purine ribonucleotide binding;GO:0000166,nucleotide binding;GO:0005515,protein binding;GO:0005488,binding;GO:0005524,ATP binding;GO:0001882,nucleoside binding;GO:0030554,adenyl nucleotide binding;GO:0017076,purine nucleotide binding;GO:0032559,adenyl ribonucleotide binding;GO:0051082,unfolded protein binding
2073	tr|W5AJB4|W5AJB4_WHEAT	Uncharacterized protein OS=Triticum aestivum PE=4 SV=1		up	3.49396	0.0461106	establishment of localization;cellular component organization or biogenesis;localization;metabolic process;cellular process	organelle;cell part;cell		GO:0034960,cellular biopolymer metabolic process;GO:0033036,macromolecule localization;GO:0046907,intracellular transport;GO:0044238,primary metabolic process;GO:0043283,biopolymer metabolic process;GO:0016071,mRNA metabolic process;GO:0043170,macromolecule metabolic process;GO:0051169,nuclear transport;GO:0015031,protein transport;GO:0009987,cellular process;GO:0044085,cellular component biogene…	GO:0043229,intracellular organelle;GO:0043231,intracellular membrane-bounded organelle;GO:0044444,cytoplasmic part;GO:0044424,intracellular part;GO:0005737,cytoplasm;GO:0005634,nucleus;GO:0005623,cell;GO:0043226,organelle;GO:0005829,cytosol;GO:0005622,intracellular;GO:0044464,cell part;GO:0043227,membrane-bounded organelle
2100	tr|W5AQD3|W5AQD3_WHEAT	Uncharacterized protein OS=Triticum aestivum PE=4 SV=1		up	3.02852	0.00364778	response to stimulus;regulation of biological process;positive regulation of biological process;metabolic process;biological regulation;cellular process	cell part;cell	catalytic activity	GO:0065007,biological regulation;GO:0009605,response to external stimulus;GO:0019318,hexose metabolic process;GO:0006970,response to osmotic stress;GO:0006950,response to stress;GO:0046365,monosaccharide catabolic process;GO:0031326,regulation of cellular biosynthetic process;GO:0046483,heterocycle metabolic process;GO:0009891,positive regulation of biosynthetic process;GO:0009651,response to sal…	GO:0044444,cytoplasmic part;GO:0044424,intracellular part;GO:0044464,cell part;GO:0005737,cytoplasm;GO:0005623,cell;GO:0005829,cytosol;GO:0005622,intracellular	GO:0016491,oxidoreductase activity;GO:0003824,catalytic activity
2150	tr|W4ZSQ0|W4ZSQ0_WHEAT	Uncharacterized protein OS=Triticum aestivum PE=4 SV=1		up	3.99711	0.0321167	metabolic process;cellular process	cell part;cell	catalytic activity	GO:0006749,glutathione metabolic process;GO:0042221,response to chemical stimulus;GO:0044238,primary metabolic process;GO:0009404,toxin metabolic process;GO:0009636,response to toxin;GO:0006732,coenzyme metabolic process;GO:0044237,cellular metabolic process;GO:0006575,cellular amino acid derivative metabolic process;GO:0008152,metabolic process;GO:0006518,peptide metabolic process;GO:0009407,tox…	GO:0044424,intracellular part;GO:0044464,cell part;GO:0005737,cytoplasm;GO:0005623,cell;GO:0005622,intracellular	GO:0016740,transferase activity;GO:0016765,transferase activity, transferring alkyl or aryl (other than methyl) groups;GO:0003824,catalytic activity;GO:0004364,glutathione transferase activity
2151	tr|W5FHI2|W5FHI2_WHEAT	Uncharacterized protein OS=Triticum aestivum PE=4 SV=1		up	2.56687	0.0154254	metabolic process;cellular process	organelle;cell part;cell	catalytic activity	GO:0009813,flavonoid biosynthetic process;GO:0044238,primary metabolic process;GO:0009698,phenylpropanoid metabolic process;GO:0044237,cellular metabolic process;GO:0006575,cellular amino acid derivative metabolic process;GO:0008152,metabolic process;GO:0009699,phenylpropanoid biosynthetic process;GO:0006725,cellular aromatic compound metabolic process;GO:0009058,biosynthetic process;GO:0009812,f…	GO:0043229,intracellular organelle;GO:0043231,intracellular membrane-bounded organelle;GO:0044424,intracellular part;GO:0005623,cell;GO:0043226,organelle;GO:0044425,membrane part;GO:0005622,intracellular;GO:0044464,cell part;GO:0016021,integral to membrane;GO:0031224,intrinsic to membrane;GO:0043227,membrane-bounded organelle;GO:0016020,membrane	GO:0016757,transferase activity, transferring glycosyl groups;GO:0003824,catalytic activity;GO:0016740,transferase activity;GO:0008194,UDP-glycosyltransferase activity;GO:0080044,quercetin 7-O-glucosyltransferase activity;GO:0035251,UDP-glucosyltransferase activity;GO:0046527,glucosyltransferase activity;GO:0016758,transferase activity, transferring hexosyl groups;GO:0080043,quercetin 3-O-glucosy…
2154	tr|W5AM19|W5AM19_WHEAT	Uncharacterized protein OS=Triticum aestivum PE=4 SV=1		up	1.55396	0.0161931		organelle;cell part;cell	binding		GO:0043229,intracellular organelle;GO:0043231,intracellular membrane-bounded organelle;GO:0044444,cytoplasmic part;GO:0044424,intracellular part;GO:0005739,mitochondrion;GO:0005737,cytoplasm;GO:0005623,cell;GO:0043226,organelle;GO:0005622,intracellular;GO:0044464,cell part;GO:0043227,membrane-bounded organelle	GO:0043169,cation binding;GO:0043167,ion binding;GO:0008270,zinc ion binding;GO:0046872,metal ion binding;GO:0005488,binding;GO:0046914,transition metal ion binding
2168	tr|W5I5N0|W5I5N0_WHEAT	Peroxidase OS=Triticum aestivum PE=3 SV=1		down	0.19641	0.011399	response to stimulus;cellular component organization or biogenesis;metabolic process;cellular process	extracellular region;organelle;cell part;cell	binding;catalytic activity;antioxidant activity	GO:0033554,cellular response to stress;GO:0006950,response to stress;GO:0042221,response to chemical stimulus;GO:0006800,oxygen and reactive oxygen species metabolic process;GO:0009664,plant-type cell wall organization;GO:0044237,cellular metabolic process;GO:0008152,metabolic process;GO:0042743,hydrogen peroxide metabolic process;GO:0007047,cell wall organization;GO:0000302,response to reactive …	GO:0043229,intracellular organelle;GO:0044444,cytoplasmic part;GO:0031982,vesicle;GO:0044464,cell part;GO:0043227,membrane-bounded organelle;GO:0005618,cell wall;GO:0043231,intracellular membrane-bounded organelle;GO:0044424,intracellular part;GO:0031410,cytoplasmic vesicle;GO:0005737,cytoplasm;GO:0005623,cell;GO:0043226,organelle;GO:0009505,plant-type cell wall;GO:0005622,intracellular;GO:000557…	GO:0043169,cation binding;GO:0046872,metal ion binding;GO:0046906,tetrapyrrole binding;GO:0005506,iron ion binding;GO:0003824,catalytic activity;GO:0005488,binding;GO:0046914,transition metal ion binding;GO:0016209,antioxidant activity;GO:0043167,ion binding;GO:0020037,heme binding;GO:0016491,oxidoreductase activity;GO:0016684,oxidoreductase activity, acting on peroxide as acceptor;GO:0004601,per…
2217	tr|W5FBS9|W5FBS9_WHEAT	Uncharacterized protein OS=Triticum aestivum PE=3 SV=1	tr|W5FWM7|W5FWM7_WHEAT;tr|W5FFV4|W5FFV4_WHEAT	up	9.64238	0.00626492	metabolic process	organelle;cell part;cell	catalytic activity	GO:0044238,primary metabolic process;GO:0005975,carbohydrate metabolic process;GO:0008152,metabolic process	GO:0043229,intracellular organelle;GO:0043231,intracellular membrane-bounded organelle;GO:0044444,cytoplasmic part;GO:0044424,intracellular part;GO:0005737,cytoplasm;GO:0031410,cytoplasmic vesicle;GO:0005623,cell;GO:0031982,vesicle;GO:0043226,organelle;GO:0005622,intracellular;GO:0044464,cell part;GO:0016023,cytoplasmic membrane-bounded vesicle;GO:0043227,membrane-bounded organelle;GO:0031988,mem…	GO:0004553,hydrolase activity, hydrolyzing O-glycosyl compounds;GO:0016798,hydrolase activity, acting on glycosyl bonds;GO:0003824,catalytic activity;GO:0016787,hydrolase activity
2280	tr|W5FH33|W5FH33_WHEAT	Uncharacterized protein OS=Triticum aestivum PE=3 SV=1		up	7.76085	0.0167524	response to stimulus;establishment of localization;localization;metabolic process;cellular process	extracellular region;organelle;cell part;cell	binding;catalytic activity;nutrient reservoir activity	GO:0051234,establishment of localization;GO:0006082,organic acid metabolic process;GO:0043436,oxoacid metabolic process;GO:0019752,carboxylic acid metabolic process;GO:0043648,dicarboxylic acid metabolic process;GO:0033609,oxalate metabolic process;GO:0006950,response to stress;GO:0051179,localization;GO:0009987,cellular process;GO:0006811,ion transport;GO:0050896,response to stimulus;GO:0042180,…	GO:0043229,intracellular organelle;GO:0044444,cytoplasmic part;GO:0031982,vesicle;GO:0048046,apoplast;GO:0044464,cell part;GO:0043227,membrane-bounded organelle;GO:0005618,cell wall;GO:0043231,intracellular membrane-bounded organelle;GO:0044424,intracellular part;GO:0031410,cytoplasmic vesicle;GO:0005737,cytoplasm;GO:0005623,cell;GO:0043226,organelle;GO:0005622,intracellular;GO:0005576,extracellu…	GO:0043169,cation binding;GO:0046872,metal ion binding;GO:0016830,carbon-carbon lyase activity;GO:0016829,lyase activity;GO:0003824,catalytic activity;GO:0005488,binding;GO:0046914,transition metal ion binding;GO:0043167,ion binding;GO:0045735,nutrient reservoir activity;GO:0016831,carboxy-lyase activity
2318	tr|W4ZNC3|W4ZNC3_WHEAT	Uncharacterized protein OS=Triticum aestivum PE=3 SV=1		up	2.99082	0.0306592	metabolic process;cellular process	organelle;cell part;cell	binding;catalytic activity	GO:0009987,cellular process;GO:0022900,electron transport chain;GO:0044237,cellular metabolic process;GO:0006091,generation of precursor metabolites and energy;GO:0055114,oxidation reduction;GO:0008152,metabolic process	GO:0043229,intracellular organelle;GO:0044444,cytoplasmic part;GO:0031982,vesicle;GO:0044464,cell part;GO:0016021,integral to membrane;GO:0043227,membrane-bounded organelle;GO:0043231,intracellular membrane-bounded organelle;GO:0044424,intracellular part;GO:0031410,cytoplasmic vesicle;GO:0005737,cytoplasm;GO:0005623,cell;GO:0043226,organelle;GO:0044425,membrane part;GO:0005622,intracellular;GO:00…	GO:0043169,cation binding;GO:0046872,metal ion binding;GO:0004497,monooxygenase activity;GO:0046906,tetrapyrrole binding;GO:0005506,iron ion binding;GO:0003824,catalytic activity;GO:0005488,binding;GO:0016709,oxidoreductase activity, acting on paired donors, with incorporation or reduction of molecular oxygen, NADH or NADPH as one donor, and incorporation of one atom of oxygen;GO:0046914,transiti…
2336	tr|W4ZRL2|W4ZRL2_WHEAT	Uncharacterized protein OS=Triticum aestivum PE=4 SV=1		down	0.328099	0.03382	regulation of biological process;metabolic process;biological regulation;cellular process	organelle;cell part;cell	binding	GO:0065007,biological regulation;GO:0060255,regulation of macromolecule metabolic process;GO:0019222,regulation of metabolic process;GO:0031326,regulation of cellular biosynthetic process;GO:0051171,regulation of nitrogen compound metabolic process;GO:0080090,regulation of primary metabolic process;GO:0010468,regulation of gene expression;GO:0009889,regulation of biosynthetic process;GO:0019219,r…	GO:0043229,intracellular organelle;GO:0043231,intracellular membrane-bounded organelle;GO:0044424,intracellular part;GO:0005634,nucleus;GO:0005623,cell;GO:0043226,organelle;GO:0005622,intracellular;GO:0044464,cell part;GO:0043227,membrane-bounded organelle	GO:0003676,nucleic acid binding;GO:0005488,binding;GO:0003677,DNA binding
2354	tr|W5C1X8|W5C1X8_WHEAT	Uncharacterized protein OS=Triticum aestivum PE=4 SV=1		down	0.257635	0.00531088		symplast;organelle;cell part;cell;organelle part			GO:0044446,intracellular organelle part;GO:0009526,plastid envelope;GO:0031967,organelle envelope;GO:0031982,vesicle;GO:0044422,organelle part;GO:0044435,plastid part;GO:0044464,cell part;GO:0009506,plasmodesma;GO:0005911,cell-cell junction;GO:0043231,intracellular membrane-bounded organelle;GO:0009507,chloroplast;GO:0005623,cell;GO:0044425,membrane part;GO:0031975,envelope;GO:0044437,vacuolar pa…
2456	tr|W5ENT4|W5ENT4_WHEAT	Uncharacterized protein OS=Triticum aestivum PE=3 SV=1		down	0.459625	0.0476784	metabolic process;cellular process		binding;catalytic activity	GO:0032259,methylation;GO:0006725,cellular aromatic compound metabolic process;GO:0009058,biosynthetic process;GO:0006730,one-carbon metabolic process;GO:0009987,cellular process;GO:0044249,cellular biosynthetic process;GO:0044237,cellular metabolic process;GO:0019438,aromatic compound biosynthetic process;GO:0008152,metabolic process		GO:0005515,protein binding;GO:0003824,catalytic activity;GO:0005488,binding;GO:0046983,protein dimerization activity;GO:0008757,S-adenosylmethionine-dependent methyltransferase activity;GO:0016741,transferase activity, transferring one-carbon groups;GO:0016740,transferase activity;GO:0008171,O-methyltransferase activity;GO:0008168,methyltransferase activity
2609	tr|W5CTJ5|W5CTJ5_WHEAT	Uncharacterized protein OS=Triticum aestivum GN=TRAES_3BF102700070CFD_c1 PE=4 SV=1		up	2.38359	0.02067	metabolic process	cell part;cell	catalytic activity	GO:0009058,biosynthetic process;GO:0008152,metabolic process	GO:0044444,cytoplasmic part;GO:0044424,intracellular part;GO:0044464,cell part;GO:0005737,cytoplasm;GO:0005623,cell;GO:0005829,cytosol;GO:0005622,intracellular	GO:0003824,catalytic activity
2617	tr|W5CEC6|W5CEC6_WHEAT	Uncharacterized protein OS=Triticum aestivum PE=4 SV=1		up	9.22987	0.0028094	metabolic process;cellular process	organelle;cell part;cell	catalytic activity	GO:0009813,flavonoid biosynthetic process;GO:0044238,primary metabolic process;GO:0009698,phenylpropanoid metabolic process;GO:0044237,cellular metabolic process;GO:0006575,cellular amino acid derivative metabolic process;GO:0008152,metabolic process;GO:0009699,phenylpropanoid biosynthetic process;GO:0006725,cellular aromatic compound metabolic process;GO:0009058,biosynthetic process;GO:0009812,f…	GO:0043229,intracellular organelle;GO:0043231,intracellular membrane-bounded organelle;GO:0044424,intracellular part;GO:0005623,cell;GO:0043226,organelle;GO:0005622,intracellular;GO:0044464,cell part;GO:0043227,membrane-bounded organelle	GO:0016757,transferase activity, transferring glycosyl groups;GO:0003824,catalytic activity;GO:0016740,transferase activity;GO:0008194,UDP-glycosyltransferase activity;GO:0080044,quercetin 7-O-glucosyltransferase activity;GO:0035251,UDP-glucosyltransferase activity;GO:0046527,glucosyltransferase activity;GO:0016758,transferase activity, transferring hexosyl groups;GO:0080043,quercetin 3-O-glucosy…
2812	tr|A0A077RZB4|A0A077RZB4_WHEAT	Uncharacterized protein OS=Triticum aestivum GN=TRAES_3BF114000090CFD_c1 PE=4 SV=1		up	2.75981	0.0269812	regulation of biological process;multi-organism process;cellular component organization or biogenesis;cellular process;response to stimulus;negative regulation of biological process;viral reproduction;biological regulation	organelle;cell part;cell	binding	GO:0065007,biological regulation;GO:0033554,cellular response to stress;GO:0009617,response to bacterium;GO:0050789,regulation of biological process;GO:0051704,multi-organism process;GO:0006950,response to stress;GO:0050794,regulation of cellular process;GO:0051707,response to other organism;GO:0009987,cellular process;GO:0009607,response to biotic stimulus;GO:0050896,response to stimulus;GO:0009…	GO:0043229,intracellular organelle;GO:0043231,intracellular membrane-bounded organelle;GO:0044444,cytoplasmic part;GO:0044424,intracellular part;GO:0005737,cytoplasm;GO:0005623,cell;GO:0043226,organelle;GO:0005622,intracellular;GO:0005886,plasma membrane;GO:0044464,cell part;GO:0043227,membrane-bounded organelle;GO:0016020,membrane	GO:0043169,cation binding;GO:0043167,ion binding;GO:0046872,metal ion binding;GO:0005515,protein binding;GO:0005488,binding
2819	tr|A0A077S3G0|A0A077S3G0_WHEAT	Uncharacterized protein OS=Triticum aestivum GN=TRAES_3BF053500050CFD_c1 PE=3 SV=1		up	5.27966	0.0231591	metabolic process;cellular process	cell part;cell	catalytic activity	GO:0006749,glutathione metabolic process;GO:0042221,response to chemical stimulus;GO:0044238,primary metabolic process;GO:0009404,toxin metabolic process;GO:0009636,response to toxin;GO:0006732,coenzyme metabolic process;GO:0044237,cellular metabolic process;GO:0006575,cellular amino acid derivative metabolic process;GO:0008152,metabolic process;GO:0006518,peptide metabolic process;GO:0009407,tox…	GO:0044424,intracellular part;GO:0044464,cell part;GO:0005737,cytoplasm;GO:0005623,cell;GO:0005622,intracellular	GO:0016740,transferase activity;GO:0016765,transferase activity, transferring alkyl or aryl (other than methyl) groups;GO:0003824,catalytic activity;GO:0004364,glutathione transferase activity
2842	tr|W5HYG5|W5HYG5_WHEAT	Uncharacterized protein OS=Triticum aestivum PE=3 SV=1		up	1.99751	0.0364623	metabolic process;cellular process	organelle;cell part;cell	catalytic activity	GO:0009813,flavonoid biosynthetic process;GO:0044238,primary metabolic process;GO:0009698,phenylpropanoid metabolic process;GO:0044237,cellular metabolic process;GO:0006575,cellular amino acid derivative metabolic process;GO:0008152,metabolic process;GO:0009699,phenylpropanoid biosynthetic process;GO:0006725,cellular aromatic compound metabolic process;GO:0009058,biosynthetic process;GO:0009812,f…	GO:0043229,intracellular organelle;GO:0043231,intracellular membrane-bounded organelle;GO:0044444,cytoplasmic part;GO:0044424,intracellular part;GO:0005739,mitochondrion;GO:0005737,cytoplasm;GO:0005623,cell;GO:0043226,organelle;GO:0005622,intracellular;GO:0044464,cell part;GO:0043227,membrane-bounded organelle	GO:0016757,transferase activity, transferring glycosyl groups;GO:0003824,catalytic activity;GO:0016740,transferase activity;GO:0008194,UDP-glycosyltransferase activity;GO:0080044,quercetin 7-O-glucosyltransferase activity;GO:0035251,UDP-glucosyltransferase activity;GO:0046527,glucosyltransferase activity;GO:0016758,transferase activity, transferring hexosyl groups;GO:0080043,quercetin 3-O-glucosy…
2920	tr|W5AQ29|W5AQ29_WHEAT	Uncharacterized protein OS=Triticum aestivum PE=4 SV=1		up	5.72231	0.0347791	response to stimulus;metabolic process;cellular process		catalytic activity	GO:0010035,response to inorganic substance;GO:0042221,response to chemical stimulus;GO:0055114,oxidation reduction;GO:0010038,response to metal ion;GO:0009987,cellular process;GO:0005975,carbohydrate metabolic process;GO:0044238,primary metabolic process;GO:0050896,response to stimulus;GO:0044262,cellular carbohydrate metabolic process;GO:0044237,cellular metabolic process;GO:0046686,response to …		GO:0016491,oxidoreductase activity;GO:0003824,catalytic activity
2989	tr|O82071|O82071_WHEAT	Putative In2.1 protein OS=Triticum aestivum GN=cla30 PE=2 SV=1		up	11.3099	0.028317	metabolic process;cellular process	cell part;cell	catalytic activity	GO:0006749,glutathione metabolic process;GO:0034960,cellular biopolymer metabolic process;GO:0044267,cellular protein metabolic process;GO:0010731,protein amino acid glutathionylation;GO:0044238,primary metabolic process;GO:0006732,coenzyme metabolic process;GO:0043412,biopolymer modification;GO:0044237,cellular metabolic process;GO:0043283,biopolymer metabolic process;GO:0006575,cellular amino a…	GO:0044424,intracellular part;GO:0044464,cell part;GO:0005737,cytoplasm;GO:0005623,cell;GO:0005622,intracellular	GO:0016740,transferase activity;GO:0016765,transferase activity, transferring alkyl or aryl (other than methyl) groups;GO:0003824,catalytic activity;GO:0004364,glutathione transferase activity
3054	tr|W5ADM5|W5ADM5_WHEAT	Uncharacterized protein OS=Triticum aestivum PE=3 SV=1		up	1.98278	0.0031252	regulation of biological process;establishment of localization;cellular component organization or biogenesis;developmental process;multicellular organismal process;cellular process;response to stimulus;signaling;localization;biological regulation;metabolic process;death	organelle;cell part;cell;organelle part	structural molecule activity;transporter activity	GO:0065007,biological regulation;GO:0009753,response to jasmonic acid stimulus;GO:0016054,organic acid catabolic process;GO:0034960,cellular biopolymer metabolic process;GO:0050793,regulation of developmental process;GO:0006950,response to stress;GO:0042221,response to chemical stimulus;GO:0009719,response to endogenous stimulus;GO:0043283,biopolymer metabolic process;GO:0007154,cell communicatio…	GO:0043229,intracellular organelle;GO:0044446,intracellular organelle part;GO:0044444,cytoplasmic part;GO:0005777,peroxisome;GO:0019866,organelle inner membrane;GO:0031967,organelle envelope;GO:0042579,microbody;GO:0044422,organelle part;GO:0044464,cell part;GO:0016021,integral to membrane;GO:0043227,membrane-bounded organelle;GO:0031090,organelle membrane;GO:0043231,intracellular membrane-bounde…	GO:0005198,structural molecule activity;GO:0003735,structural constituent of ribosome;GO:0005215,transporter activity;GO:0022892,substrate-specific transporter activity;GO:0022857,transmembrane transporter activity;GO:0022891,substrate-specific transmembrane transporter activity
3067	tr|W5BU95|W5BU95_WHEAT	Uncharacterized protein OS=Triticum aestivum PE=4 SV=1	tr|W5BHD7|W5BHD7_WHEAT	up	2.77494	0.00212119			binding			GO:0003676,nucleic acid binding;GO:0005488,binding
3115	tr|W5CFX2|W5CFX2_WHEAT	Aspartate aminotransferase OS=Triticum aestivum PE=3 SV=1		up	2.15654	0.024391	response to stimulus;growth;cellular component organization or biogenesis;developmental process;metabolic process;biological regulation;multicellular organismal process;cellular process	symplast;organelle;cell part;cell;organelle part	binding;catalytic activity	GO:0010150,leaf senescence;GO:0016054,organic acid catabolic process;GO:0034960,cellular biopolymer metabolic process;GO:0048364,root development;GO:0019941,modification-dependent protein catabolic process;GO:0048588,developmental cell growth;GO:0048764,trichoblast maturation;GO:0042221,response to chemical stimulus;GO:0048731,system development;GO:0010015,root morphogenesis;GO:0043283,biopolymer…	GO:0044446,intracellular organelle part;GO:0005777,peroxisome;GO:0044422,organelle part;GO:0044464,cell part;GO:0009506,plasmodesma;GO:0005911,cell-cell junction;GO:0005618,cell wall;GO:0043231,intracellular membrane-bounded organelle;GO:0009507,chloroplast;GO:0005739,mitochondrion;GO:0005623,cell;GO:0044425,membrane part;GO:0044437,vacuolar part;GO:0016020,membrane;GO:0043229,intracellular organ…	GO:0043169,cation binding;GO:0070279,vitamin B6 binding;GO:0008289,lipid binding;GO:0005515,protein binding;GO:0005507,copper ion binding;GO:0003824,catalytic activity;GO:0046914,transition metal ion binding;GO:0043167,ion binding;GO:0030170,pyridoxal phosphate binding;GO:0046872,metal ion binding;GO:0019842,vitamin binding;GO:0042802,identical protein binding;GO:0005488,binding;GO:0016740,transf…
3120	tr|W5E0K5|W5E0K5_WHEAT	Glutamate decarboxylase OS=Triticum aestivum PE=3 SV=1		up	1.72718	0.0356439	regulation of biological process;establishment of localization;cellular component organization or biogenesis;developmental process;multicellular organismal process;cellular process;response to stimulus;growth;localization;biological regulation;metabolic process	organelle;cell part;cell	binding;catalytic activity	GO:0065007,biological regulation;GO:0048364,root development;GO:0048588,developmental cell growth;GO:0048764,trichoblast maturation;GO:0042221,response to chemical stimulus;GO:0048731,system development;GO:0010015,root morphogenesis;GO:0015698,inorganic anion transport;GO:0009888,tissue development;GO:0021700,developmental maturation;GO:0007398,ectoderm development;GO:0009913,epidermal cell diffe…	GO:0043229,intracellular organelle;GO:0043231,intracellular membrane-bounded organelle;GO:0044444,cytoplasmic part;GO:0044424,intracellular part;GO:0005737,cytoplasm;GO:0005634,nucleus;GO:0005623,cell;GO:0043226,organelle;GO:0005829,cytosol;GO:0005622,intracellular;GO:0044464,cell part;GO:0043227,membrane-bounded organelle	GO:0030170,pyridoxal phosphate binding;GO:0019842,vitamin binding;GO:0016830,carbon-carbon lyase activity;GO:0070279,vitamin B6 binding;GO:0016829,lyase activity;GO:0008289,lipid binding;GO:0005515,protein binding;GO:0003824,catalytic activity;GO:0005488,binding;GO:0005516,calmodulin binding;GO:0048037,cofactor binding;GO:0005496,steroid binding;GO:0016831,carboxy-lyase activity
3223	tr|W5EDR6|W5EDR6_WHEAT	Uncharacterized protein OS=Triticum aestivum PE=4 SV=1		up	9.78418	0.00508277
3283	tr|W4ZUJ8|W4ZUJ8_WHEAT	Uncharacterized protein OS=Triticum aestivum PE=3 SV=1		up	1.7395	0.015082	metabolic process;cellular process	cell part;cell	catalytic activity	GO:0006518,peptide metabolic process;GO:0006749,glutathione metabolic process;GO:0009987,cellular process;GO:0044238,primary metabolic process;GO:0006790,sulfur metabolic process;GO:0051186,cofactor metabolic process;GO:0006732,coenzyme metabolic process;GO:0044237,cellular metabolic process;GO:0006519,cellular amino acid and derivative metabolic process;GO:0006575,cellular amino acid derivative …	GO:0044424,intracellular part;GO:0044464,cell part;GO:0005737,cytoplasm;GO:0005623,cell;GO:0005622,intracellular	GO:0016740,transferase activity;GO:0016765,transferase activity, transferring alkyl or aryl (other than methyl) groups;GO:0003824,catalytic activity;GO:0004364,glutathione transferase activity
3323	tr|W5IBW5|W5IBW5_WHEAT	Uncharacterized protein OS=Triticum aestivum PE=4 SV=1		up	2.10525	0.028271	reproductive process;reproduction;regulation of biological process;cellular component organization or biogenesis;developmental process;multicellular organismal process;cellular process;biological regulation;metabolic process	organelle;macromolecular complex;cell part;cell;organelle part;membrane-enclosed lumen	structural molecule activity	GO:0065007,biological regulation;GO:0032259,methylation;GO:0034960,cellular biopolymer metabolic process;GO:0050793,regulation of developmental process;GO:0006730,one-carbon metabolic process;GO:0044238,primary metabolic process;GO:0008213,protein amino acid alkylation;GO:0051239,regulation of multicellular organismal process;GO:0043283,biopolymer metabolic process;GO:0043170,macromolecule metabo…	GO:0043229,intracellular organelle;GO:0044446,intracellular organelle part;GO:0030529,ribonucleoprotein complex;GO:0044444,cytoplasmic part;GO:0044422,organelle part;GO:0043233,organelle lumen;GO:0005761,mitochondrial ribosome;GO:0015934,large ribosomal subunit;GO:0031980,mitochondrial lumen;GO:0044464,cell part;GO:0005759,mitochondrial matrix;GO:0043227,membrane-bounded organelle;GO:0043232,intr…	GO:0005198,structural molecule activity;GO:0003735,structural constituent of ribosome
3334	tr|W5BU59|W5BU59_WHEAT	Uncharacterized protein OS=Triticum aestivum PE=3 SV=1	tr|W5BFB7|W5BFB7_WHEAT;tr|W5AWL2|W5AWL2_WHEAT	up	2.86259	0.0249145	reproductive process;reproduction;regulation of biological process;cellular component organization or biogenesis;developmental process;multicellular organismal process;cellular process;biological regulation;metabolic process	symplast;organelle;macromolecular complex;cell part;cell;organelle part;membrane-enclosed lumen	structural molecule activity;binding	GO:0065007,biological regulation;GO:0032259,methylation;GO:0034960,cellular biopolymer metabolic process;GO:0050793,regulation of developmental process;GO:0006730,one-carbon metabolic process;GO:0051239,regulation of multicellular organismal process;GO:0043283,biopolymer metabolic process;GO:0043284,biopolymer biosynthetic process;GO:0043170,macromolecule metabolic process;GO:0010154,fruit develo…	GO:0044446,intracellular organelle part;GO:0030529,ribonucleoprotein complex;GO:0044422,organelle part;GO:0043233,organelle lumen;GO:0005761,mitochondrial ribosome;GO:0031980,mitochondrial lumen;GO:0044464,cell part;GO:0009506,plasmodesma;GO:0005911,cell-cell junction;GO:0043232,intracellular non-membrane-bounded organelle;GO:0005618,cell wall;GO:0043231,intracellular membrane-bounded organelle;G…	GO:0005198,structural molecule activity;GO:0003676,nucleic acid binding;GO:0003735,structural constituent of ribosome;GO:0003723,RNA binding;GO:0005488,binding
3366	tr|W5I3L3|W5I3L3_WHEAT	Uncharacterized protein OS=Triticum aestivum PE=4 SV=1	tr|C8C4P8|C8C4P8_WHEAT	up	6.21627	0.0381675	response to stimulus;regulation of biological process;signaling;positive regulation of biological process;metabolic process;biological regulation;cellular process	organelle;cell part;cell;organelle part;membrane-enclosed lumen	protein binding transcription factor activity;binding;nucleic acid binding transcription factor activity	GO:0065007,biological regulation;GO:0033554,cellular response to stress;GO:0060255,regulation of macromolecule metabolic process;GO:0034960,cellular biopolymer metabolic process;GO:0006950,response to stress;GO:0042221,response to chemical stimulus;GO:0009415,response to water;GO:0009719,response to endogenous stimulus;GO:0009416,response to light stimulus;GO:0044238,primary metabolic process;GO:…	GO:0043229,intracellular organelle;GO:0044446,intracellular organelle part;GO:0005730,nucleolus;GO:0031981,nuclear lumen;GO:0044422,organelle part;GO:0043233,organelle lumen;GO:0044464,cell part;GO:0043227,membrane-bounded organelle;GO:0043232,intracellular non-membrane-bounded organelle;GO:0043231,intracellular membrane-bounded organelle;GO:0044424,intracellular part;GO:0031974,membrane-enclosed…	GO:0003676,nucleic acid binding;GO:0005515,protein binding;GO:0030528,transcription regulator activity;GO:0003712,transcription cofactor activity;GO:0003713,transcription coactivator activity;GO:0005488,binding;GO:0008134,transcription factor binding;GO:0043565,sequence-specific DNA binding;GO:0016563,transcription activator activity;GO:0003677,DNA binding
3384	tr|W5GPK3|W5GPK3_WHEAT	Uncharacterized protein OS=Triticum aestivum PE=4 SV=1		down	0.433339	0.0463624		cell part;cell			GO:0044424,intracellular part;GO:0044464,cell part;GO:0005737,cytoplasm;GO:0005623,cell;GO:0005622,intracellular
3457	tr|A0A077S0W7|A0A077S0W7_WHEAT	Uncharacterized protein OS=Triticum aestivum GN=TRAES_3BF083100020CFD_c1 PE=3 SV=1		up	1.94027	0.00258978	establishment of localization;localization;metabolic process;cellular process	cell part;cell	transporter activity;binding;catalytic activity	GO:0051234,establishment of localization;GO:0009987,cellular process;GO:0006810,transport;GO:0051179,localization;GO:0055085,transmembrane transport;GO:0008152,metabolic process	GO:0044464,cell part;GO:0005623,cell;GO:0031224,intrinsic to membrane;GO:0016021,integral to membrane;GO:0044425,membrane part;GO:0016020,membrane;GO:0005886,plasma membrane	GO:0032553,ribonucleotide binding;GO:0043492,ATPase activity, coupled to movement of substances;GO:0001883,purine nucleoside binding;GO:0017111,nucleoside-triphosphatase activity;GO:0016820,hydrolase activity, acting on acid anhydrides, catalyzing transmembrane movement of substances;GO:0003824,catalytic activity;GO:0042626,ATPase activity, coupled to transmembrane movement of substances;GO:00325…
3490	tr|W5HW62|W5HW62_WHEAT	Uncharacterized protein OS=Triticum aestivum PE=4 SV=1		up	10.1802	0.0367469		organelle;cell part;cell;organelle part			GO:0043229,intracellular organelle;GO:0044446,intracellular organelle part;GO:0009526,plastid envelope;GO:0044444,cytoplasmic part;GO:0009536,plastid;GO:0031967,organelle envelope;GO:0044422,organelle part;GO:0044435,plastid part;GO:0044464,cell part;GO:0043227,membrane-bounded organelle;GO:0043231,intracellular membrane-bounded organelle;GO:0009507,chloroplast;GO:0044424,intracellular part;GO:00…
3539	tr|W5GVB4|W5GVB4_WHEAT	Ammonium transporter OS=Triticum aestivum PE=3 SV=1	tr|Q6QU81|Q6QU81_WHEAT	down	0.335855	0.049209	nitrogen utilization;response to stimulus;establishment of localization;cellular component organization or biogenesis;developmental process;localization;multicellular organismal process;cellular process	symplast;organelle;cell part;cell	transporter activity	GO:0033554,cellular response to stress;GO:0031668,cellular response to extracellular stimulus;GO:0031667,response to nutrient levels;GO:0048528,post-embryonic root development;GO:0048364,root development;GO:0009605,response to external stimulus;GO:0070271,protein complex biogenesis;GO:0006950,response to stress;GO:0043623,cellular protein complex assembly;GO:0042221,response to chemical stimulus;…	GO:0043229,intracellular organelle;GO:0044464,cell part;GO:0009506,plasmodesma;GO:0005911,cell-cell junction;GO:0016021,integral to membrane;GO:0043227,membrane-bounded organelle;GO:0043231,intracellular membrane-bounded organelle;GO:0044424,intracellular part;GO:0005623,cell;GO:0005634,nucleus;GO:0043226,organelle;GO:0044425,membrane part;GO:0055044,symplast;GO:0005886,plasma membrane;GO:0005622…	GO:0008324,cation transmembrane transporter activity;GO:0022890,inorganic cation transmembrane transporter activity;GO:0015075,ion transmembrane transporter activity;GO:0005215,transporter activity;GO:0022892,substrate-specific transporter activity;GO:0022857,transmembrane transporter activity;GO:0022891,substrate-specific transmembrane transporter activity
3626	tr|W5BF25|W5BF25_WHEAT	Uncharacterized protein OS=Triticum aestivum PE=4 SV=1	tr|W5BW53|W5BW53_WHEAT	up	1.71135	0.0024602	metabolic process;cellular process	organelle;cell part;cell	binding	GO:0009987,cellular process;GO:0043170,macromolecule metabolic process;GO:0044237,cellular metabolic process;GO:0008152,metabolic process	GO:0043229,intracellular organelle;GO:0043231,intracellular membrane-bounded organelle;GO:0044424,intracellular part;GO:0005634,nucleus;GO:0005623,cell;GO:0043226,organelle;GO:0005622,intracellular;GO:0044464,cell part;GO:0043227,membrane-bounded organelle;GO:0016020,membrane	GO:0032553,ribonucleotide binding;GO:0001883,purine nucleoside binding;GO:0032555,purine ribonucleotide binding;GO:0000166,nucleotide binding;GO:0005488,binding;GO:0005524,ATP binding;GO:0001882,nucleoside binding;GO:0030554,adenyl nucleotide binding;GO:0017076,purine nucleotide binding;GO:0032559,adenyl ribonucleotide binding
4202	tr|W5DPR0|W5DPR0_WHEAT	Uncharacterized protein OS=Triticum aestivum PE=4 SV=1	tr|J7JZB6|J7JZB6_WHEAT	up	3.07206	0.0392274	immune system process;regulation of biological process;multi-organism process;establishment of localization;cellular component organization or biogenesis;cellular process;response to stimulus;signaling;negative regulation of biological process;localization;biological regulation;metabolic process;death	organelle;cell part;cell	binding	GO:0065007,biological regulation;GO:0009753,response to jasmonic acid stimulus;GO:0034960,cellular biopolymer metabolic process;GO:0015837,amine transport;GO:0009620,response to fungus;GO:0050793,regulation of developmental process;GO:0009605,response to external stimulus;GO:0031347,regulation of defense response;GO:0006950,response to stress;GO:0042221,response to chemical stimulus;GO:0009719,re…	GO:0043229,intracellular organelle;GO:0044444,cytoplasmic part;GO:0009536,plastid;GO:0044464,cell part;GO:0016021,integral to membrane;GO:0043227,membrane-bounded organelle;GO:0009507,chloroplast;GO:0043231,intracellular membrane-bounded organelle;GO:0044424,intracellular part;GO:0005737,cytoplasm;GO:0005623,cell;GO:0005634,nucleus;GO:0043226,organelle;GO:0044425,membrane part;GO:0005886,plasma m…	GO:0005515,protein binding;GO:0005488,binding
4328	tr|A0A077S3Y0|A0A077S3Y0_WHEAT	Uncharacterized protein OS=Triticum aestivum GN=TRAES_3BF041300020CFD_c1 PE=3 SV=1		up	3.11597	0.0391401	developmental process;metabolic process;multicellular organismal process	cell part;cell	binding;catalytic activity	GO:0010260,organ senescence;GO:0010149,senescence;GO:0048856,anatomical structure development;GO:0032502,developmental process;GO:0007568,aging;GO:0055114,oxidation reduction;GO:0008152,metabolic process	GO:0044424,intracellular part;GO:0044464,cell part;GO:0005737,cytoplasm;GO:0005623,cell;GO:0005622,intracellular	GO:0043169,cation binding;GO:0043167,ion binding;GO:0046872,metal ion binding;GO:0016491,oxidoreductase activity;GO:0003824,catalytic activity;GO:0005488,binding
4488	tr|W5E366|W5E366_WHEAT	Uncharacterized protein OS=Triticum aestivum PE=4 SV=1		up	2.62839	0.0176935	establishment of localization;localization;metabolic process;cellular process	cell part;cell	catalytic activity	GO:0034613,cellular protein localization;GO:0019637,organophosphate metabolic process;GO:0033036,macromolecule localization;GO:0046907,intracellular transport;GO:0045184,establishment of protein localization;GO:0008104,protein localization;GO:0044238,primary metabolic process;GO:0051641,cellular localization;GO:0051649,establishment of localization in cell;GO:0006886,intracellular protein transpo…	GO:0044464,cell part;GO:0005623,cell;GO:0005622,intracellular	GO:0003824,catalytic activity;GO:0016788,hydrolase activity, acting on ester bonds;GO:0016787,hydrolase activity
4500	tr|A0A077RTX0|A0A077RTX0_WHEAT	Glycosyltransferase OS=Triticum aestivum GN=TRAES_3BF054800020CFD_c1 PE=3 SV=1		up	18.5865	0.0247489	metabolic process;cellular process	organelle;cell part;cell	catalytic activity	GO:0009813,flavonoid biosynthetic process;GO:0044238,primary metabolic process;GO:0009698,phenylpropanoid metabolic process;GO:0044237,cellular metabolic process;GO:0006575,cellular amino acid derivative metabolic process;GO:0008152,metabolic process;GO:0009699,phenylpropanoid biosynthetic process;GO:0006725,cellular aromatic compound metabolic process;GO:0009058,biosynthetic process;GO:0009812,f…	GO:0043229,intracellular organelle;GO:0043231,intracellular membrane-bounded organelle;GO:0044424,intracellular part;GO:0005623,cell;GO:0043226,organelle;GO:0005622,intracellular;GO:0044464,cell part;GO:0043227,membrane-bounded organelle	GO:0016757,transferase activity, transferring glycosyl groups;GO:0003824,catalytic activity;GO:0016740,transferase activity;GO:0008194,UDP-glycosyltransferase activity;GO:0080044,quercetin 7-O-glucosyltransferase activity;GO:0035251,UDP-glucosyltransferase activity;GO:0046527,glucosyltransferase activity;GO:0016758,transferase activity, transferring hexosyl groups;GO:0080043,quercetin 3-O-glucosy…
4523	tr|W5F019|W5F019_WHEAT	Uncharacterized protein OS=Triticum aestivum PE=4 SV=1		up	1.84358	0.0363946		organelle;cell part;cell;organelle part			GO:0043229,intracellular organelle;GO:0044446,intracellular organelle part;GO:0009526,plastid envelope;GO:0044444,cytoplasmic part;GO:0009536,plastid;GO:0031967,organelle envelope;GO:0009532,plastid stroma;GO:0044422,organelle part;GO:0044435,plastid part;GO:0044464,cell part;GO:0043227,membrane-bounded organelle;GO:0043231,intracellular membrane-bounded organelle;GO:0009507,chloroplast;GO:004442…
4804	tr|W5EYB4|W5EYB4_WHEAT	Uncharacterized protein OS=Triticum aestivum PE=4 SV=1	tr|W5FR72|W5FR72_WHEAT	up	7.23219	0.0328107	response to stimulus;metabolic process;cellular process	symplast;organelle;cell part;cell	binding;catalytic activity	GO:0034960,cellular biopolymer metabolic process;GO:0044267,cellular protein metabolic process;GO:0006950,response to stress;GO:0042221,response to chemical stimulus;GO:0044238,primary metabolic process;GO:0006468,protein amino acid phosphorylation;GO:0043412,biopolymer modification;GO:0016310,phosphorylation;GO:0044237,cellular metabolic process;GO:0043283,biopolymer metabolic process;GO:0008152…	GO:0043229,intracellular organelle;GO:0009506,plasmodesma;GO:0044464,cell part;GO:0005911,cell-cell junction;GO:0043227,membrane-bounded organelle;GO:0043231,intracellular membrane-bounded organelle;GO:0044424,intracellular part;GO:0005623,cell;GO:0005634,nucleus;GO:0043226,organelle;GO:0044425,membrane part;GO:0055044,symplast;GO:0005886,plasma membrane;GO:0005622,intracellular;GO:0030054,cell j…	GO:0004672,protein kinase activity;GO:0032553,ribonucleotide binding;GO:0001883,purine nucleoside binding;GO:0016773,phosphotransferase activity, alcohol group as acceptor;GO:0003824,catalytic activity;GO:0032559,adenyl ribonucleotide binding;GO:0016301,kinase activity;GO:0032555,purine ribonucleotide binding;GO:0000166,nucleotide binding;GO:0016772,transferase activity, transferring phosphorus-c…
5028	tr|W4ZSR6|W4ZSR6_WHEAT	Uncharacterized protein OS=Triticum aestivum PE=4 SV=1		up	5.79749	0.0353621	metabolic process;cellular process	extracellular region;cell part;cell		GO:0034960,cellular biopolymer metabolic process;GO:0032774,RNA biosynthetic process;GO:0044238,primary metabolic process;GO:0006351,transcription, DNA-dependent;GO:0044237,cellular metabolic process;GO:0043283,biopolymer metabolic process;GO:0006350,transcription;GO:0006807,nitrogen compound metabolic process;GO:0034645,cellular macromolecule biosynthetic process;GO:0008152,metabolic process;GO:…	GO:0005576,extracellular region;GO:0044424,intracellular part;GO:0044464,cell part;GO:0005623,cell;GO:0005622,intracellular
5300	tr|W5G074|W5G074_WHEAT	Uncharacterized protein OS=Triticum aestivum PE=4 SV=1	tr|W5F9Z6|W5F9Z6_WHEAT;tr|W5DT15|W5DT15_WHEAT;tr|W5DS44|W5DS44_WHEAT	down	0.150452	0.0333084	metabolic process;cellular process	organelle;macromolecular complex;cell part;cell;organelle part;membrane-enclosed lumen	binding	GO:0043170,macromolecule metabolic process;GO:0044260,cellular macromolecule metabolic process;GO:0034960,cellular biopolymer metabolic process;GO:0044267,cellular protein metabolic process;GO:0019538,protein metabolic process;GO:0006464,protein modification process;GO:0044238,primary metabolic process;GO:0009987,cellular process;GO:0043412,biopolymer modification;GO:0044237,cellular metabolic pr…	GO:0043229,intracellular organelle;GO:0044446,intracellular organelle part;GO:0030529,ribonucleoprotein complex;GO:0044444,cytoplasmic part;GO:0044422,organelle part;GO:0043233,organelle lumen;GO:0005761,mitochondrial ribosome;GO:0031980,mitochondrial lumen;GO:0044464,cell part;GO:0005759,mitochondrial matrix;GO:0043227,membrane-bounded organelle;GO:0043232,intracellular non-membrane-bounded orga…	GO:0043169,cation binding;GO:0043167,ion binding;GO:0046872,metal ion binding;GO:0005507,copper ion binding;GO:0005488,binding;GO:0046914,transition metal ion binding
5304	tr|W5BPJ0|W5BPJ0_WHEAT	Uncharacterized protein OS=Triticum aestivum PE=4 SV=1		up	2.47442	0.0318085	metabolic process;cellular process	symplast;cell part;cell	catalytic activity	GO:0009987,cellular process;GO:0006796,phosphate metabolic process;GO:0016310,phosphorylation;GO:0044237,cellular metabolic process;GO:0006793,phosphorus metabolic process;GO:0008152,metabolic process	GO:0005623,cell;GO:0044425,membrane part;GO:0009505,plant-type cell wall;GO:0055044,symplast;GO:0005886,plasma membrane;GO:0030312,external encapsulating structure;GO:0044464,cell part;GO:0009506,plasmodesma;GO:0030054,cell junction;GO:0005911,cell-cell junction;GO:0044459,plasma membrane part;GO:0016020,membrane;GO:0005618,cell wall	GO:0004672,protein kinase activity;GO:0016301,kinase activity;GO:0016740,transferase activity;GO:0016773,phosphotransferase activity, alcohol group as acceptor;GO:0016772,transferase activity, transferring phosphorus-containing groups;GO:0003824,catalytic activity
6828	tr|W5FHE6|W5FHE6_WHEAT	Uncharacterized protein OS=Triticum aestivum PE=4 SV=1		up	3.81025	0.0342348		cell part;cell			GO:0044464,cell part;GO:0005623,cell;GO:0016020,membrane
6865	tr|W5BN49|W5BN49_WHEAT	Uncharacterized protein OS=Triticum aestivum PE=4 SV=1		up	51.0242	0.0183567	cellular component organization or biogenesis;metabolic process;cellular process	organelle;cell part;cell	binding;catalytic activity	GO:0042254,ribosome biogenesis;GO:0009220,pyrimidine ribonucleotide biosynthetic process;GO:0034960,cellular biopolymer metabolic process;GO:0006396,RNA processing;GO:0044238,primary metabolic process;GO:0009260,ribonucleotide biosynthetic process;GO:0046483,heterocycle metabolic process;GO:0043283,biopolymer metabolic process;GO:0006220,pyrimidine nucleotide metabolic process;GO:0043170,macromol…	GO:0043229,intracellular organelle;GO:0043231,intracellular membrane-bounded organelle;GO:0044424,intracellular part;GO:0005634,nucleus;GO:0005623,cell;GO:0043226,organelle;GO:0005622,intracellular;GO:0044464,cell part;GO:0043227,membrane-bounded organelle	GO:0032553,ribonucleotide binding;GO:0001883,purine nucleoside binding;GO:0017111,nucleoside-triphosphatase activity;GO:0004004,ATP-dependent RNA helicase activity;GO:0003824,catalytic activity;GO:0003724,RNA helicase activity;GO:0032559,adenyl ribonucleotide binding;GO:0016817,hydrolase activity, acting on acid anhydrides;GO:0003676,nucleic acid binding;GO:0032555,purine ribonucleotide binding;G…
7031	tr|W5AST3|W5AST3_WHEAT	Uncharacterized protein OS=Triticum aestivum PE=4 SV=1		up	1.59382	0.0405628	metabolic process;cellular process	organelle;cell part;cell	binding;catalytic activity	GO:0043170,macromolecule metabolic process;GO:0044260,cellular macromolecule metabolic process;GO:0034960,cellular biopolymer metabolic process;GO:0006396,RNA processing;GO:0044238,primary metabolic process;GO:0009987,cellular process;GO:0006139,nucleobase, nucleoside, nucleotide and nucleic acid metabolic process;GO:0044237,cellular metabolic process;GO:0010467,gene expression;GO:0043283,biopoly…	GO:0043229,intracellular organelle;GO:0043231,intracellular membrane-bounded organelle;GO:0044444,cytoplasmic part;GO:0044424,intracellular part;GO:0005739,mitochondrion;GO:0005737,cytoplasm;GO:0005623,cell;GO:0043226,organelle;GO:0005622,intracellular;GO:0044464,cell part;GO:0043227,membrane-bounded organelle;GO:0016020,membrane	GO:0017111,nucleoside-triphosphatase activity;GO:0004004,ATP-dependent RNA helicase activity;GO:0003824,catalytic activity;GO:0003724,RNA helicase activity;GO:0016817,hydrolase activity, acting on acid anhydrides;GO:0008026,ATP-dependent helicase activity;GO:0004386,helicase activity;GO:0000166,nucleotide binding;GO:0042623,ATPase activity, coupled;GO:0016887,ATPase activity;GO:0016462,pyrophosph…

## Sheet: A1+IAAvsCK
N	Accession	Name	Samesets	Diff_state	A1+IAA:CK	PVal A1+IAA:CK	GO_function(Biological_Process)	GO_function(Cellular_Component)	GO_function(Molecular_Function)	GO_enrichment(Biological_Process)	GO_enrichment(Cellular_Component)	GO_enrichment(Molecular_Function)
11	sp|P83970|PMA1_WHEAT	Plasma membrane ATPase OS=Triticum aestivum GN=ha1 PE=2 SV=1		up	2.22314	6.62358e-06	metabolic process;biological regulation;cellular process	organelle;cell part;cell	transporter activity;binding;catalytic activity	GO:0065007,biological regulation;GO:0050801,ion homeostasis;GO:0048878,chemical homeostasis;GO:0044238,primary metabolic process;GO:0009260,ribonucleotide biosynthetic process;GO:0019725,cellular homeostasis;GO:0046483,heterocycle metabolic process;GO:0006873,cellular ion homeostasis;GO:0044237,cellular metabolic process;GO:0055067,monovalent inorganic cation homeostasis;GO:0006807,nitrogen compo…	GO:0043229,intracellular organelle;GO:0044464,cell part;GO:0016021,integral to membrane;GO:0043227,membrane-bounded organelle;GO:0043231,intracellular membrane-bounded organelle;GO:0044424,intracellular part;GO:0005623,cell;GO:0044425,membrane part;GO:0043226,organelle;GO:0005886,plasma membrane;GO:0005622,intracellular;GO:0005887,integral to plasma membrane;GO:0031224,intrinsic to membrane;GO:00…	GO:0043169,cation binding;GO:0001883,purine nucleoside binding;GO:0017111,nucleoside-triphosphatase activity;GO:0043492,ATPase activity, coupled to movement of substances;GO:0022857,transmembrane transporter activity;GO:0022804,active transmembrane transporter activity;GO:0008324,cation transmembrane transporter activity;GO:0016817,hydrolase activity, acting on acid anhydrides;GO:0015405,P-P-bond…
12	tr|W5EB84|W5EB84_WHEAT	Uncharacterized protein OS=Triticum aestivum PE=4 SV=1		down	0.597082	0.0207233	regulation of biological process;establishment of localization;developmental process;multicellular organismal process;cellular process;response to stimulus;negative regulation of biological process;localization;biological regulation;metabolic process	symplast;organelle;macromolecular complex;cell part;cell;organelle part	protein binding transcription factor activity;binding;catalytic activity	GO:0065007,biological regulation;GO:0034960,cellular biopolymer metabolic process;GO:0006970,response to osmotic stress;GO:0006950,response to stress;GO:0042221,response to chemical stimulus;GO:0009892,negative regulation of metabolic process;GO:0043283,biopolymer metabolic process;GO:0031047,gene silencing by RNA;GO:0043170,macromolecule metabolic process;GO:0009651,response to salt stress;GO:00…	GO:0044446,intracellular organelle part;GO:0030529,ribonucleoprotein complex;GO:0031967,organelle envelope;GO:0044422,organelle part;GO:0044464,cell part;GO:0009506,plasmodesma;GO:0005911,cell-cell junction;GO:0005618,cell wall;GO:0043231,intracellular membrane-bounded organelle;GO:0009507,chloroplast;GO:0005634,nucleus;GO:0005623,cell;GO:0044425,membrane part;GO:0012505,endomembrane system;GO:00…	GO:0003676,nucleic acid binding;GO:0005515,protein binding;GO:0003723,RNA binding;GO:0004518,nuclease activity;GO:0030528,transcription regulator activity;GO:0003712,transcription cofactor activity;GO:0003824,catalytic activity;GO:0005488,binding;GO:0016788,hydrolase activity, acting on ester bonds;GO:0008134,transcription factor binding;GO:0016787,hydrolase activity
17	tr|W5GYX5|W5GYX5_WHEAT	Glyceraldehyde-3-phosphate dehydrogenase OS=Triticum aestivum GN=GAPC8 PE=2 SV=1	tr|W5GM69|W5GM69_WHEAT	up	1.66241	0.000677275	metabolic process;cellular process	cell part;cell	binding;catalytic activity	GO:0016052,carbohydrate catabolic process;GO:0005996,monosaccharide metabolic process;GO:0019318,hexose metabolic process;GO:0006096,glycolysis;GO:0046365,monosaccharide catabolic process;GO:0044238,primary metabolic process;GO:0006006,glucose metabolic process;GO:0044237,cellular metabolic process;GO:0006007,glucose catabolic process;GO:0008152,metabolic process;GO:0019320,hexose catabolic proce…	GO:0044424,intracellular part;GO:0044464,cell part;GO:0005737,cytoplasm;GO:0005623,cell;GO:0005622,intracellular	GO:0000166,nucleotide binding;GO:0016903,oxidoreductase activity, acting on the aldehyde or oxo group of donors;GO:0003824,catalytic activity;GO:0005488,binding;GO:0008943,glyceraldehyde-3-phosphate dehydrogenase activity;GO:0051287,NAD or NADH binding;GO:0050661,NADP or NADPH binding;GO:0016620,oxidoreductase activity, acting on the aldehyde or oxo group of donors, NAD or NADP as acceptor;GO:004…
20	tr|W5GUI9|W5GUI9_WHEAT	Phenylalanine ammonia-lyase OS=Triticum aestivum PE=3 SV=1		down	0.509856	0.00409643	metabolic process;cellular process	cell part;cell	catalytic activity	GO:0016054,organic acid catabolic process;GO:0044270,nitrogen compound catabolic process;GO:0044238,primary metabolic process;GO:0009698,phenylpropanoid metabolic process;GO:0006520,cellular amino acid metabolic process;GO:0009699,phenylpropanoid biosynthetic process;GO:0019752,carboxylic acid metabolic process;GO:0009987,cellular process;GO:0005975,carbohydrate metabolic process;GO:0034641,cellu…	GO:0044424,intracellular part;GO:0044464,cell part;GO:0005737,cytoplasm;GO:0005623,cell;GO:0005622,intracellular	GO:0016829,lyase activity;GO:0003824,catalytic activity
35	tr|W5GCC9|W5GCC9_WHEAT	Uncharacterized protein OS=Triticum aestivum PE=3 SV=1	tr|W5H454|W5H454_WHEAT;tr|R9W6A6|R9W6A6_WHEAT	down	0.548463	0.000121665	response to stimulus;regulation of biological process;cellular component organization or biogenesis;developmental process;metabolic process;biological regulation;multicellular organismal process;cellular process	symplast;organelle;macromolecular complex;cell part;cell;organelle part;membrane-enclosed lumen	binding	GO:0065007,biological regulation;GO:0034960,cellular biopolymer metabolic process;GO:0019941,modification-dependent protein catabolic process;GO:0006950,response to stress;GO:0042221,response to chemical stimulus;GO:0009719,response to endogenous stimulus;GO:0031326,regulation of cellular biosynthetic process;GO:0048229,gametophyte development;GO:0043283,biopolymer metabolic process;GO:0010498,pr…	GO:0044446,intracellular organelle part;GO:0031981,nuclear lumen;GO:0031982,vesicle;GO:0044422,organelle part;GO:0043233,organelle lumen;GO:0044464,cell part;GO:0009506,plasmodesma;GO:0005654,nucleoplasm;GO:0005911,cell-cell junction;GO:0005794,Golgi apparatus;GO:0043232,intracellular non-membrane-bounded organelle;GO:0005618,cell wall;GO:0043231,intracellular membrane-bounded organelle;GO:000950…	GO:0032553,ribonucleotide binding;GO:0001883,purine nucleoside binding;GO:0032555,purine ribonucleotide binding;GO:0000166,nucleotide binding;GO:0005488,binding;GO:0005524,ATP binding;GO:0001882,nucleoside binding;GO:0030554,adenyl nucleotide binding;GO:0017076,purine nucleotide binding;GO:0032559,adenyl ribonucleotide binding
38	tr|W5IAH7|W5IAH7_WHEAT	Uncharacterized protein OS=Triticum aestivum PE=4 SV=1		down	0.505275	0.0156476	growth;cellular component organization or biogenesis;metabolic process;biological regulation;cellular process	symplast;organelle;cell part;cell		GO:0065007,biological regulation;GO:0034960,cellular biopolymer metabolic process;GO:0034637,cellular carbohydrate biosynthetic process;GO:0008361,regulation of cell size;GO:0044238,primary metabolic process;GO:0016049,cell growth;GO:0040007,growth;GO:0043283,biopolymer metabolic process;GO:0034645,cellular macromolecule biosynthetic process;GO:0043284,biopolymer biosynthetic process;GO:0030244,c…	GO:0043229,intracellular organelle;GO:0044444,cytoplasmic part;GO:0044464,cell part;GO:0009506,plasmodesma;GO:0005911,cell-cell junction;GO:0043227,membrane-bounded organelle;GO:0043231,intracellular membrane-bounded organelle;GO:0044424,intracellular part;GO:0005737,cytoplasm;GO:0005623,cell;GO:0005634,nucleus;GO:0043226,organelle;GO:0044425,membrane part;GO:0005829,cytosol;GO:0055044,symplast;G…
43	tr|W5BD57|W5BD57_WHEAT	Uncharacterized protein OS=Triticum aestivum PE=3 SV=1		up	2.50037	0.0212807	response to stimulus;regulation of biological process;establishment of localization;cellular component organization or biogenesis;localization;metabolic process;biological regulation;cellular process	organelle;macromolecular complex;cell part;cell;organelle part	binding;catalytic activity	GO:0065007,biological regulation;GO:0034960,cellular biopolymer metabolic process;GO:0006950,response to stress;GO:0042221,response to chemical stimulus;GO:0009719,response to endogenous stimulus;GO:0031326,regulation of cellular biosynthetic process;GO:0043283,biopolymer metabolic process;GO:0043284,biopolymer biosynthetic process;GO:0043170,macromolecule metabolic process;GO:0009725,response to…	GO:0044446,intracellular organelle part;GO:0009526,plastid envelope;GO:0031967,organelle envelope;GO:0009532,plastid stroma;GO:0031969,chloroplast membrane;GO:0044422,organelle part;GO:0044435,plastid part;GO:0044464,cell part;GO:0005618,cell wall;GO:0043231,intracellular membrane-bounded organelle;GO:0009507,chloroplast;GO:0005739,mitochondrion;GO:0005623,cell;GO:0044425,membrane part;GO:0031975…	GO:0032553,ribonucleotide binding;GO:0042803,protein homodimerization activity;GO:0001883,purine nucleoside binding;GO:0017111,nucleoside-triphosphatase activity;GO:0005515,protein binding;GO:0003824,catalytic activity;GO:0032559,adenyl ribonucleotide binding;GO:0016817,hydrolase activity, acting on acid anhydrides;GO:0008233,peptidase activity;GO:0032555,purine ribonucleotide binding;GO:0070011,…
44	tr|W5ACJ8|W5ACJ8_WHEAT	Uncharacterized protein OS=Triticum aestivum PE=3 SV=1	sp|Q9ZRA8|TBB5_WHEAT	down	0.349127	0.00314546	reproductive process;reproduction;regulation of biological process;establishment of localization;cellular component organization or biogenesis;developmental process;multicellular organismal process;cellular process;pigmentation;response to stimulus;growth;signaling;localization;biological regulation;metabolic process	organelle;macromolecular complex;cell part;cell;organelle part	structural molecule activity;binding;catalytic activity	GO:0043480,pigment accumulation in tissues;GO:0034960,cellular biopolymer metabolic process;GO:0048364,root development;GO:0048588,developmental cell growth;GO:0009826,unidimensional cell growth;GO:0048764,trichoblast maturation;GO:0042221,response to chemical stimulus;GO:0048731,system development;GO:0009416,response to light stimulus;GO:0010015,root morphogenesis;GO:0043283,biopolymer metabolic…	GO:0043229,intracellular organelle;GO:0044446,intracellular organelle part;GO:0044422,organelle part;GO:0044464,cell part;GO:0043232,intracellular non-membrane-bounded organelle;GO:0044424,intracellular part;GO:0005737,cytoplasm;GO:0015630,microtubule cytoskeleton;GO:0005623,cell;GO:0043226,organelle;GO:0005886,plasma membrane;GO:0005622,intracellular;GO:0005856,cytoskeleton;GO:0043228,non-membra…	GO:0032553,ribonucleotide binding;GO:0017111,nucleoside-triphosphatase activity;GO:0003824,catalytic activity;GO:0003924,GTPase activity;GO:0016817,hydrolase activity, acting on acid anhydrides;GO:0032561,guanyl ribonucleotide binding;GO:0032555,purine ribonucleotide binding;GO:0000166,nucleotide binding;GO:0005488,binding;GO:0016462,pyrophosphatase activity;GO:0019001,guanyl nucleotide binding;G…
60	tr|W5DXM2|W5DXM2_WHEAT	Uncharacterized protein OS=Triticum aestivum PE=3 SV=1		up	2.72675	0.00434692	response to stimulus;cellular component organization or biogenesis;metabolic process;cellular process	organelle;cell part;cell	binding;catalytic activity	GO:0034960,cellular biopolymer metabolic process;GO:0019318,hexose metabolic process;GO:0006950,response to stress;GO:0042221,response to chemical stimulus;GO:0046364,monosaccharide biosynthetic process;GO:0044238,primary metabolic process;GO:0044257,cellular protein catabolic process;GO:0043283,biopolymer metabolic process;GO:0010498,proteasomal protein catabolic process;GO:0043170,macromolecule…	GO:0043229,intracellular organelle;GO:0043231,intracellular membrane-bounded organelle;GO:0009507,chloroplast;GO:0044444,cytoplasmic part;GO:0044424,intracellular part;GO:0009536,plastid;GO:0005737,cytoplasm;GO:0005623,cell;GO:0043226,organelle;GO:0005829,cytosol;GO:0005622,intracellular;GO:0044464,cell part;GO:0043227,membrane-bounded organelle;GO:0016020,membrane	GO:0043169,cation binding;GO:0019842,vitamin binding;GO:0016830,carbon-carbon lyase activity;GO:0046872,metal ion binding;GO:0016829,lyase activity;GO:0000287,magnesium ion binding;GO:0004737,pyruvate decarboxylase activity;GO:0003824,catalytic activity;GO:0005488,binding;GO:0043167,ion binding;GO:0030976,thiamin pyrophosphate binding;GO:0048037,cofactor binding;GO:0016831,carboxy-lyase activity;…
68	tr|W5G100|W5G100_WHEAT	Pyruvate kinase OS=Triticum aestivum PE=3 SV=1		up	1.70612	0.0101818	response to stimulus;metabolic process;cellular process	cell part;cell	binding;catalytic activity	GO:0016052,carbohydrate catabolic process;GO:0005996,monosaccharide metabolic process;GO:0019318,hexose metabolic process;GO:0006096,glycolysis;GO:0042221,response to chemical stimulus;GO:0046365,monosaccharide catabolic process;GO:0010038,response to metal ion;GO:0044238,primary metabolic process;GO:0006006,glucose metabolic process;GO:0044237,cellular metabolic process;GO:0006007,glucose catabo…	GO:0044444,cytoplasmic part;GO:0044424,intracellular part;GO:0005737,cytoplasm;GO:0005623,cell;GO:0005829,cytosol;GO:0005622,intracellular;GO:0005886,plasma membrane;GO:0044464,cell part;GO:0016020,membrane	GO:0016301,kinase activity;GO:0043169,cation binding;GO:0046872,metal ion binding;GO:0030955,potassium ion binding;GO:0000287,magnesium ion binding;GO:0004743,pyruvate kinase activity;GO:0016772,transferase activity, transferring phosphorus-containing groups;GO:0016773,phosphotransferase activity, alcohol group as acceptor;GO:0003824,catalytic activity;GO:0005488,binding;GO:0031420,alkali metal i…
75	tr|W5FF28|W5FF28_WHEAT	Lipoxygenase OS=Triticum aestivum PE=3 SV=1		down	0.419702	0.000617089	response to stimulus;multi-organism process;metabolic process;cellular process	cell part;cell	binding;catalytic activity	GO:0016053,organic acid biosynthetic process;GO:0006082,organic acid metabolic process;GO:0046394,carboxylic acid biosynthetic process;GO:0009605,response to external stimulus;GO:0006633,fatty acid biosynthetic process;GO:0006950,response to stress;GO:0044238,primary metabolic process;GO:0051707,response to other organism;GO:0009607,response to biotic stimulus;GO:0042180,cellular ketone metabolic…	GO:0044424,intracellular part;GO:0044464,cell part;GO:0005737,cytoplasm;GO:0005623,cell;GO:0005622,intracellular	GO:0043169,cation binding;GO:0046872,metal ion binding;GO:0016701,oxidoreductase activity, acting on single donors with incorporation of molecular oxygen;GO:0016702,oxidoreductase activity, acting on single donors with incorporation of molecular oxygen, incorporation of two atoms of oxygen;GO:0005506,iron ion binding;GO:0003824,catalytic activity;GO:0005488,binding;GO:0051213,dioxygenase activity…
78	tr|W5HFZ6|W5HFZ6_WHEAT	6-phosphogluconate dehydrogenase, decarboxylating OS=Triticum aestivum PE=3 SV=1		up	2.06029	0.0112472	response to stimulus;regulation of biological process;establishment of localization;localization;metabolic process;biological regulation;cellular process	organelle;cell part;cell;organelle part	catalytic activity	GO:0065007,biological regulation;GO:0015837,amine transport;GO:0019318,hexose metabolic process;GO:0006970,response to osmotic stress;GO:0006950,response to stress;GO:0042221,response to chemical stimulus;GO:0046365,monosaccharide catabolic process;GO:0048193,Golgi vesicle transport;GO:0009651,response to salt stress;GO:0019320,hexose catabolic process;GO:0006066,alcohol metabolic process;GO:0006…	GO:0043229,intracellular organelle;GO:0044446,intracellular organelle part;GO:0044444,cytoplasmic part;GO:0005777,peroxisome;GO:0009536,plastid;GO:0009532,plastid stroma;GO:0042579,microbody;GO:0044422,organelle part;GO:0044435,plastid part;GO:0044464,cell part;GO:0043227,membrane-bounded organelle;GO:0043231,intracellular membrane-bounded organelle;GO:0009507,chloroplast;GO:0044424,intracellular…	GO:0016616,oxidoreductase activity, acting on the CH-OH group of donors, NAD or NADP as acceptor;GO:0016491,oxidoreductase activity;GO:0003824,catalytic activity;GO:0016614,oxidoreductase activity, acting on CH-OH group of donors
80	tr|W5F7U3|W5F7U3_WHEAT	Uncharacterized protein OS=Triticum aestivum PE=4 SV=1		up	1.74145	0.0300778	metabolic process;biological regulation;cellular process	cell part;cell	electron carrier activity;binding;catalytic activity	GO:0065007,biological regulation;GO:0009688,abscisic acid biosynthetic process;GO:0009687,abscisic acid metabolic process;GO:0044270,nitrogen compound catabolic process;GO:0042214,terpene metabolic process;GO:0046394,carboxylic acid biosynthetic process;GO:0006714,sesquiterpenoid metabolic process;GO:0046110,xanthine metabolic process;GO:0044238,primary metabolic process;GO:0043288,apocarotenoid …	GO:0044444,cytoplasmic part;GO:0044424,intracellular part;GO:0044464,cell part;GO:0005737,cytoplasm;GO:0005623,cell;GO:0005829,cytosol;GO:0005622,intracellular	GO:0043169,cation binding;GO:0016726,oxidoreductase activity, acting on CH or CH2 groups, NAD or NADP as acceptor;GO:0005506,iron ion binding;GO:0003824,catalytic activity;GO:0016614,oxidoreductase activity, acting on CH-OH group of donors;GO:0046914,transition metal ion binding;GO:0043167,ion binding;GO:0043546,molybdopterin cofactor binding;GO:0016623,oxidoreductase activity, acting on the alde…
85	tr|W5DVJ7|W5DVJ7_WHEAT	Acyl-coenzyme A oxidase OS=Triticum aestivum PE=3 SV=1		up	1.70521	0.00571764	immune system process;regulation of biological process;multi-organism process;establishment of localization;developmental process;multicellular organismal process;cellular process;response to stimulus;signaling;negative regulation of biological process;localization;biological regulation;metabolic process;death	symplast;organelle;cell part;cell	electron carrier activity;binding;catalytic activity	GO:0065007,biological regulation;GO:0009753,response to jasmonic acid stimulus;GO:0016054,organic acid catabolic process;GO:0050832,defense response to fungus;GO:0009620,response to fungus;GO:0050793,regulation of developmental process;GO:0009605,response to external stimulus;GO:0031347,regulation of defense response;GO:0006612,protein targeting to membrane;GO:0006633,fatty acid biosynthetic proc…	GO:0043229,intracellular organelle;GO:0044444,cytoplasmic part;GO:0005777,peroxisome;GO:0042579,microbody;GO:0044464,cell part;GO:0009506,plasmodesma;GO:0005911,cell-cell junction;GO:0043227,membrane-bounded organelle;GO:0043231,intracellular membrane-bounded organelle;GO:0044424,intracellular part;GO:0005737,cytoplasm;GO:0005623,cell;GO:0043226,organelle;GO:0044425,membrane part;GO:0005829,cytos…	GO:0001883,purine nucleoside binding;GO:0033293,monocarboxylic acid binding;GO:0008289,lipid binding;GO:0005504,fatty acid binding;GO:0003824,catalytic activity;GO:0016491,oxidoreductase activity;GO:0000062,acyl-CoA binding;GO:0003997,acyl-CoA oxidase activity;GO:0000166,nucleotide binding;GO:0009055,electron carrier activity;GO:0016627,oxidoreductase activity, acting on the CH-CH group of donors…
109	tr|W5BSD6|W5BSD6_WHEAT	Uncharacterized protein OS=Triticum aestivum PE=4 SV=1		up	1.52264	0.0190508	reproductive process;reproduction;regulation of biological process;multi-organism process;cellular component organization or biogenesis;developmental process;multicellular organismal process;cellular process;response to stimulus;growth;locomotion;biological regulation	cell part;cell	catalytic activity	GO:0065007,biological regulation;GO:0050793,regulation of developmental process;GO:0009605,response to external stimulus;GO:0032502,developmental process;GO:0042221,response to chemical stimulus;GO:0010038,response to metal ion;GO:0032501,multicellular organismal process;GO:0051510,regulation of unidimensional cell growth;GO:0051239,regulation of multicellular organismal process;GO:0009856,pollin…	GO:0044444,cytoplasmic part;GO:0044424,intracellular part;GO:0044464,cell part;GO:0005737,cytoplasm;GO:0005623,cell;GO:0005829,cytosol;GO:0005622,intracellular	GO:0016491,oxidoreductase activity;GO:0003824,catalytic activity
119	tr|C6ETA5|C6ETA5_WHEAT	Peroxidase OS=Triticum aestivum GN=Prx112-A PE=3 SV=1	tr|B4F6E6|B4F6E6_WHEAT	down	0.242222	0.0117491	response to stimulus;metabolic process;cellular process	extracellular region	binding;catalytic activity;antioxidant activity	GO:0033554,cellular response to stress;GO:0006950,response to stress;GO:0042221,response to chemical stimulus;GO:0006800,oxygen and reactive oxygen species metabolic process;GO:0044237,cellular metabolic process;GO:0008152,metabolic process;GO:0042743,hydrogen peroxide metabolic process;GO:0000302,response to reactive oxygen species;GO:0055114,oxidation reduction;GO:0042744,hydrogen peroxide cata…	GO:0005576,extracellular region	GO:0043169,cation binding;GO:0046872,metal ion binding;GO:0046906,tetrapyrrole binding;GO:0005506,iron ion binding;GO:0003824,catalytic activity;GO:0005488,binding;GO:0046914,transition metal ion binding;GO:0043167,ion binding;GO:0016209,antioxidant activity;GO:0020037,heme binding;GO:0016491,oxidoreductase activity;GO:0016684,oxidoreductase activity, acting on peroxide as acceptor;GO:0004601,per…
157	tr|W5B8D7|W5B8D7_WHEAT	Uncharacterized protein OS=Triticum aestivum PE=3 SV=1	tr|W5BS00|W5BS00_WHEAT;tr|W5ARG6|W5ARG6_WHEAT	up	2.27212	5.09327e-05	response to stimulus;establishment of localization;localization;metabolic process;cellular process	organelle;cell part;cell;organelle part	binding;catalytic activity	GO:0044270,nitrogen compound catabolic process;GO:0046907,intracellular transport;GO:0006970,response to osmotic stress;GO:0006950,response to stress;GO:0042221,response to chemical stimulus;GO:0044238,primary metabolic process;GO:0046483,heterocycle metabolic process;GO:0046482,para-aminobenzoic acid metabolic process;GO:0006732,coenzyme metabolic process;GO:0009698,phenylpropanoid metabolic pro…	GO:0043229,intracellular organelle;GO:0044446,intracellular organelle part;GO:0044444,cytoplasmic part;GO:0044422,organelle part;GO:0044464,cell part;GO:0043227,membrane-bounded organelle;GO:0005794,Golgi apparatus;GO:0031090,organelle membrane;GO:0043231,intracellular membrane-bounded organelle;GO:0044424,intracellular part;GO:0005739,mitochondrion;GO:0005737,cytoplasm;GO:0005774,vacuolar membra…	GO:0032553,ribonucleotide binding;GO:0043169,cation binding;GO:0001883,purine nucleoside binding;GO:0005507,copper ion binding;GO:0003824,catalytic activity;GO:0046914,transition metal ion binding;GO:0043167,ion binding;GO:0016491,oxidoreductase activity;GO:0032559,adenyl ribonucleotide binding;GO:0046872,metal ion binding;GO:0032555,purine ribonucleotide binding;GO:0000166,nucleotide binding;GO:…
178	tr|W5BQT4|W5BQT4_WHEAT	Glucose-6-phosphate 1-dehydrogenase OS=Triticum aestivum PE=3 SV=1	tr|A0A096ULE7|A0A096ULE7_WHEAT;tr|Q9LRJ0|Q9LRJ0_WHEAT	up	1.51553	0.0262657	metabolic process;cellular process	organelle;cell part;cell	binding;catalytic activity	GO:0019321,pentose metabolic process;GO:0019318,hexose metabolic process;GO:0019362,pyridine nucleotide metabolic process;GO:0046365,monosaccharide catabolic process;GO:0044238,primary metabolic process;GO:0046496,nicotinamide nucleotide metabolic process;GO:0006732,coenzyme metabolic process;GO:0006007,glucose catabolic process;GO:0009820,alkaloid metabolic process;GO:0006740,NADPH regeneration;…	GO:0043229,intracellular organelle;GO:0043231,intracellular membrane-bounded organelle;GO:0044444,cytoplasmic part;GO:0044424,intracellular part;GO:0009536,plastid;GO:0005737,cytoplasm;GO:0005623,cell;GO:0043226,organelle;GO:0005829,cytosol;GO:0005622,intracellular;GO:0044464,cell part;GO:0043227,membrane-bounded organelle	GO:0000166,nucleotide binding;GO:0003824,catalytic activity;GO:0016614,oxidoreductase activity, acting on CH-OH group of donors;GO:0005488,binding;GO:0050661,NADP or NADPH binding;GO:0016491,oxidoreductase activity;GO:0048037,cofactor binding;GO:0016616,oxidoreductase activity, acting on the CH-OH group of donors, NAD or NADP as acceptor;GO:0050662,coenzyme binding
179	tr|W5BV06|W5BV06_WHEAT	Uncharacterized protein OS=Triticum aestivum PE=4 SV=1	tr|W5APB6|W5APB6_WHEAT	up	3.76056	3.76118e-07	response to stimulus;establishment of localization;localization;metabolic process;cellular process	symplast;organelle;cell part;cell;organelle part	transporter activity;binding;catalytic activity	GO:0042221,response to chemical stimulus;GO:0006820,anion transport;GO:0015698,inorganic anion transport;GO:0008152,metabolic process;GO:0051234,establishment of localization;GO:0015893,drug transport;GO:0042493,response to drug;GO:0010035,response to inorganic substance;GO:0046685,response to arsenic;GO:0055085,transmembrane transport;GO:0051179,localization;GO:0009987,cellular process;GO:000681…	GO:0043229,intracellular organelle;GO:0044446,intracellular organelle part;GO:0044444,cytoplasmic part;GO:0044422,organelle part;GO:0044464,cell part;GO:0009506,plasmodesma;GO:0005911,cell-cell junction;GO:0016021,integral to membrane;GO:0043227,membrane-bounded organelle;GO:0031090,organelle membrane;GO:0000325,plant-type vacuole;GO:0043231,intracellular membrane-bounded organelle;GO:0044424,int…	GO:0001883,purine nucleoside binding;GO:0017111,nucleoside-triphosphatase activity;GO:0043492,ATPase activity, coupled to movement of substances;GO:0005515,protein binding;GO:0042910,xenobiotic transporter activity;GO:0022857,transmembrane transporter activity;GO:0015239,multidrug transporter activity;GO:0022804,active transmembrane transporter activity;GO:0008324,cation transmembrane transporter…
185	tr|W5D911|W5D911_WHEAT	Uncharacterized protein OS=Triticum aestivum PE=3 SV=1		up	2.71404	2.37337e-06	response to stimulus;metabolic process;cellular process	organelle;cell part;cell;organelle part	catalytic activity	GO:0046394,carboxylic acid biosynthetic process;GO:0009808,lignin metabolic process;GO:0019318,hexose metabolic process;GO:0019362,pyridine nucleotide metabolic process;GO:0042221,response to chemical stimulus;GO:0046365,monosaccharide catabolic process;GO:0044238,primary metabolic process;GO:0046496,nicotinamide nucleotide metabolic process;GO:0015980,energy derivation by oxidation of organic co…	GO:0043229,intracellular organelle;GO:0044446,intracellular organelle part;GO:0044444,cytoplasmic part;GO:0009536,plastid;GO:0009532,plastid stroma;GO:0044422,organelle part;GO:0044435,plastid part;GO:0044464,cell part;GO:0043227,membrane-bounded organelle;GO:0043231,intracellular membrane-bounded organelle;GO:0009507,chloroplast;GO:0044424,intracellular part;GO:0005739,mitochondrion;GO:0005737,c…	GO:0016740,transferase activity;GO:0003824,catalytic activity
190	tr|W5HKC7|W5HKC7_WHEAT	Uncharacterized protein OS=Triticum aestivum PE=4 SV=1		up	1.60777	0.000325318	metabolic process	organelle;cell part;cell;organelle part	binding;catalytic activity	GO:0008152,metabolic process;GO:0055114,oxidation reduction	GO:0043229,intracellular organelle;GO:0044446,intracellular organelle part;GO:0044444,cytoplasmic part;GO:0019866,organelle inner membrane;GO:0005777,peroxisome;GO:0031967,organelle envelope;GO:0042579,microbody;GO:0044422,organelle part;GO:0044464,cell part;GO:0043227,membrane-bounded organelle;GO:0031090,organelle membrane;GO:0043231,intracellular membrane-bounded organelle;GO:0044424,intracell…	GO:0015036,disulfide oxidoreductase activity;GO:0043169,cation binding;GO:0043167,ion binding;GO:0046872,metal ion binding;GO:0005509,calcium ion binding;GO:0016491,oxidoreductase activity;GO:0016667,oxidoreductase activity, acting on sulfur group of donors;GO:0003824,catalytic activity;GO:0005488,binding
191	tr|W5FCT7|W5FCT7_WHEAT	Uncharacterized protein OS=Triticum aestivum PE=4 SV=1		up	3.73094	0.00449875	metabolic process;cellular process	cell part;cell	catalytic activity	GO:0016052,carbohydrate catabolic process;GO:0044275,cellular carbohydrate catabolic process;GO:0034960,cellular biopolymer metabolic process;GO:0044264,cellular polysaccharide metabolic process;GO:0009057,macromolecule catabolic process;GO:0043285,biopolymer catabolic process;GO:0044238,primary metabolic process;GO:0034962,cellular biopolymer catabolic process;GO:0009251,glucan catabolic process…	GO:0044424,intracellular part;GO:0044464,cell part;GO:0005737,cytoplasm;GO:0005623,cell;GO:0005622,intracellular	GO:0042973,glucan endo-1,3-beta-D-glucosidase activity;GO:0004553,hydrolase activity, hydrolyzing O-glycosyl compounds;GO:0016798,hydrolase activity, acting on glycosyl bonds;GO:0003824,catalytic activity;GO:0016787,hydrolase activity
193	tr|W5FYH5|W5FYH5_WHEAT	Uncharacterized protein OS=Triticum aestivum PE=3 SV=1		up	2.23412	0.000290776	regulation of biological process;multi-organism process;cellular component organization or biogenesis;developmental process;multicellular organismal process;cellular process;response to stimulus;negative regulation of biological process;biological regulation;metabolic process	symplast;organelle;cell part;cell	binding;catalytic activity	GO:0065007,biological regulation;GO:0060255,regulation of macromolecule metabolic process;GO:0034960,cellular biopolymer metabolic process;GO:0050832,defense response to fungus;GO:0009620,response to fungus;GO:0006950,response to stress;GO:0042221,response to chemical stimulus;GO:0048731,system development;GO:0044238,primary metabolic process;GO:0009607,response to biotic stimulus;GO:0009888,tiss…	GO:0043229,intracellular organelle;GO:0044444,cytoplasmic part;GO:0005783,endoplasmic reticulum;GO:0044464,cell part;GO:0009506,plasmodesma;GO:0005911,cell-cell junction;GO:0043227,membrane-bounded organelle;GO:0043231,intracellular membrane-bounded organelle;GO:0044424,intracellular part;GO:0005737,cytoplasm;GO:0005623,cell;GO:0043226,organelle;GO:0044425,membrane part;GO:0005829,cytosol;GO:0055…	GO:0032553,ribonucleotide binding;GO:0003676,nucleic acid binding;GO:0001883,purine nucleoside binding;GO:0032555,purine ribonucleotide binding;GO:0000166,nucleotide binding;GO:0003824,catalytic activity;GO:0005488,binding;GO:0005524,ATP binding;GO:0001882,nucleoside binding;GO:0030554,adenyl nucleotide binding;GO:0017076,purine nucleotide binding;GO:0032559,adenyl ribonucleotide binding;GO:00168…
194	tr|Q45NB7|Q45NB7_WHEAT	Glutamine synthetase OS=Triticum aestivum GN=GS1 PE=2 SV=1	tr|Q45NB6|Q45NB6_WHEAT;tr|Q45NB5|Q45NB5_WHEAT	down	0.636104	0.0365906	metabolic process;cellular process	cell part;cell	binding;catalytic activity	GO:0016053,organic acid biosynthetic process;GO:0006082,organic acid metabolic process;GO:0046394,carboxylic acid biosynthetic process;GO:0006541,glutamine metabolic process;GO:0009064,glutamine family amino acid metabolic process;GO:0044238,primary metabolic process;GO:0009309,amine biosynthetic process;GO:0044106,cellular amine metabolic process;GO:0042180,cellular ketone metabolic process;GO:0…	GO:0044424,intracellular part;GO:0044464,cell part;GO:0005737,cytoplasm;GO:0005623,cell;GO:0005622,intracellular	GO:0032553,ribonucleotide binding;GO:0001883,purine nucleoside binding;GO:0032555,purine ribonucleotide binding;GO:0000166,nucleotide binding;GO:0003824,catalytic activity;GO:0016879,ligase activity, forming carbon-nitrogen bonds;GO:0005488,binding;GO:0005524,ATP binding;GO:0001882,nucleoside binding;GO:0030554,adenyl nucleotide binding;GO:0017076,purine nucleotide binding;GO:0032559,adenyl ribon…
195	tr|Q6Q625|Q6Q625_WHEAT	Protein ROOT HAIR DEFECTIVE 3 homolog OS=Triticum aestivum GN=wrsi2 PE=2 SV=2	tr|A0A077S025|A0A077S025_WHEAT	up	1.72602	0.0440181	immune system process;regulation of biological process;establishment of localization;cellular component organization or biogenesis;developmental process;multicellular organismal process;cellular process;response to stimulus;growth;negative regulation of biological process;localization;biological regulation;metabolic process;death	organelle;cell part;cell;organelle part	binding;catalytic activity	GO:0016054,organic acid catabolic process;GO:0034960,cellular biopolymer metabolic process;GO:0048364,root development;GO:0031347,regulation of defense response;GO:0009826,unidimensional cell growth;GO:0048764,trichoblast maturation;GO:0007031,peroxisome organization;GO:0048731,system development;GO:0010015,root morphogenesis;GO:0043283,biopolymer metabolic process;GO:0021700,developmental matura…	GO:0043229,intracellular organelle;GO:0044446,intracellular organelle part;GO:0044444,cytoplasmic part;GO:0005783,endoplasmic reticulum;GO:0044431,Golgi apparatus part;GO:0000139,Golgi membrane;GO:0044422,organelle part;GO:0005789,endoplasmic reticulum membrane;GO:0044464,cell part;GO:0016021,integral to membrane;GO:0043227,membrane-bounded organelle;GO:0031090,organelle membrane;GO:0005794,Golgi…	GO:0032553,ribonucleotide binding;GO:0032561,guanyl ribonucleotide binding;GO:0016817,hydrolase activity, acting on acid anhydrides;GO:0017111,nucleoside-triphosphatase activity;GO:0032555,purine ribonucleotide binding;GO:0000166,nucleotide binding;GO:0003824,catalytic activity;GO:0005488,binding;GO:0019001,guanyl nucleotide binding;GO:0016462,pyrophosphatase activity;GO:0005525,GTP binding;GO:00…
210	tr|W5D157|W5D157_WHEAT	Uncharacterized protein OS=Triticum aestivum GN=TRAES_3BF078000050CFD_c1 PE=4 SV=1		down	0.599088	0.0318104	regulation of biological process;establishment of localization;cellular component organization or biogenesis;developmental process;multicellular organismal process;cellular process;response to stimulus;negative regulation of biological process;localization;biological regulation;metabolic process	organelle;cell part;cell;organelle part	binding	GO:0065007,biological regulation;GO:0032259,methylation;GO:0034960,cellular biopolymer metabolic process;GO:0048364,root development;GO:0006970,response to osmotic stress;GO:0006950,response to stress;GO:0010558,negative regulation of macromolecule biosynthetic process;GO:0042221,response to chemical stimulus;GO:0006730,one-carbon metabolic process;GO:0048731,system development;GO:0031326,regulat…	GO:0043229,intracellular organelle;GO:0044446,intracellular organelle part;GO:0044444,cytoplasmic part;GO:0005783,endoplasmic reticulum;GO:0009536,plastid;GO:0031967,organelle envelope;GO:0044422,organelle part;GO:0044464,cell part;GO:0043227,membrane-bounded organelle;GO:0031090,organelle membrane;GO:0043231,intracellular membrane-bounded organelle;GO:0009507,chloroplast;GO:0044424,intracellular…	GO:0005515,protein binding;GO:0005488,binding
223	tr|Q9SP56|Q9SP56_WHEAT	Glutathione S-transferase OS=Triticum aestivum GN=GST1 PE=2 SV=1		up	2.90396	0.00067733	metabolic process;cellular process	cell part;cell	catalytic activity	GO:0006518,peptide metabolic process;GO:0006749,glutathione metabolic process;GO:0009987,cellular process;GO:0044238,primary metabolic process;GO:0006790,sulfur metabolic process;GO:0051186,cofactor metabolic process;GO:0006732,coenzyme metabolic process;GO:0044237,cellular metabolic process;GO:0006519,cellular amino acid and derivative metabolic process;GO:0006575,cellular amino acid derivative …	GO:0044424,intracellular part;GO:0044464,cell part;GO:0005737,cytoplasm;GO:0005623,cell;GO:0005622,intracellular	GO:0016740,transferase activity;GO:0016765,transferase activity, transferring alkyl or aryl (other than methyl) groups;GO:0003824,catalytic activity;GO:0004364,glutathione transferase activity
232	tr|W5HA39|W5HA39_WHEAT	Peroxidase OS=Triticum aestivum PE=3 SV=1		down	0.166001	1.85219e-05	response to stimulus;cellular component organization or biogenesis;metabolic process;cellular process	extracellular region;organelle;cell part;cell	binding;catalytic activity;antioxidant activity	GO:0033554,cellular response to stress;GO:0006950,response to stress;GO:0042221,response to chemical stimulus;GO:0006800,oxygen and reactive oxygen species metabolic process;GO:0044237,cellular metabolic process;GO:0009664,plant-type cell wall organization;GO:0008152,metabolic process;GO:0042743,hydrogen peroxide metabolic process;GO:0007047,cell wall organization;GO:0000302,response to reactive …	GO:0043229,intracellular organelle;GO:0044444,cytoplasmic part;GO:0031982,vesicle;GO:0044464,cell part;GO:0043227,membrane-bounded organelle;GO:0005618,cell wall;GO:0043231,intracellular membrane-bounded organelle;GO:0044424,intracellular part;GO:0031410,cytoplasmic vesicle;GO:0005737,cytoplasm;GO:0005623,cell;GO:0043226,organelle;GO:0009505,plant-type cell wall;GO:0005622,intracellular;GO:000557…	GO:0043169,cation binding;GO:0046872,metal ion binding;GO:0046906,tetrapyrrole binding;GO:0005506,iron ion binding;GO:0003824,catalytic activity;GO:0005488,binding;GO:0046914,transition metal ion binding;GO:0043167,ion binding;GO:0016209,antioxidant activity;GO:0020037,heme binding;GO:0016491,oxidoreductase activity;GO:0016684,oxidoreductase activity, acting on peroxide as acceptor;GO:0004601,per…
245	tr|A0A077RVG8|A0A077RVG8_WHEAT	Uncharacterized protein OS=Triticum aestivum GN=TRAES_3BF056700040CFD_c1 PE=4 SV=1		up	38.2823	4.02475e-07	response to stimulus;metabolic process;biological regulation	cell part;cell	catalytic activity	GO:0065007,biological regulation;GO:0048878,chemical homeostasis;GO:0009733,response to auxin stimulus;GO:0042221,response to chemical stimulus;GO:0009314,response to radiation;GO:0009416,response to light stimulus;GO:0009719,response to endogenous stimulus;GO:0010252,auxin homeostasis;GO:0042592,homeostatic process;GO:0010583,response to cyclopentenone;GO:0008152,metabolic process;GO:0010033,res…	GO:0044424,intracellular part;GO:0044464,cell part;GO:0005737,cytoplasm;GO:0005623,cell;GO:0005622,intracellular	GO:0010279,indole-3-acetic acid amido synthetase activity;GO:0016881,acid-amino acid ligase activity;GO:0003824,catalytic activity;GO:0016874,ligase activity;GO:0016879,ligase activity, forming carbon-nitrogen bonds
264	tr|W5HB91|W5HB91_WHEAT	Glyceraldehyde-3-phosphate dehydrogenase OS=Triticum aestivum PE=3 SV=1	tr|C7C4X1|C7C4X1_WHEAT	up	2.36559	0.000223286	response to stimulus;regulation of biological process;establishment of localization;cellular component organization or biogenesis;localization;metabolic process;biological regulation;cellular process	symplast;organelle;cell part;cell;organelle part;membrane-enclosed lumen	binding;catalytic activity	GO:0065007,biological regulation;GO:0034960,cellular biopolymer metabolic process;GO:0019318,hexose metabolic process;GO:0006970,response to osmotic stress;GO:0006950,response to stress;GO:0042221,response to chemical stimulus;GO:0046365,monosaccharide catabolic process;GO:0043283,biopolymer metabolic process;GO:0019757,glycosinolate metabolic process;GO:0010498,proteasomal protein catabolic proc…	GO:0044446,intracellular organelle part;GO:0031981,nuclear lumen;GO:0044422,organelle part;GO:0043233,organelle lumen;GO:0044464,cell part;GO:0009506,plasmodesma;GO:0005911,cell-cell junction;GO:0043232,intracellular non-membrane-bounded organelle;GO:0005618,cell wall;GO:0043231,intracellular membrane-bounded organelle;GO:0009507,chloroplast;GO:0005739,mitochondrion;GO:0031974,membrane-enclosed l…	GO:0043169,cation binding;GO:0005507,copper ion binding;GO:0003824,catalytic activity;GO:0046914,transition metal ion binding;GO:0008943,glyceraldehyde-3-phosphate dehydrogenase activity;GO:0051287,NAD or NADH binding;GO:0043167,ion binding;GO:0050661,NADP or NADPH binding;GO:0016620,oxidoreductase activity, acting on the aldehyde or oxo group of donors, NAD or NADP as acceptor;GO:0016491,oxidore…
281	tr|W5ANB3|W5ANB3_WHEAT	Uncharacterized protein OS=Triticum aestivum PE=4 SV=1		up	4.68373	0.000786052	response to stimulus;metabolic process;cellular process	cell part;cell	binding;catalytic activity	GO:0006952,defense response;GO:0016053,organic acid biosynthetic process;GO:0006082,organic acid metabolic process;GO:0009695,jasmonic acid biosynthetic process;GO:0046394,carboxylic acid biosynthetic process;GO:0006633,fatty acid biosynthetic process;GO:0009694,jasmonic acid metabolic process;GO:0006950,response to stress;GO:0044238,primary metabolic process;GO:0042180,cellular ketone metabolic …	GO:0044464,cell part;GO:0005623,cell;GO:0005622,intracellular	GO:0016651,oxidoreductase activity, acting on NADH or NADPH;GO:0048029,monosaccharide binding;GO:0003959,NADPH dehydrogenase activity;GO:0000166,nucleotide binding;GO:0005529,sugar binding;GO:0010181,FMN binding;GO:0016627,oxidoreductase activity, acting on the CH-CH group of donors;GO:0003824,catalytic activity;GO:0005488,binding;GO:0016628,oxidoreductase activity, acting on the CH-CH group of d…
285	tr|W5FDZ3|W5FDZ3_WHEAT	Mitochondrial Rho GTPase OS=Triticum aestivum PE=3 SV=1		up	1.59797	0.0112297	reproductive process;reproduction;regulation of biological process;multi-organism process;establishment of localization;cellular component organization or biogenesis;positive regulation of biological process;developmental process;multicellular organismal process;cellular process;response to stimulus;growth;signaling;localization;biological regulation;metabolic process	organelle;cell part;cell;organelle part	binding;catalytic activity	GO:0006497,protein amino acid lipidation;GO:0034960,cellular biopolymer metabolic process;GO:0048588,developmental cell growth;GO:0009826,unidimensional cell growth;GO:0042221,response to chemical stimulus;GO:0048731,system development;GO:0009416,response to light stimulus;GO:0031365,N-terminal protein amino acid modification;GO:0000279,M phase;GO:0051239,regulation of multicellular organismal pr…	GO:0043229,intracellular organelle;GO:0044446,intracellular organelle part;GO:0044444,cytoplasmic part;GO:0031967,organelle envelope;GO:0044422,organelle part;GO:0044464,cell part;GO:0031300,intrinsic to organelle membrane;GO:0016021,integral to membrane;GO:0043227,membrane-bounded organelle;GO:0031090,organelle membrane;GO:0043231,intracellular membrane-bounded organelle;GO:0044424,intracellular…	GO:0032553,ribonucleotide binding;GO:0043169,cation binding;GO:0017111,nucleoside-triphosphatase activity;GO:0003824,catalytic activity;GO:0043167,ion binding;GO:0003924,GTPase activity;GO:0016817,hydrolase activity, acting on acid anhydrides;GO:0032561,guanyl ribonucleotide binding;GO:0046872,metal ion binding;GO:0032555,purine ribonucleotide binding;GO:0000166,nucleotide binding;GO:0005488,bind…
286	tr|W5DAF0|W5DAF0_WHEAT	Uncharacterized protein OS=Triticum aestivum PE=4 SV=1		up	5.31388	1.34932e-08	response to stimulus;regulation of biological process;cellular component organization or biogenesis;developmental process;metabolic process;biological regulation;multicellular organismal process;cellular process	symplast;organelle;cell part;cell	binding;catalytic activity	GO:0065007,biological regulation;GO:0034960,cellular biopolymer metabolic process;GO:0048583,regulation of response to stimulus;GO:0031347,regulation of defense response;GO:0006950,response to stress;GO:0042221,response to chemical stimulus;GO:0044238,primary metabolic process;GO:0080134,regulation of response to stress;GO:0048229,gametophyte development;GO:0043283,biopolymer metabolic process;GO…	GO:0043229,intracellular organelle;GO:0044444,cytoplasmic part;GO:0009536,plastid;GO:0044464,cell part;GO:0009506,plasmodesma;GO:0005911,cell-cell junction;GO:0043227,membrane-bounded organelle;GO:0043231,intracellular membrane-bounded organelle;GO:0009507,chloroplast;GO:0044424,intracellular part;GO:0005737,cytoplasm;GO:0005623,cell;GO:0005634,nucleus;GO:0043226,organelle;GO:0044425,membrane par…	GO:0043169,cation binding;GO:0046872,metal ion binding;GO:0003824,catalytic activity;GO:0016879,ligase activity, forming carbon-nitrogen bonds;GO:0005488,binding;GO:0046914,transition metal ion binding;GO:0043167,ion binding;GO:0008270,zinc ion binding;GO:0016881,acid-amino acid ligase activity;GO:0016874,ligase activity
306	tr|W5FUE7|W5FUE7_WHEAT	Uncharacterized protein OS=Triticum aestivum PE=3 SV=1		up	2.18663	0.0374319	response to stimulus;establishment of localization;localization;metabolic process;cellular process	cell part;cell	transporter activity;binding;catalytic activity	GO:0051234,establishment of localization;GO:0015893,drug transport;GO:0042493,response to drug;GO:0000302,response to reactive oxygen species;GO:0006950,response to stress;GO:0042221,response to chemical stimulus;GO:0051179,localization;GO:0055085,transmembrane transport;GO:0009987,cellular process;GO:0050896,response to stimulus;GO:0006810,transport;GO:0006855,multidrug transport;GO:0008152,meta…	GO:0044464,cell part;GO:0005623,cell;GO:0031224,intrinsic to membrane;GO:0016021,integral to membrane;GO:0044425,membrane part;GO:0016020,membrane;GO:0005886,plasma membrane	GO:0032553,ribonucleotide binding;GO:0001883,purine nucleoside binding;GO:0017111,nucleoside-triphosphatase activity;GO:0043492,ATPase activity, coupled to movement of substances;GO:0016820,hydrolase activity, acting on acid anhydrides, catalyzing transmembrane movement of substances;GO:0003824,catalytic activity;GO:0042626,ATPase activity, coupled to transmembrane movement of substances;GO:00325…
307	tr|W5FC04|W5FC04_WHEAT	Uncharacterized protein OS=Triticum aestivum PE=4 SV=1		up	7.48532	3.57994e-08	immune system process;regulation of biological process;establishment of localization;positive regulation of biological process;cellular process;response to stimulus;localization;biological regulation;metabolic process;death	organelle;cell part;cell;organelle part	binding;catalytic activity	GO:0065007,biological regulation;GO:0043067,regulation of programmed cell death;GO:0010941,regulation of cell death;GO:0048583,regulation of response to stimulus;GO:0050793,regulation of developmental process;GO:0031347,regulation of defense response;GO:0006612,protein targeting to membrane;GO:0033036,macromolecule localization;GO:0046907,intracellular transport;GO:0080134,regulation of response …	GO:0043229,intracellular organelle;GO:0044446,intracellular organelle part;GO:0044444,cytoplasmic part;GO:0009536,plastid;GO:0009532,plastid stroma;GO:0044422,organelle part;GO:0044435,plastid part;GO:0044464,cell part;GO:0043227,membrane-bounded organelle;GO:0009507,chloroplast;GO:0043231,intracellular membrane-bounded organelle;GO:0044424,intracellular part;GO:0005739,mitochondrion;GO:0005737,c…	GO:0032553,ribonucleotide binding;GO:0001883,purine nucleoside binding;GO:0016779,nucleotidyltransferase activity;GO:0016773,phosphotransferase activity, alcohol group as acceptor;GO:0003824,catalytic activity;GO:0032559,adenyl ribonucleotide binding;GO:0016301,kinase activity;GO:0032555,purine ribonucleotide binding;GO:0000166,nucleotide binding;GO:0016772,transferase activity, transferring phos…
331	tr|W5I3P6|W5I3P6_WHEAT	Peroxidase OS=Triticum aestivum PE=3 SV=1		down	0.492123	0.0122725	response to stimulus;cellular process	organelle;cell part;cell	binding;catalytic activity	GO:0009987,cellular process;GO:0050896,response to stimulus	GO:0043229,intracellular organelle;GO:0043231,intracellular membrane-bounded organelle;GO:0044444,cytoplasmic part;GO:0044424,intracellular part;GO:0005737,cytoplasm;GO:0031410,cytoplasmic vesicle;GO:0005623,cell;GO:0031982,vesicle;GO:0043226,organelle;GO:0005622,intracellular;GO:0044464,cell part;GO:0016023,cytoplasmic membrane-bounded vesicle;GO:0043227,membrane-bounded organelle;GO:0031988,mem…	GO:0016491,oxidoreductase activity;GO:0003824,catalytic activity;GO:0005488,binding
340	tr|W5ARE8|W5ARE8_WHEAT	Uncharacterized protein OS=Triticum aestivum PE=4 SV=1		down	0.485427	0.000353956	response to stimulus;immune system process;multi-organism process;cellular component organization or biogenesis;metabolic process	extracellular region part;extracellular region;organelle;cell part;cell	catalytic activity	GO:0006952,defense response;GO:0016052,carbohydrate catabolic process;GO:0010383,cell wall polysaccharide metabolic process;GO:0010410,hemicellulose metabolic process;GO:0006950,response to stress;GO:0009057,macromolecule catabolic process;GO:0043285,biopolymer catabolic process;GO:0044036,cell wall macromolecule metabolic process;GO:0044238,primary metabolic process;GO:0051707,response to other …	GO:0043229,intracellular organelle;GO:0044444,cytoplasmic part;GO:0031982,vesicle;GO:0048046,apoplast;GO:0044464,cell part;GO:0043227,membrane-bounded organelle;GO:0044421,extracellular region part;GO:0005618,cell wall;GO:0043231,intracellular membrane-bounded organelle;GO:0044424,intracellular part;GO:0031410,cytoplasmic vesicle;GO:0005737,cytoplasm;GO:0005623,cell;GO:0043226,organelle;GO:000950…	GO:0004553,hydrolase activity, hydrolyzing O-glycosyl compounds;GO:0016798,hydrolase activity, acting on glycosyl bonds;GO:0003824,catalytic activity;GO:0016787,hydrolase activity
346	tr|W5APZ5|W5APZ5_WHEAT	Uncharacterized protein OS=Triticum aestivum PE=4 SV=1		up	7.5683	3.54666e-07	metabolic process		catalytic activity	GO:0008152,metabolic process;GO:0055114,oxidation reduction		GO:0016491,oxidoreductase activity;GO:0003824,catalytic activity
359	tr|W5HYA7|W5HYA7_WHEAT	Phospholipase D OS=Triticum aestivum PE=3 SV=1		down	0.557192	0.0101425	metabolic process;cellular process	organelle;cell part;cell	catalytic activity	GO:0009987,cellular process;GO:0044238,primary metabolic process;GO:0044255,cellular lipid metabolic process;GO:0006629,lipid metabolic process;GO:0044237,cellular metabolic process;GO:0006643,membrane lipid metabolic process;GO:0008152,metabolic process	GO:0043229,intracellular organelle;GO:0043231,intracellular membrane-bounded organelle;GO:0044444,cytoplasmic part;GO:0044424,intracellular part;GO:0005737,cytoplasm;GO:0005623,cell;GO:0043226,organelle;GO:0005622,intracellular;GO:0044464,cell part;GO:0043227,membrane-bounded organelle;GO:0016020,membrane	GO:0004620,phospholipase activity;GO:0016298,lipase activity;GO:0003824,catalytic activity;GO:0042578,phosphoric ester hydrolase activity;GO:0016788,hydrolase activity, acting on ester bonds;GO:0016787,hydrolase activity
360	tr|W4ZSW8|W4ZSW8_WHEAT	Uncharacterized protein OS=Triticum aestivum PE=3 SV=1		up	36.5696	1.00131e-07	metabolic process;cellular process	cell part;cell	catalytic activity	GO:0006749,glutathione metabolic process;GO:0042221,response to chemical stimulus;GO:0044238,primary metabolic process;GO:0009404,toxin metabolic process;GO:0009636,response to toxin;GO:0006732,coenzyme metabolic process;GO:0044237,cellular metabolic process;GO:0006575,cellular amino acid derivative metabolic process;GO:0008152,metabolic process;GO:0006518,peptide metabolic process;GO:0009407,tox…	GO:0044424,intracellular part;GO:0044464,cell part;GO:0005737,cytoplasm;GO:0005623,cell;GO:0005622,intracellular	GO:0016740,transferase activity;GO:0016765,transferase activity, transferring alkyl or aryl (other than methyl) groups;GO:0003824,catalytic activity;GO:0004364,glutathione transferase activity
376	tr|A0A096UMR0|A0A096UMR0_WHEAT	Uncharacterized protein OS=Triticum aestivum PE=4 SV=1		down	0.3922	0.00850204	response to stimulus;immune system process;multi-organism process;metabolic process;cellular process	organelle;cell part;cell	catalytic activity	GO:0033554,cellular response to stress;GO:0043648,dicarboxylic acid metabolic process;GO:0046394,carboxylic acid biosynthetic process;GO:0009605,response to external stimulus;GO:0006950,response to stress;GO:0044238,primary metabolic process;GO:0009309,amine biosynthetic process;GO:0009607,response to biotic stimulus;GO:0046483,heterocycle metabolic process;GO:0009698,phenylpropanoid metabolic pr…	GO:0043229,intracellular organelle;GO:0043231,intracellular membrane-bounded organelle;GO:0009507,chloroplast;GO:0044444,cytoplasmic part;GO:0044424,intracellular part;GO:0009536,plastid;GO:0005737,cytoplasm;GO:0005623,cell;GO:0043226,organelle;GO:0005622,intracellular;GO:0044464,cell part;GO:0043227,membrane-bounded organelle;GO:0016020,membrane	GO:0016740,transferase activity;GO:0016765,transferase activity, transferring alkyl or aryl (other than methyl) groups;GO:0003824,catalytic activity
386	tr|W4ZPG4|W4ZPG4_WHEAT	Uncharacterized protein OS=Triticum aestivum PE=4 SV=1		up	2.9121	1.48691e-05	response to stimulus;regulation of biological process;establishment of localization;cellular component organization or biogenesis;negative regulation of biological process;localization;metabolic process;biological regulation;cellular process	extracellular region;organelle;cell part;cell;organelle part	binding;catalytic activity	GO:0065007,biological regulation;GO:0019318,hexose metabolic process;GO:0006970,response to osmotic stress;GO:0006950,response to stress;GO:0010558,negative regulation of macromolecule biosynthetic process;GO:0042221,response to chemical stimulus;GO:0046365,monosaccharide catabolic process;GO:0031326,regulation of cellular biosynthetic process;GO:0031324,negative regulation of cellular metabolic …	GO:0043229,intracellular organelle;GO:0044446,intracellular organelle part;GO:0009526,plastid envelope;GO:0044444,cytoplasmic part;GO:0009536,plastid;GO:0031967,organelle envelope;GO:0009532,plastid stroma;GO:0044422,organelle part;GO:0048046,apoplast;GO:0044435,plastid part;GO:0044464,cell part;GO:0043227,membrane-bounded organelle;GO:0043231,intracellular membrane-bounded organelle;GO:0009507,c…	GO:0043169,cation binding;GO:0046906,tetrapyrrole binding;GO:0005507,copper ion binding;GO:0005506,iron ion binding;GO:0016667,oxidoreductase activity, acting on sulfur group of donors;GO:0003824,catalytic activity;GO:0046914,transition metal ion binding;GO:0043167,ion binding;GO:0020037,heme binding;GO:0016491,oxidoreductase activity;GO:0051536,iron-sulfur cluster binding;GO:0003677,DNA binding;…
413	tr|A9RAB2|A9RAB2_WHEAT	Mitogen-activated protein kinase OS=Triticum aestivum GN=MAPK2C PE=2 SV=1		up	2.5843	8.27861e-05	response to stimulus;metabolic process;cellular process	cell part;cell	binding;catalytic activity	GO:0040007,growth;GO:0000003, reproduction;GO:0050896,response to stimulus;GO:0051704,multi-organism process;GO:0009987,cellular process;GO:0008152,metabolic process;GO:0022414,reproductive process;GO:0022610,biological adhesion;GO:0007610,behavior;GO:0048518,positive regulation of biological process;GO:0048519,negative regulation of biological process;GO:0023052,signaling;GO:0032501,multicellula…	GO:0016020, membrane; GO:0019012,virion; GO:0005623,cell; GO:0031974, membrane-enclosed lumen; GO:0009295,nucleoid;GO:0030054,cell junction; GO:0005576,extracellular region; GO:0043226, organelle; GO:0055044,symplast; GO:0032991,macromolecular complex; GO:0044421, extracellular region part; GO:0044422,organelle part; GO:0044423,virion part; GO:0044456, synapse part; GO:0044464,cell part; GO:00974…	GO:0045735,nutrient reservoir activity;GO:0003824,catalytic activity;GO:0042056,chemoattractant activity;GO:0045499,chemorepellent activity;GO:0031386,protein tag;GO:0005198,structural molecule activity;GO:0005215,transporter activity;GO:0045182,translation regulator activity;GO:0005488,binding;GO:0016209,antioxidant activity;GO:0060089,molecular transducer activity;GO:0044092,negative regulation…
424	tr|W5ER88|W5ER88_WHEAT	Uncharacterized protein OS=Triticum aestivum PE=3 SV=1		down	0.591716	0.0268328	regulation of biological process;metabolic process;biological regulation	extracellular region part;extracellular region	enzyme regulator activity	GO:0065007,biological regulation;GO:0050790,regulation of catalytic activity;GO:0044092,negative regulation of molecular function;GO:0010951,negative regulation of endopeptidase activity;GO:0010466,negative regulation of peptidase activity;GO:0052548,regulation of endopeptidase activity;GO:0051346,negative regulation of hydrolase activity;GO:0052547,regulation of peptidase activity;GO:0065009,reg…	GO:0005576,extracellular region;GO:0044421,extracellular region part	GO:0004867,serine-type endopeptidase inhibitor activity;GO:0030234,enzyme regulator activity;GO:0030414,peptidase inhibitor activity;GO:0004866,endopeptidase inhibitor activity;GO:0004857,enzyme inhibitor activity
427	tr|A0A077RU01|A0A077RU01_WHEAT	Uncharacterized protein OS=Triticum aestivum GN=TRAES_3BF111600200CFD_c1 PE=3 SV=1		up	2.07773	0.000127321	response to stimulus;metabolic process;cellular process	organelle;cell part;cell	binding;catalytic activity	GO:0042221,response to chemical stimulus;GO:0044238,primary metabolic process;GO:0046483,heterocycle metabolic process;GO:0046482,para-aminobenzoic acid metabolic process;GO:0006732,coenzyme metabolic process;GO:0006752,group transfer coenzyme metabolic process;GO:0006520,cellular amino acid metabolic process;GO:0009407,toxin catabolic process;GO:0019752,carboxylic acid metabolic process;GO:00067…	GO:0043229,intracellular organelle;GO:0043231,intracellular membrane-bounded organelle;GO:0009507,chloroplast;GO:0044444,cytoplasmic part;GO:0044424,intracellular part;GO:0009536,plastid;GO:0005737,cytoplasm;GO:0005623,cell;GO:0043226,organelle;GO:0005829,cytosol;GO:0005622,intracellular;GO:0044464,cell part;GO:0043227,membrane-bounded organelle	GO:0043169,cation binding;GO:0019842,vitamin binding;GO:0016830,carbon-carbon lyase activity;GO:0046872,metal ion binding;GO:0016829,lyase activity;GO:0000287,magnesium ion binding;GO:0004737,pyruvate decarboxylase activity;GO:0003824,catalytic activity;GO:0005488,binding;GO:0043167,ion binding;GO:0030976,thiamin pyrophosphate binding;GO:0048037,cofactor binding;GO:0016831,carboxy-lyase activity;…
431	tr|W5F5Z0|W5F5Z0_WHEAT	Uncharacterized protein OS=Triticum aestivum PE=3 SV=1		up	4.53385	0.00524659	metabolic process;cellular process	cell part;cell	catalytic activity	GO:0006518,peptide metabolic process;GO:0006749,glutathione metabolic process;GO:0009987,cellular process;GO:0044238,primary metabolic process;GO:0006790,sulfur metabolic process;GO:0051186,cofactor metabolic process;GO:0006732,coenzyme metabolic process;GO:0044237,cellular metabolic process;GO:0006519,cellular amino acid and derivative metabolic process;GO:0006575,cellular amino acid derivative …	GO:0044424,intracellular part;GO:0044464,cell part;GO:0005737,cytoplasm;GO:0005623,cell;GO:0005622,intracellular	GO:0016740,transferase activity;GO:0016765,transferase activity, transferring alkyl or aryl (other than methyl) groups;GO:0003824,catalytic activity;GO:0004364,glutathione transferase activity
433	tr|W5FK23|W5FK23_WHEAT	Uncharacterized protein OS=Triticum aestivum PE=4 SV=1		down	0.638237	0.0485739	metabolic process;biological regulation;cellular process	cell part;cell	electron carrier activity;binding;catalytic activity	GO:0065007,biological regulation;GO:0009688,abscisic acid biosynthetic process;GO:0009687,abscisic acid metabolic process;GO:0044270,nitrogen compound catabolic process;GO:0042214,terpene metabolic process;GO:0046394,carboxylic acid biosynthetic process;GO:0006714,sesquiterpenoid metabolic process;GO:0046110,xanthine metabolic process;GO:0044238,primary metabolic process;GO:0043288,apocarotenoid …	GO:0044444,cytoplasmic part;GO:0044424,intracellular part;GO:0044464,cell part;GO:0005737,cytoplasm;GO:0005623,cell;GO:0005829,cytosol;GO:0005622,intracellular	GO:0043169,cation binding;GO:0016726,oxidoreductase activity, acting on CH or CH2 groups, NAD or NADP as acceptor;GO:0005506,iron ion binding;GO:0003824,catalytic activity;GO:0016614,oxidoreductase activity, acting on CH-OH group of donors;GO:0046914,transition metal ion binding;GO:0043167,ion binding;GO:0043546,molybdopterin cofactor binding;GO:0016623,oxidoreductase activity, acting on the alde…
434	tr|A0A077S4T4|A0A077S4T4_WHEAT	Uncharacterized protein OS=Triticum aestivum GN=TRAES_3BF094400080CFD_c1 PE=4 SV=1		down	0.617665	0.0146022	response to stimulus;regulation of biological process;cellular component organization or biogenesis;negative regulation of biological process;metabolic process;biological regulation;multicellular organismal process;cellular process	symplast;organelle;macromolecular complex;cell part;cell;organelle part	binding	GO:0065007,biological regulation;GO:0032259,methylation;GO:0034960,cellular biopolymer metabolic process;GO:0009605,response to external stimulus;GO:0010558,negative regulation of macromolecule biosynthetic process;GO:0006730,one-carbon metabolic process;GO:0031326,regulation of cellular biosynthetic process;GO:0000278,mitotic cell cycle;GO:0031324,negative regulation of cellular metabolic proces…	GO:0044446,intracellular organelle part;GO:0005938,cell cortex;GO:0030981,cortical microtubule cytoskeleton;GO:0044422,organelle part;GO:0044464,cell part;GO:0009506,plasmodesma;GO:0005911,cell-cell junction;GO:0043232,intracellular non-membrane-bounded organelle;GO:0043231,intracellular membrane-bounded organelle;GO:0005634,nucleus;GO:0005623,cell;GO:0044425,membrane part;GO:0043228,non-membrane…	GO:0005515,protein binding;GO:0005488,binding
474	tr|W5FWT6|W5FWT6_WHEAT	Aldehyde dehydrogenase 7B1 OS=Triticum aestivum GN=ALDH7B1 PE=2 SV=1		up	2.50326	0.0175642	response to stimulus;regulation of biological process;signaling;metabolic process;biological regulation;cellular process	cell part;cell	catalytic activity	GO:0065007,biological regulation;GO:0044270,nitrogen compound catabolic process;GO:0009733,response to auxin stimulus;GO:0006970,response to osmotic stress;GO:0006950,response to stress;GO:0042221,response to chemical stimulus;GO:0009719,response to endogenous stimulus;GO:0009873,ethylene mediated signaling pathway;GO:0009415,response to water;GO:0046483,heterocycle metabolic process;GO:0007154,c…	GO:0044444,cytoplasmic part;GO:0044424,intracellular part;GO:0044464,cell part;GO:0005737,cytoplasm;GO:0005623,cell;GO:0005829,cytosol;GO:0005622,intracellular	GO:0016620,oxidoreductase activity, acting on the aldehyde or oxo group of donors, NAD or NADP as acceptor;GO:0016903,oxidoreductase activity, acting on the aldehyde or oxo group of donors;GO:0016491,oxidoreductase activity;GO:0003824,catalytic activity
500	tr|W5BF34|W5BF34_WHEAT	Peroxidase OS=Triticum aestivum PE=3 SV=1	tr|W5B976|W5B976_WHEAT	down	0.284444	0.0267878	response to stimulus;cellular component organization or biogenesis;metabolic process;cellular process	extracellular region;organelle;cell part;cell	binding;catalytic activity;antioxidant activity	GO:0033554,cellular response to stress;GO:0006950,response to stress;GO:0042221,response to chemical stimulus;GO:0006800,oxygen and reactive oxygen species metabolic process;GO:0044237,cellular metabolic process;GO:0009664,plant-type cell wall organization;GO:0008152,metabolic process;GO:0042743,hydrogen peroxide metabolic process;GO:0007047,cell wall organization;GO:0000302,response to reactive …	GO:0043229,intracellular organelle;GO:0044444,cytoplasmic part;GO:0031982,vesicle;GO:0044464,cell part;GO:0043227,membrane-bounded organelle;GO:0005618,cell wall;GO:0043231,intracellular membrane-bounded organelle;GO:0044424,intracellular part;GO:0031410,cytoplasmic vesicle;GO:0005737,cytoplasm;GO:0005623,cell;GO:0043226,organelle;GO:0009505,plant-type cell wall;GO:0005622,intracellular;GO:000557…	GO:0043169,cation binding;GO:0046872,metal ion binding;GO:0046906,tetrapyrrole binding;GO:0005506,iron ion binding;GO:0003824,catalytic activity;GO:0005488,binding;GO:0046914,transition metal ion binding;GO:0043167,ion binding;GO:0016209,antioxidant activity;GO:0020037,heme binding;GO:0016491,oxidoreductase activity;GO:0016684,oxidoreductase activity, acting on peroxide as acceptor;GO:0004601,per…
533	tr|W5ANC4|W5ANC4_WHEAT	Uncharacterized protein OS=Triticum aestivum PE=4 SV=1		up	2.95043	0.00135603	response to stimulus;developmental process;metabolic process;multicellular organismal process;cellular process	cell part;cell	binding;catalytic activity	GO:0010150,leaf senescence;GO:0046394,carboxylic acid biosynthetic process;GO:0009605,response to external stimulus;GO:0006633,fatty acid biosynthetic process;GO:0006950,response to stress;GO:0042221,response to chemical stimulus;GO:0044238,primary metabolic process;GO:0010260,organ senescence;GO:0031407,oxylipin metabolic process;GO:0019752,carboxylic acid metabolic process;GO:0010035,response t…	GO:0044444,cytoplasmic part;GO:0044424,intracellular part;GO:0044464,cell part;GO:0005737,cytoplasm;GO:0005623,cell;GO:0005829,cytosol;GO:0005622,intracellular	GO:0016651,oxidoreductase activity, acting on NADH or NADPH;GO:0048029,monosaccharide binding;GO:0003959,NADPH dehydrogenase activity;GO:0000166,nucleotide binding;GO:0005529,sugar binding;GO:0010181,FMN binding;GO:0016627,oxidoreductase activity, acting on the CH-CH group of donors;GO:0003824,catalytic activity;GO:0005488,binding;GO:0016628,oxidoreductase activity, acting on the CH-CH group of d…
536	tr|W5BMT2|W5BMT2_WHEAT	Uncharacterized protein OS=Triticum aestivum PE=4 SV=1		up	19.975	1.67844e-09	response to stimulus;metabolic process;biological regulation	cell part;cell	catalytic activity	GO:0065007,biological regulation;GO:0048878,chemical homeostasis;GO:0009733,response to auxin stimulus;GO:0042221,response to chemical stimulus;GO:0009314,response to radiation;GO:0009416,response to light stimulus;GO:0009719,response to endogenous stimulus;GO:0010252,auxin homeostasis;GO:0042592,homeostatic process;GO:0010583,response to cyclopentenone;GO:0008152,metabolic process;GO:0010033,res…	GO:0044424,intracellular part;GO:0044464,cell part;GO:0005737,cytoplasm;GO:0005623,cell;GO:0005622,intracellular	GO:0010279,indole-3-acetic acid amido synthetase activity;GO:0016881,acid-amino acid ligase activity;GO:0003824,catalytic activity;GO:0016874,ligase activity;GO:0016879,ligase activity, forming carbon-nitrogen bonds
538	tr|W4ZLP9|W4ZLP9_WHEAT	Uncharacterized protein OS=Triticum aestivum PE=4 SV=1		up	1.65416	0.048395	establishment of localization;localization;metabolic process;cellular process	organelle;macromolecular complex;cell part;cell;organelle part	binding	GO:0034960,cellular biopolymer metabolic process;GO:0033036,macromolecule localization;GO:0046907,intracellular transport;GO:0006396,RNA processing;GO:0044238,primary metabolic process;GO:0000278,mitotic cell cycle;GO:0043283,biopolymer metabolic process;GO:0033365,protein localization in organelle;GO:0006406,mRNA export from nucleus;GO:0015931,nucleobase, nucleoside, nucleotide and nucleic acid …	GO:0043229,intracellular organelle;GO:0044446,intracellular organelle part;GO:0031967,organelle envelope;GO:0044422,organelle part;GO:0044464,cell part;GO:0016021,integral to membrane;GO:0043227,membrane-bounded organelle;GO:0043231,intracellular membrane-bounded organelle;GO:0043234,protein complex;GO:0044424,intracellular part;GO:0005635,nuclear envelope;GO:0032991,macromolecular complex;GO:000…	GO:0019899,enzyme binding;GO:0005515,protein binding;GO:0005488,binding
547	tr|W5HZW2|W5HZW2_WHEAT	Dolichyl-diphosphooligosaccharide--protein glycosyltransferase 48 kDa subunit OS=Triticum aestivum PE=3 SV=1		down	0.653865	0.0182061	establishment of localization;cellular component organization or biogenesis;developmental process;cellular process;growth;localization;biological regulation;metabolic process	symplast;extracellular region;organelle;macromolecular complex;cell part;cell;organelle part;membrane-enclosed lumen	catalytic activity	GO:0065007,biological regulation;GO:0032259,methylation;GO:0034960,cellular biopolymer metabolic process;GO:0034637,cellular carbohydrate biosynthetic process;GO:0008361,regulation of cell size;GO:0046907,intracellular transport;GO:0009826,unidimensional cell growth;GO:0006730,one-carbon metabolic process;GO:0044238,primary metabolic process;GO:0016049,cell growth;GO:0009664,plant-type cell wall …	GO:0044446,intracellular organelle part;GO:0031981,nuclear lumen;GO:0044422,organelle part;GO:0043233,organelle lumen;GO:0005789,endoplasmic reticulum membrane;GO:0044464,cell part;GO:0009506,plasmodesma;GO:0005911,cell-cell junction;GO:0005794,Golgi apparatus;GO:0043232,intracellular non-membrane-bounded organelle;GO:0005618,cell wall;GO:0043231,intracellular membrane-bounded organelle;GO:003197…	GO:0016740,transferase activity;GO:0016757,transferase activity, transferring glycosyl groups;GO:0016758,transferase activity, transferring hexosyl groups;GO:0003824,catalytic activity
549	tr|Q8RW00|Q8RW00_WHEAT	Glutathione transferase OS=Triticum aestivum GN=gstu3 PE=2 SV=1		up	3.04443	0.00130846	metabolic process;cellular process	cell part;cell	catalytic activity	GO:0006749,glutathione metabolic process;GO:0042221,response to chemical stimulus;GO:0044238,primary metabolic process;GO:0009404,toxin metabolic process;GO:0009636,response to toxin;GO:0006732,coenzyme metabolic process;GO:0044237,cellular metabolic process;GO:0006575,cellular amino acid derivative metabolic process;GO:0008152,metabolic process;GO:0006518,peptide metabolic process;GO:0009407,tox…	GO:0044424,intracellular part;GO:0044464,cell part;GO:0005737,cytoplasm;GO:0005623,cell;GO:0005622,intracellular	GO:0016740,transferase activity;GO:0016765,transferase activity, transferring alkyl or aryl (other than methyl) groups;GO:0003824,catalytic activity;GO:0004364,glutathione transferase activity
555	tr|W5H0Z3|W5H0Z3_WHEAT	Uncharacterized protein OS=Triticum aestivum PE=3 SV=1		down	0.478932	0.0260678	metabolic process;cellular process		binding;catalytic activity	GO:0009987,cellular process;GO:0032259,methylation;GO:0044237,cellular metabolic process;GO:0006730,one-carbon metabolic process;GO:0008152,metabolic process		GO:0016741,transferase activity, transferring one-carbon groups;GO:0016740,transferase activity;GO:0008168,methyltransferase activity;GO:0008171,O-methyltransferase activity;GO:0005515,protein binding;GO:0003824,catalytic activity;GO:0005488,binding;GO:0046983,protein dimerization activity
568	tr|W4ZWM7|W4ZWM7_WHEAT	Uncharacterized protein OS=Triticum aestivum PE=4 SV=1		down	0.585086	0.022741
578	tr|Q9SAU8|Q9SAU8_WHEAT	HSP70 OS=Triticum aestivum GN=TaHSP70d PE=2 SV=1		up	2.93537	0.000110199			binding			GO:0032553,ribonucleotide binding;GO:0001883,purine nucleoside binding;GO:0032555,purine ribonucleotide binding;GO:0000166,nucleotide binding;GO:0005488,binding;GO:0005524,ATP binding;GO:0001882,nucleoside binding;GO:0030554,adenyl nucleotide binding;GO:0017076,purine nucleotide binding;GO:0032559,adenyl ribonucleotide binding
580	tr|W5CCN5|W5CCN5_WHEAT	Uncharacterized protein OS=Triticum aestivum PE=4 SV=1		up	2.61117	0.00795945	establishment of localization;localization;metabolic process;cellular process	cell part;cell	transporter activity;binding;catalytic activity	GO:0051234,establishment of localization;GO:0009987,cellular process;GO:0006810,transport;GO:0051179,localization;GO:0055085,transmembrane transport;GO:0008152,metabolic process	GO:0044464,cell part;GO:0005623,cell;GO:0031224,intrinsic to membrane;GO:0016021,integral to membrane;GO:0044425,membrane part;GO:0016020,membrane	GO:0032553,ribonucleotide binding;GO:0001883,purine nucleoside binding;GO:0017111,nucleoside-triphosphatase activity;GO:0043492,ATPase activity, coupled to movement of substances;GO:0016820,hydrolase activity, acting on acid anhydrides, catalyzing transmembrane movement of substances;GO:0003824,catalytic activity;GO:0042626,ATPase activity, coupled to transmembrane movement of substances;GO:00325…
581	tr|M5AJV9|M5AJV9_WHEAT	Hemoglobin 1 OS=Triticum aestivum GN=TaBWHb-1 PE=2 SV=1		up	8.48468	3.91038e-06	establishment of localization;localization		binding	GO:0051234,establishment of localization;GO:0006810,transport;GO:0051179,localization		GO:0043169,cation binding;GO:0046872,metal ion binding;GO:0046906,tetrapyrrole binding;GO:0005506,iron ion binding;GO:0005488,binding;GO:0046914,transition metal ion binding;GO:0043167,ion binding;GO:0020037,heme binding;GO:0019825,oxygen binding
586	tr|W5E333|W5E333_WHEAT	Uncharacterized protein OS=Triticum aestivum PE=4 SV=1		up	9.93991	0.0021392	metabolic process;cellular process	cell part;cell	catalytic activity	GO:0006749,glutathione metabolic process;GO:0034960,cellular biopolymer metabolic process;GO:0044267,cellular protein metabolic process;GO:0010731,protein amino acid glutathionylation;GO:0044238,primary metabolic process;GO:0006732,coenzyme metabolic process;GO:0043412,biopolymer modification;GO:0044237,cellular metabolic process;GO:0043283,biopolymer metabolic process;GO:0006575,cellular amino a…	GO:0044424,intracellular part;GO:0044464,cell part;GO:0005737,cytoplasm;GO:0005623,cell;GO:0005622,intracellular	GO:0016740,transferase activity;GO:0016765,transferase activity, transferring alkyl or aryl (other than methyl) groups;GO:0003824,catalytic activity;GO:0004364,glutathione transferase activity
596	tr|W5AAH8|W5AAH8_WHEAT	Peroxidase OS=Triticum aestivum PE=3 SV=1	tr|W5ANF5|W5ANF5_WHEAT	down	0.540235	0.00872352	cellular component organization or biogenesis;cellular process	organelle;cell part;cell	binding;catalytic activity;antioxidant activity	GO:0009987,cellular process;GO:0045229,external encapsulating structure organization;GO:0007047,cell wall organization;GO:0009664,plant-type cell wall organization;GO:0016043,cellular component organization	GO:0043229,intracellular organelle;GO:0044444,cytoplasmic part;GO:0031982,vesicle;GO:0044464,cell part;GO:0043227,membrane-bounded organelle;GO:0005618,cell wall;GO:0043231,intracellular membrane-bounded organelle;GO:0044424,intracellular part;GO:0031410,cytoplasmic vesicle;GO:0005737,cytoplasm;GO:0005623,cell;GO:0043226,organelle;GO:0009505,plant-type cell wall;GO:0005622,intracellular;GO:003031…	GO:0016209,antioxidant activity;GO:0016491,oxidoreductase activity;GO:0016684,oxidoreductase activity, acting on peroxide as acceptor;GO:0003824,catalytic activity;GO:0005488,binding;GO:0004601,peroxidase activity
611	tr|W5AIS4|W5AIS4_WHEAT	Alpha-galactosidase OS=Triticum aestivum PE=3 SV=1	tr|W4ZZP9|W4ZZP9_WHEAT;tr|W4ZTW1|W4ZTW1_WHEAT	down	0.430846	0.000588213	reproductive process;reproduction;regulation of biological process;multi-organism process;cellular component organization or biogenesis;positive regulation of biological process;developmental process;multicellular organismal process;cellular process;response to stimulus;biological regulation;metabolic process	extracellular region;organelle;cell part;cell	catalytic activity	GO:0065007,biological regulation;GO:0048582,positive regulation of post-embryonic development;GO:0034960,cellular biopolymer metabolic process;GO:0009620,response to fungus;GO:0050793,regulation of developmental process;GO:0010016,shoot morphogenesis;GO:0048731,system development;GO:0009607,response to biotic stimulus;GO:0051239,regulation of multicellular organismal process;GO:0043283,biopolymer…	GO:0043229,intracellular organelle;GO:0044444,cytoplasmic part;GO:0031982,vesicle;GO:0048046,apoplast;GO:0044464,cell part;GO:0043227,membrane-bounded organelle;GO:0005618,cell wall;GO:0043231,intracellular membrane-bounded organelle;GO:0044424,intracellular part;GO:0031410,cytoplasmic vesicle;GO:0005737,cytoplasm;GO:0005623,cell;GO:0043226,organelle;GO:0009505,plant-type cell wall;GO:0005622,int…
615	tr|W5ENY6|W5ENY6_WHEAT	Uncharacterized protein OS=Triticum aestivum PE=3 SV=1		down	0.545352	0.000493467	reproductive process;reproduction;developmental process;metabolic process;multicellular organismal process;cellular process	extracellular region;organelle;cell part;cell	binding;catalytic activity	GO:0032259,methylation;GO:0034960,cellular biopolymer metabolic process;GO:0006730,one-carbon metabolic process;GO:0043283,biopolymer metabolic process;GO:0009066,aspartate family amino acid metabolic process;GO:0006694,steroid biosynthetic process;GO:0043170,macromolecule metabolic process;GO:0010154,fruit development;GO:0000097,sulfur amino acid biosynthetic process;GO:0016126,sterol biosynthet…	GO:0043229,intracellular organelle;GO:0044444,cytoplasmic part;GO:0005783,endoplasmic reticulum;GO:0044464,cell part;GO:0016021,integral to membrane;GO:0043227,membrane-bounded organelle;GO:0005794,Golgi apparatus;GO:0043231,intracellular membrane-bounded organelle;GO:0044424,intracellular part;GO:0005737,cytoplasm;GO:0005623,cell;GO:0043226,organelle;GO:0044425,membrane part;GO:0005886,plasma me…	GO:0043169,cation binding;GO:0046906,tetrapyrrole binding;GO:0005506,iron ion binding;GO:0003824,catalytic activity;GO:0046914,transition metal ion binding;GO:0043167,ion binding;GO:0019825,oxygen binding;GO:0020037,heme binding;GO:0016491,oxidoreductase activity;GO:0046872,metal ion binding;GO:0004497,monooxygenase activity;GO:0016709,oxidoreductase activity, acting on paired donors, with incorp…
616	tr|W5IC19|W5IC19_WHEAT	Uncharacterized protein OS=Triticum aestivum PE=4 SV=1		up	11.8486	1.54597e-05	response to stimulus;regulation of biological process;signaling;multi-organism process;metabolic process;biological regulation;cellular process	organelle;cell part;cell		GO:0065007,biological regulation;GO:0009620,response to fungus;GO:0042221,response to chemical stimulus;GO:0044238,primary metabolic process;GO:0009719,response to endogenous stimulus;GO:0009607,response to biotic stimulus;GO:0046483,heterocycle metabolic process;GO:0046482,para-aminobenzoic acid metabolic process;GO:0006732,coenzyme metabolic process;GO:0007154,cell communication;GO:0006752,grou…	GO:0043229,intracellular organelle;GO:0043231,intracellular membrane-bounded organelle;GO:0044444,cytoplasmic part;GO:0044424,intracellular part;GO:0005737,cytoplasm;GO:0031410,cytoplasmic vesicle;GO:0005623,cell;GO:0031982,vesicle;GO:0043226,organelle;GO:0005773,vacuole;GO:0005622,intracellular;GO:0044464,cell part;GO:0016023,cytoplasmic membrane-bounded vesicle;GO:0043227,membrane-bounded organ…
622	tr|W5DZM2|W5DZM2_WHEAT	Uncharacterized protein OS=Triticum aestivum PE=4 SV=1		down	0.437753	7.87757e-05	metabolic process;cellular process		binding;catalytic activity	GO:0006082,organic acid metabolic process;GO:0006541,glutamine metabolic process;GO:0009064,glutamine family amino acid metabolic process;GO:0044238,primary metabolic process;GO:0044106,cellular amine metabolic process;GO:0042180,cellular ketone metabolic process;GO:0044237,cellular metabolic process;GO:0044262,cellular carbohydrate metabolic process;GO:0006807,nitrogen compound metabolic process…		GO:0032553,ribonucleotide binding;GO:0001883,purine nucleoside binding;GO:0032555,purine ribonucleotide binding;GO:0000166,nucleotide binding;GO:0003824,catalytic activity;GO:0016879,ligase activity, forming carbon-nitrogen bonds;GO:0005488,binding;GO:0005524,ATP binding;GO:0004066,asparagine synthase (glutamine-hydrolyzing) activity;GO:0001882,nucleoside binding;GO:0017076,purine nucleotide bind…
636	tr|W5DNK7|W5DNK7_WHEAT	Uncharacterized protein OS=Triticum aestivum PE=4 SV=1	tr|A7DVT6|A7DVT6_WHEAT	up	1.56335	0.0161489	regulation of biological process;growth;developmental process;metabolic process;biological regulation;multicellular organismal process;cellular process	organelle;cell part;cell	catalytic activity	GO:0065007,biological regulation;GO:0044275,cellular carbohydrate catabolic process;GO:0050793,regulation of developmental process;GO:0048364,root development;GO:0009311,oligosaccharide metabolic process;GO:0048731,system development;GO:0044238,primary metabolic process;GO:0009888,tissue development;GO:0051239,regulation of multicellular organismal process;GO:0043170,macromolecule metabolic proce…	GO:0043229,intracellular organelle;GO:0043231,intracellular membrane-bounded organelle;GO:0044444,cytoplasmic part;GO:0044424,intracellular part;GO:0005737,cytoplasm;GO:0005634,nucleus;GO:0005623,cell;GO:0043226,organelle;GO:0005829,cytosol;GO:0005622,intracellular;GO:0044464,cell part;GO:0043227,membrane-bounded organelle	GO:0004553,hydrolase activity, hydrolyzing O-glycosyl compounds;GO:0015926,glucosidase activity;GO:0004575,sucrose alpha-glucosidase activity;GO:0004558,alpha-glucosidase activity;GO:0016798,hydrolase activity, acting on glycosyl bonds;GO:0003824,catalytic activity;GO:0016787,hydrolase activity
650	tr|R9UNY9|R9UNY9_WHEAT	Xylanase inhibitor protein OS=Triticum aestivum GN=xip PE=2 SV=1	tr|D3JUT3|D3JUT3_WHEAT;sp|Q8L5C6|XIP1_WHEAT	down	0.372462	0.00194615	response to stimulus;metabolic process	extracellular region;organelle;cell part;cell	binding;catalytic activity	GO:0006952,defense response;GO:0006026,aminoglycan catabolic process;GO:0016052,carbohydrate catabolic process;GO:0005996,monosaccharide metabolic process;GO:0046348,amino sugar catabolic process;GO:0006043,glucosamine catabolic process;GO:0006950,response to stress;GO:0009057,macromolecule catabolic process;GO:0043285,biopolymer catabolic process;GO:0046365,monosaccharide catabolic process;GO:00…	GO:0043229,intracellular organelle;GO:0043231,intracellular membrane-bounded organelle;GO:0044444,cytoplasmic part;GO:0044424,intracellular part;GO:0005737,cytoplasm;GO:0031410,cytoplasmic vesicle;GO:0005623,cell;GO:0031982,vesicle;GO:0043226,organelle;GO:0005622,intracellular;GO:0005576,extracellular region;GO:0044464,cell part;GO:0016023,cytoplasmic membrane-bounded vesicle;GO:0043227,membrane-…	GO:0004568,chitinase activity;GO:0016798,hydrolase activity, acting on glycosyl bonds;GO:0003824,catalytic activity;GO:0030247,polysaccharide binding;GO:0005488,binding;GO:0004553,hydrolase activity, hydrolyzing O-glycosyl compounds;GO:0008061,chitin binding;GO:0030246,carbohydrate binding;GO:0016787,hydrolase activity;GO:0001871,pattern binding
652	tr|W5ANU0|W5ANU0_WHEAT	Uncharacterized protein OS=Triticum aestivum PE=3 SV=1		up	3.327	0.00167158	metabolic process;cellular process	organelle;cell part;cell	catalytic activity	GO:0006518,peptide metabolic process;GO:0006749,glutathione metabolic process;GO:0009987,cellular process;GO:0044238,primary metabolic process;GO:0006790,sulfur metabolic process;GO:0051186,cofactor metabolic process;GO:0006732,coenzyme metabolic process;GO:0044237,cellular metabolic process;GO:0006519,cellular amino acid and derivative metabolic process;GO:0006575,cellular amino acid derivative …	GO:0043229,intracellular organelle;GO:0043231,intracellular membrane-bounded organelle;GO:0044444,cytoplasmic part;GO:0044424,intracellular part;GO:0005737,cytoplasm;GO:0031410,cytoplasmic vesicle;GO:0005623,cell;GO:0031982,vesicle;GO:0043226,organelle;GO:0005622,intracellular;GO:0044464,cell part;GO:0016023,cytoplasmic membrane-bounded vesicle;GO:0043227,membrane-bounded organelle;GO:0031988,mem…	GO:0016740,transferase activity;GO:0016765,transferase activity, transferring alkyl or aryl (other than methyl) groups;GO:0003824,catalytic activity;GO:0004364,glutathione transferase activity
658	tr|A0A077S2Z7|A0A077S2Z7_WHEAT	Uncharacterized protein OS=Triticum aestivum GN=TRAES_3BF016200170CFD_c1 PE=4 SV=1		down	0.443324	0.0443819		organelle;cell part;cell			GO:0043229,intracellular organelle;GO:0043231,intracellular membrane-bounded organelle;GO:0044444,cytoplasmic part;GO:0044424,intracellular part;GO:0005739,mitochondrion;GO:0005737,cytoplasm;GO:0005623,cell;GO:0043226,organelle;GO:0005622,intracellular;GO:0044464,cell part;GO:0043227,membrane-bounded organelle
668	tr|W5DZH8|W5DZH8_WHEAT	Beta-galactosidase OS=Triticum aestivum PE=3 SV=1		down	0.295135	0.000625879	metabolic process	extracellular region;cell part;cell	binding;catalytic activity	GO:0044238,primary metabolic process;GO:0005975,carbohydrate metabolic process;GO:0008152,metabolic process	GO:0005623,cell;GO:0044425,membrane part;GO:0005576,extracellular region;GO:0030312,external encapsulating structure;GO:0044464,cell part;GO:0016021,integral to membrane;GO:0031224,intrinsic to membrane;GO:0016020,membrane;GO:0005618,cell wall	GO:0004553,hydrolase activity, hydrolyzing O-glycosyl compounds;GO:0016798,hydrolase activity, acting on glycosyl bonds;GO:0003824,catalytic activity;GO:0030246,carbohydrate binding;GO:0005488,binding;GO:0016787,hydrolase activity
669	tr|Q8RWR5|Q8RWR5_WHEAT	Beta-D-glucan exohydrolase OS=Triticum aestivum PE=2 SV=1	tr|W5FDS3|W5FDS3_WHEAT	down	0.231501	0.00080919	response to stimulus;immune system process;multi-organism process;metabolic process;cellular process	symplast;extracellular region;organelle;cell part;cell	catalytic activity	GO:0033554,cellular response to stress;GO:0006952,defense response;GO:0016052,carbohydrate catabolic process;GO:0006950,response to stress;GO:0009057,macromolecule catabolic process;GO:0043285,biopolymer catabolic process;GO:0044238,primary metabolic process;GO:0051707,response to other organism;GO:0009607,response to biotic stimulus;GO:0009251,glucan catabolic process;GO:0000272,polysaccharide c…	GO:0043229,intracellular organelle;GO:0044444,cytoplasmic part;GO:0031982,vesicle;GO:0044464,cell part;GO:0009506,plasmodesma;GO:0005911,cell-cell junction;GO:0043227,membrane-bounded organelle;GO:0005618,cell wall;GO:0043231,intracellular membrane-bounded organelle;GO:0044424,intracellular part;GO:0005737,cytoplasm;GO:0031410,cytoplasmic vesicle;GO:0005623,cell;GO:0043226,organelle;GO:0005829,cy…	GO:0004553,hydrolase activity, hydrolyzing O-glycosyl compounds;GO:0015926,glucosidase activity;GO:0016798,hydrolase activity, acting on glycosyl bonds;GO:0003824,catalytic activity;GO:0016787,hydrolase activity
698	tr|D8L9Q2|D8L9Q2_WHEAT	Glucan endo-1,3-beta-glucosidase GII,putative, expressed OS=Triticum aestivum GN=TAA_ctg0661b.00070.1 PE=3 SV=1		down	0.345645	0.0331353	response to stimulus;metabolic process		catalytic activity	GO:0044238,primary metabolic process;GO:0006952,defense response;GO:0005975,carbohydrate metabolic process;GO:0050896,response to stimulus;GO:0006950,response to stress;GO:0008152,metabolic process		GO:0042973,glucan endo-1,3-beta-D-glucosidase activity;GO:0004553,hydrolase activity, hydrolyzing O-glycosyl compounds;GO:0016798,hydrolase activity, acting on glycosyl bonds;GO:0003824,catalytic activity;GO:0016787,hydrolase activity
705	tr|Q43662|Q43662_WHEAT	Wali2 protein OS=Triticum aestivum GN=wali2 PE=2 SV=1		down	0.400952	0.00165311
708	tr|A0A077S237|A0A077S237_WHEAT	Uncharacterized protein OS=Triticum aestivum GN=TRAES_3BF026500160CFD_c1 PE=4 SV=1		up	1.62565	0.0263439
733	tr|W5FUA0|W5FUA0_WHEAT	Uncharacterized protein OS=Triticum aestivum PE=4 SV=1		up	1.56225	0.0210152	response to stimulus;growth;cellular component organization or biogenesis;developmental process;metabolic process;biological regulation;multicellular organismal process;cellular process	organelle;cell part;cell	catalytic activity	GO:0065007,biological regulation;GO:0009733,response to auxin stimulus;GO:0048364,root development;GO:0008361,regulation of cell size;GO:0048588,developmental cell growth;GO:0048764,trichoblast maturation;GO:0010054,trichoblast differentiation;GO:0042221,response to chemical stimulus;GO:0048731,system development;GO:0009719,response to endogenous stimulus;GO:0010015,root morphogenesis;GO:0009888,…	GO:0043229,intracellular organelle;GO:0043231,intracellular membrane-bounded organelle;GO:0009507,chloroplast;GO:0044444,cytoplasmic part;GO:0044424,intracellular part;GO:0005777,peroxisome;GO:0009536,plastid;GO:0005737,cytoplasm;GO:0005623,cell;GO:0043226,organelle;GO:0042579,microbody;GO:0005622,intracellular;GO:0044464,cell part;GO:0043227,membrane-bounded organelle	GO:0016491,oxidoreductase activity;GO:0003824,catalytic activity
738	tr|A7BJ77|A7BJ77_WHEAT	Uncharacterized protein OS=Triticum aestivum GN=Xip-R1 PE=2 SV=1		down	0.4857	0.00399126	metabolic process	extracellular region;organelle;cell part;cell	binding;catalytic activity	GO:0006026,aminoglycan catabolic process;GO:0016052,carbohydrate catabolic process;GO:0005996,monosaccharide metabolic process;GO:0046348,amino sugar catabolic process;GO:0006043,glucosamine catabolic process;GO:0009057,macromolecule catabolic process;GO:0043285,biopolymer catabolic process;GO:0046365,monosaccharide catabolic process;GO:0044238,primary metabolic process;GO:0006032,chitin cataboli…	GO:0043229,intracellular organelle;GO:0043231,intracellular membrane-bounded organelle;GO:0044444,cytoplasmic part;GO:0044424,intracellular part;GO:0005737,cytoplasm;GO:0031410,cytoplasmic vesicle;GO:0005623,cell;GO:0031982,vesicle;GO:0043226,organelle;GO:0005622,intracellular;GO:0005576,extracellular region;GO:0044464,cell part;GO:0016023,cytoplasmic membrane-bounded vesicle;GO:0043227,membrane-…	GO:0004568,chitinase activity;GO:0016798,hydrolase activity, acting on glycosyl bonds;GO:0003824,catalytic activity;GO:0030247,polysaccharide binding;GO:0005488,binding;GO:0004553,hydrolase activity, hydrolyzing O-glycosyl compounds;GO:0008061,chitin binding;GO:0030246,carbohydrate binding;GO:0016787,hydrolase activity;GO:0001871,pattern binding
743	tr|D2KZ09|D2KZ09_WHEAT	Seed protein B32E OS=Triticum aestivum GN=TaSAG2 PE=2 SV=1		up	1.6027	0.0102766	response to stimulus;regulation of biological process;establishment of localization;localization;biological regulation;cellular process	cell part;cell		GO:0065007,biological regulation;GO:0006952,defense response;GO:0034613,cellular protein localization;GO:0033036,macromolecule localization;GO:0046907,intracellular transport;GO:0006950,response to stress;GO:0045184,establishment of protein localization;GO:0008104,protein localization;GO:0051641,cellular localization;GO:0051649,establishment of localization in cell;GO:0006886,intracellular protei…	GO:0044444,cytoplasmic part;GO:0044424,intracellular part;GO:0005737,cytoplasm;GO:0005623,cell;GO:0005829,cytosol;GO:0005622,intracellular;GO:0005886,plasma membrane;GO:0044464,cell part;GO:0016020,membrane
747	tr|W5BNV2|W5BNV2_WHEAT	Uncharacterized protein OS=Triticum aestivum PE=4 SV=1		up	2.05747	0.00185871	response to stimulus;regulation of biological process;signaling;metabolic process;biological regulation;cellular process	organelle;cell part;cell;organelle part		GO:0065007,biological regulation;GO:0046185,aldehyde catabolic process;GO:0042221,response to chemical stimulus;GO:0009719,response to endogenous stimulus;GO:0007154,cell communication;GO:0009438,methylglyoxal metabolic process;GO:0009407,toxin catabolic process;GO:0009725,response to hormone stimulus;GO:0019752,carboxylic acid metabolic process;GO:0009987,cellular process;GO:0014070,response to …	GO:0043229,intracellular organelle;GO:0044446,intracellular organelle part;GO:0044444,cytoplasmic part;GO:0044422,organelle part;GO:0044464,cell part;GO:0043227,membrane-bounded organelle;GO:0031090,organelle membrane;GO:0005618,cell wall;GO:0043231,intracellular membrane-bounded organelle;GO:0044424,intracellular part;GO:0005737,cytoplasm;GO:0005774,vacuolar membrane;GO:0005623,cell;GO:0005634,n…
748	tr|W5AJ60|W5AJ60_WHEAT	Uncharacterized protein OS=Triticum aestivum PE=4 SV=1		up	4.35644	0.0285316
757	tr|W5A2X8|W5A2X8_WHEAT	Uncharacterized protein OS=Triticum aestivum PE=4 SV=1		up	4.03569	0.000500832	response to stimulus	symplast;cell part;cell	catalytic activity	GO:0009409,response to cold;GO:0050896,response to stimulus;GO:0009628,response to abiotic stimulus;GO:0009266,response to temperature stimulus;GO:0006950,response to stress	GO:0044424,intracellular part;GO:0005737,cytoplasm;GO:0005623,cell;GO:0044425,membrane part;GO:0055044,symplast;GO:0005622,intracellular;GO:0005886,plasma membrane;GO:0044464,cell part;GO:0009506,plasmodesma;GO:0030054,cell junction;GO:0005911,cell-cell junction;GO:0016020,membrane;GO:0044459,plasma membrane part	GO:0003824,catalytic activity;GO:0016787,hydrolase activity
761	tr|E2F3W4|E2F3W4_WHEAT	40S ribosomal protein S15a OS=Triticum aestivum GN=TRAES_3BF117500090CFD_c1 PE=2 SV=1		down	0.360794	0.0219816	cellular component organization or biogenesis;metabolic process;cellular process	symplast;organelle;macromolecular complex;cell part;cell;organelle part	structural molecule activity	GO:0032259,methylation;GO:0034960,cellular biopolymer metabolic process;GO:0044267,cellular protein metabolic process;GO:0009451,RNA modification;GO:0006730,one-carbon metabolic process;GO:0044238,primary metabolic process;GO:0043412,biopolymer modification;GO:0009664,plant-type cell wall organization;GO:0044237,cellular metabolic process;GO:0043283,biopolymer metabolic process;GO:0006807,nitroge…	GO:0044446,intracellular organelle part;GO:0030529,ribonucleoprotein complex;GO:0044422,organelle part;GO:0044464,cell part;GO:0009506,plasmodesma;GO:0005911,cell-cell junction;GO:0005794,Golgi apparatus;GO:0043232,intracellular non-membrane-bounded organelle;GO:0005618,cell wall;GO:0043231,intracellular membrane-bounded organelle;GO:0009507,chloroplast;GO:0033279,ribosomal subunit;GO:0005739,mit…	GO:0005198,structural molecule activity;GO:0003735,structural constituent of ribosome
764	tr|W5FQY2|W5FQY2_WHEAT	Patatin OS=Triticum aestivum PE=3 SV=1	tr|W5F8F3|W5F8F3_WHEAT	down	0.608652	0.0222283	response to stimulus;metabolic process	cell part;cell	catalytic activity	GO:0006952,defense response;GO:0006629,lipid metabolic process;GO:0006950,response to stress;GO:0044238,primary metabolic process;GO:0050896,response to stimulus;GO:0009056,catabolic process;GO:0016042,lipid catabolic process;GO:0008152,metabolic process	GO:0044424,intracellular part;GO:0044464,cell part;GO:0005737,cytoplasm;GO:0005623,cell;GO:0016020,membrane;GO:0005622,intracellular	GO:0004620,phospholipase activity;GO:0016298,lipase activity;GO:0003824,catalytic activity;GO:0004091,carboxylesterase activity;GO:0016788,hydrolase activity, acting on ester bonds;GO:0016787,hydrolase activity
770	tr|W5BRS7|W5BRS7_WHEAT	Uncharacterized protein OS=Triticum aestivum PE=4 SV=1		down	0.649037	0.00483995	reproductive process;reproduction;developmental process;multicellular organismal process	organelle;macromolecular complex;cell part;cell;organelle part		GO:0003006,reproductive developmental process;GO:0032502,developmental process;GO:0048608,reproductive structure development;GO:0032501,multicellular organismal process;GO:0048856,anatomical structure development;GO:0009791,post-embryonic development;GO:0009908,flower development;GO:0000003,reproduction;GO:0007275,multicellular organismal development;GO:0022414,reproductive process	GO:0043229,intracellular organelle;GO:0044446,intracellular organelle part;GO:0044444,cytoplasmic part;GO:0009536,plastid;GO:0044422,organelle part;GO:0044464,cell part;GO:0043227,membrane-bounded organelle;GO:0043232,intracellular non-membrane-bounded organelle;GO:0043231,intracellular membrane-bounded organelle;GO:0044424,intracellular part;GO:0043234,protein complex;GO:0005737,cytoplasm;GO:003…
780	tr|Q8W431|Q8W431_WHEAT	Sucrose:fructan 6-fructosyltransferase OS=Triticum aestivum GN=6-SFT PE=2 SV=1		down	0.341596	0.00157475	metabolic process	cell part;cell	catalytic activity	GO:0044238,primary metabolic process;GO:0005975,carbohydrate metabolic process;GO:0008152,metabolic process	GO:0044464,cell part;GO:0005623,cell;GO:0031224,intrinsic to membrane;GO:0016021,integral to membrane;GO:0044425,membrane part;GO:0016020,membrane	GO:0004553,hydrolase activity, hydrolyzing O-glycosyl compounds;GO:0016740,transferase activity;GO:0016798,hydrolase activity, acting on glycosyl bonds;GO:0003824,catalytic activity;GO:0016787,hydrolase activity
812	tr|W4ZW44|W4ZW44_WHEAT	Uncharacterized protein OS=Triticum aestivum PE=3 SV=1		up	1.57576	0.0268201	response to stimulus;metabolic process;biological regulation;cellular process	organelle;cell part;cell;organelle part;membrane-enclosed lumen	electron carrier activity;binding;catalytic activity	GO:0065007,biological regulation;GO:0016054,organic acid catabolic process;GO:0044270,nitrogen compound catabolic process;GO:0042221,response to chemical stimulus;GO:0044238,primary metabolic process;GO:0044242,cellular lipid catabolic process;GO:0042592,homeostatic process;GO:0016042,lipid catabolic process;GO:0006520,cellular amino acid metabolic process;GO:0019752,carboxylic acid metabolic pro…	GO:0043229,intracellular organelle;GO:0044446,intracellular organelle part;GO:0044444,cytoplasmic part;GO:0044422,organelle part;GO:0043233,organelle lumen;GO:0044464,cell part;GO:0043227,membrane-bounded organelle;GO:0043231,intracellular membrane-bounded organelle;GO:0044424,intracellular part;GO:0005739,mitochondrion;GO:0005737,cytoplasm;GO:0031974,membrane-enclosed lumen;GO:0005623,cell;GO:00…	GO:0032553,ribonucleotide binding;GO:0001883,purine nucleoside binding;GO:0033293,monocarboxylic acid binding;GO:0008289,lipid binding;GO:0005504,fatty acid binding;GO:0003824,catalytic activity;GO:0016491,oxidoreductase activity;GO:0032559,adenyl ribonucleotide binding;GO:0000062,acyl-CoA binding;GO:0032555,purine ribonucleotide binding;GO:0009055,electron carrier activity;GO:0000166,nucleotide …
814	tr|W5GG94|W5GG94_WHEAT	Cellulose synthase OS=Triticum aestivum PE=3 SV=1	tr|W5GRK8|W5GRK8_WHEAT	down	0.25078	0.00186938	establishment of localization;cellular component organization or biogenesis;developmental process;multicellular organismal process;cellular process;response to stimulus;growth;localization;biological regulation;metabolic process	organelle;cell part;cell;organelle part	binding;catalytic activity	GO:0065007,biological regulation;GO:0034960,cellular biopolymer metabolic process;GO:0048364,root development;GO:0019318,hexose metabolic process;GO:0006970,response to osmotic stress;GO:0048588,developmental cell growth;GO:0006950,response to stress;GO:0048764,trichoblast maturation;GO:0042221,response to chemical stimulus;GO:0000902,cell morphogenesis;GO:0046365,monosaccharide catabolic process…	GO:0043229,intracellular organelle;GO:0044446,intracellular organelle part;GO:0005802,trans-Golgi network;GO:0044444,cytoplasmic part;GO:0044431,Golgi apparatus part;GO:0005768,endosome;GO:0044422,organelle part;GO:0044464,cell part;GO:0016021,integral to membrane;GO:0043227,membrane-bounded organelle;GO:0005794,Golgi apparatus;GO:0043231,intracellular membrane-bounded organelle;GO:0044424,intrac…	GO:0043169,cation binding;GO:0046872,metal ion binding;GO:0016757,transferase activity, transferring glycosyl groups;GO:0003824,catalytic activity;GO:0005488,binding;GO:0046914,transition metal ion binding;GO:0016759,cellulose synthase activity;GO:0043167,ion binding;GO:0008270,zinc ion binding;GO:0016740,transferase activity;GO:0016760,cellulose synthase (UDP-forming) activity;GO:0008194,UDP-gly…
817	tr|W5AJ01|W5AJ01_WHEAT	Peroxidase OS=Triticum aestivum PE=3 SV=1	tr|W4ZR05|W4ZR05_WHEAT;tr|C5H4Q0|C5H4Q0_WHEAT	down	0.400421	0.0179475	response to stimulus;cellular component organization or biogenesis;metabolic process;cellular process	extracellular region;organelle;cell part;cell	binding;catalytic activity;antioxidant activity	GO:0033554,cellular response to stress;GO:0006950,response to stress;GO:0042221,response to chemical stimulus;GO:0006800,oxygen and reactive oxygen species metabolic process;GO:0044237,cellular metabolic process;GO:0009664,plant-type cell wall organization;GO:0008152,metabolic process;GO:0042743,hydrogen peroxide metabolic process;GO:0007047,cell wall organization;GO:0000302,response to reactive …	GO:0043229,intracellular organelle;GO:0044444,cytoplasmic part;GO:0031982,vesicle;GO:0044464,cell part;GO:0043227,membrane-bounded organelle;GO:0005618,cell wall;GO:0043231,intracellular membrane-bounded organelle;GO:0044424,intracellular part;GO:0031410,cytoplasmic vesicle;GO:0005737,cytoplasm;GO:0005623,cell;GO:0043226,organelle;GO:0009505,plant-type cell wall;GO:0005622,intracellular;GO:000557…	GO:0043169,cation binding;GO:0046872,metal ion binding;GO:0046906,tetrapyrrole binding;GO:0005506,iron ion binding;GO:0003824,catalytic activity;GO:0005488,binding;GO:0046914,transition metal ion binding;GO:0043167,ion binding;GO:0016209,antioxidant activity;GO:0020037,heme binding;GO:0016491,oxidoreductase activity;GO:0016684,oxidoreductase activity, acting on peroxide as acceptor;GO:0004601,per…
824	tr|W5DZG0|W5DZG0_WHEAT	Uncharacterized protein OS=Triticum aestivum PE=3 SV=1		up	1.871	0.00829147	response to stimulus;regulation of biological process;multi-organism process;metabolic process;biological regulation;cellular process	extracellular region;organelle;cell part;cell;organelle part	binding	GO:0065007,biological regulation;GO:0033554,cellular response to stress;GO:0060255,regulation of macromolecule metabolic process;GO:0034960,cellular biopolymer metabolic process;GO:0009617,response to bacterium;GO:0006950,response to stress;GO:0042221,response to chemical stimulus;GO:0009416,response to light stimulus;GO:0044238,primary metabolic process;GO:0031326,regulation of cellular biosynth…	GO:0043229,intracellular organelle;GO:0044446,intracellular organelle part;GO:0044444,cytoplasmic part;GO:0044422,organelle part;GO:0048046,apoplast;GO:0044464,cell part;GO:0043227,membrane-bounded organelle;GO:0031090,organelle membrane;GO:0005794,Golgi apparatus;GO:0005618,cell wall;GO:0043231,intracellular membrane-bounded organelle;GO:0044424,intracellular part;GO:0005739,mitochondrion;GO:000…	GO:0032553,ribonucleotide binding;GO:0001883,purine nucleoside binding;GO:0032555,purine ribonucleotide binding;GO:0000166,nucleotide binding;GO:0005515,protein binding;GO:0005488,binding;GO:0005524,ATP binding;GO:0001882,nucleoside binding;GO:0030554,adenyl nucleotide binding;GO:0017076,purine nucleotide binding;GO:0019899,enzyme binding;GO:0032559,adenyl ribonucleotide binding
831	tr|W5GX99|W5GX99_WHEAT	Uncharacterized protein OS=Triticum aestivum PE=4 SV=1		down	0.456406	0.00347291	reproductive process;reproduction;regulation of biological process;cellular component organization or biogenesis;developmental process;multicellular organismal process;cellular process;negative regulation of biological process;biological regulation;metabolic process	organelle;cell part;cell	binding;catalytic activity	GO:0065007,biological regulation;GO:0032259,methylation;GO:0034960,cellular biopolymer metabolic process;GO:0010558,negative regulation of macromolecule biosynthetic process;GO:0006730,one-carbon metabolic process;GO:0031326,regulation of cellular biosynthetic process;GO:0031324,negative regulation of cellular metabolic process;GO:0051567,histone H3-K9 methylation;GO:0009892,negative regulation o…	GO:0043229,intracellular organelle;GO:0043231,intracellular membrane-bounded organelle;GO:0044424,intracellular part;GO:0005634,nucleus;GO:0005623,cell;GO:0043226,organelle;GO:0005622,intracellular;GO:0044464,cell part;GO:0043227,membrane-bounded organelle	GO:0003676,nucleic acid binding;GO:0003824,catalytic activity;GO:0005488,binding;GO:0016741,transferase activity, transferring one-carbon groups;GO:0008757,S-adenosylmethionine-dependent methyltransferase activity;GO:0016740,transferase activity;GO:0008168,methyltransferase activity;GO:0003677,DNA binding
833	tr|W5HJU1|W5HJU1_WHEAT	Uncharacterized protein OS=Triticum aestivum PE=3 SV=1		up	1.95762	0.00398252	response to stimulus;growth;cellular component organization or biogenesis;developmental process;metabolic process;biological regulation;multicellular organismal process;cellular process	organelle;cell part;cell	electron carrier activity;binding;catalytic activity	GO:0065007,biological regulation;GO:0016054,organic acid catabolic process;GO:0034960,cellular biopolymer metabolic process;GO:0048364,root development;GO:0019941,modification-dependent protein catabolic process;GO:0048588,developmental cell growth;GO:0006950,response to stress;GO:0048764,trichoblast maturation;GO:0042221,response to chemical stimulus;GO:0048731,system development;GO:0009719,resp…	GO:0043229,intracellular organelle;GO:0043231,intracellular membrane-bounded organelle;GO:0044444,cytoplasmic part;GO:0044424,intracellular part;GO:0005737,cytoplasm;GO:0005634,nucleus;GO:0005623,cell;GO:0043226,organelle;GO:0042579,microbody;GO:0005622,intracellular;GO:0044464,cell part;GO:0043227,membrane-bounded organelle	GO:0001883,purine nucleoside binding;GO:0033293,monocarboxylic acid binding;GO:0008289,lipid binding;GO:0005504,fatty acid binding;GO:0003824,catalytic activity;GO:0016491,oxidoreductase activity;GO:0000062,acyl-CoA binding;GO:0003997,acyl-CoA oxidase activity;GO:0000166,nucleotide binding;GO:0009055,electron carrier activity;GO:0016627,oxidoreductase activity, acting on the CH-CH group of donors…
835	tr|W5FF37|W5FF37_WHEAT	Uncharacterized protein OS=Triticum aestivum PE=4 SV=1		up	2.60241	0.0244713	regulation of biological process;metabolic process;biological regulation;cellular process	organelle;cell part;cell	catalytic activity	GO:0065007,biological regulation;GO:0034960,cellular biopolymer metabolic process;GO:0009311,oligosaccharide metabolic process;GO:0034637,cellular carbohydrate biosynthetic process;GO:0044238,primary metabolic process;GO:0043283,biopolymer metabolic process;GO:0034645,cellular macromolecule biosynthetic process;GO:0043284,biopolymer biosynthetic process;GO:0065009,regulation of molecular function…	GO:0043229,intracellular organelle;GO:0043231,intracellular membrane-bounded organelle;GO:0044444,cytoplasmic part;GO:0044424,intracellular part;GO:0005739,mitochondrion;GO:0005737,cytoplasm;GO:0005623,cell;GO:0043226,organelle;GO:0005622,intracellular;GO:0044464,cell part;GO:0043227,membrane-bounded organelle	GO:0019203,carbohydrate phosphatase activity;GO:0003825,alpha,alpha-trehalose-phosphate synthase (UDP-forming) activity;GO:0016757,transferase activity, transferring glycosyl groups;GO:0004805,trehalose-phosphatase activity;GO:0003824,catalytic activity;GO:0042578,phosphoric ester hydrolase activity;GO:0016788,hydrolase activity, acting on ester bonds;GO:0016740,transferase activity;GO:0008194,UD…
843	tr|W5G777|W5G777_WHEAT	Uncharacterized protein OS=Triticum aestivum PE=3 SV=1		up	3.84692	0.00567225	metabolic process;cellular process	cell part;cell	binding;catalytic activity	GO:0009987,cellular process;GO:0022900,electron transport chain;GO:0044237,cellular metabolic process;GO:0006091,generation of precursor metabolites and energy;GO:0008152,metabolic process;GO:0055114,oxidation reduction	GO:0044464,cell part;GO:0005623,cell;GO:0031224,intrinsic to membrane;GO:0016021,integral to membrane;GO:0044425,membrane part;GO:0016020,membrane	GO:0043169,cation binding;GO:0046872,metal ion binding;GO:0004497,monooxygenase activity;GO:0046906,tetrapyrrole binding;GO:0005506,iron ion binding;GO:0003824,catalytic activity;GO:0005488,binding;GO:0046914,transition metal ion binding;GO:0043167,ion binding;GO:0020037,heme binding;GO:0016491,oxidoreductase activity;GO:0016705,oxidoreductase activity, acting on paired donors, with incorporation…
848	tr|W5AG06|W5AG06_WHEAT	Uncharacterized protein OS=Triticum aestivum PE=4 SV=1		up	13.2877	0.00146404	response to stimulus;multi-organism process;metabolic process	organelle;cell part;cell	catalytic activity	GO:0009608,response to symbiont;GO:0009620,response to fungus;GO:0010035,response to inorganic substance;GO:0051704,multi-organism process;GO:0042221,response to chemical stimulus;GO:0010038,response to metal ion;GO:0009610,response to symbiotic fungus;GO:0055114,oxidation reduction;GO:0051707,response to other organism;GO:0009607,response to biotic stimulus;GO:0050896,response to stimulus;GO:004…	GO:0043229,intracellular organelle;GO:0043231,intracellular membrane-bounded organelle;GO:0044444,cytoplasmic part;GO:0044424,intracellular part;GO:0005739,mitochondrion;GO:0005737,cytoplasm;GO:0005623,cell;GO:0043226,organelle;GO:0005829,cytosol;GO:0005622,intracellular;GO:0044464,cell part;GO:0043227,membrane-bounded organelle	GO:0016701,oxidoreductase activity, acting on single donors with incorporation of molecular oxygen;GO:0016491,oxidoreductase activity;GO:0016702,oxidoreductase activity, acting on single donors with incorporation of molecular oxygen, incorporation of two atoms of oxygen;GO:0003824,catalytic activity;GO:0051213,dioxygenase activity
851	tr|W5AFW9|W5AFW9_WHEAT	Uncharacterized protein OS=Triticum aestivum PE=3 SV=1		up	1.8266	0.0221841	response to stimulus;growth;cellular component organization or biogenesis;developmental process;biological regulation;multicellular organismal process;cellular process	symplast;organelle;cell part;cell;organelle part;membrane-enclosed lumen	structural molecule activity;binding	GO:0065007,biological regulation;GO:0009605,response to external stimulus;GO:0009733,response to auxin stimulus;GO:0048364,root development;GO:0008361,regulation of cell size;GO:0009845,seed germination;GO:0048588,developmental cell growth;GO:0006950,response to stress;GO:0048764,trichoblast maturation;GO:0010054,trichoblast differentiation;GO:0042221,response to chemical stimulus;GO:0048731,syst…	GO:0044446,intracellular organelle part;GO:0009526,plastid envelope;GO:0031967,organelle envelope;GO:0031981,nuclear lumen;GO:0009532,plastid stroma;GO:0044422,organelle part;GO:0043233,organelle lumen;GO:0044435,plastid part;GO:0044464,cell part;GO:0009506,plasmodesma;GO:0005911,cell-cell junction;GO:0043232,intracellular non-membrane-bounded organelle;GO:0005618,cell wall;GO:0043231,intracellul…	GO:0032553,ribonucleotide binding;GO:0001883,purine nucleoside binding;GO:0032555,purine ribonucleotide binding;GO:0000166,nucleotide binding;GO:0005515,protein binding;GO:0005488,binding;GO:0005524,ATP binding;GO:0005198,structural molecule activity;GO:0001882,nucleoside binding;GO:0030554,adenyl nucleotide binding;GO:0017076,purine nucleotide binding;GO:0005200,structural constituent of cytoske…
854	tr|W5BPL8|W5BPL8_WHEAT	Uncharacterized protein OS=Triticum aestivum PE=3 SV=1		up	15.5903	0.0305569	metabolic process	organelle;cell part;cell	binding;catalytic activity	GO:0008152,metabolic process;GO:0055114,oxidation reduction	GO:0043229,intracellular organelle;GO:0044444,cytoplasmic part;GO:0031982,vesicle;GO:0044464,cell part;GO:0016021,integral to membrane;GO:0043227,membrane-bounded organelle;GO:0043231,intracellular membrane-bounded organelle;GO:0044424,intracellular part;GO:0031410,cytoplasmic vesicle;GO:0005737,cytoplasm;GO:0005623,cell;GO:0043226,organelle;GO:0044425,membrane part;GO:0005622,intracellular;GO:00…	GO:0043169,cation binding;GO:0046872,metal ion binding;GO:0004497,monooxygenase activity;GO:0046906,tetrapyrrole binding;GO:0005506,iron ion binding;GO:0003824,catalytic activity;GO:0005488,binding;GO:0046914,transition metal ion binding;GO:0043167,ion binding;GO:0020037,heme binding;GO:0016491,oxidoreductase activity;GO:0016705,oxidoreductase activity, acting on paired donors, with incorporation…
879	tr|W4ZMC1|W4ZMC1_WHEAT	Uncharacterized protein OS=Triticum aestivum PE=4 SV=1		up	3.86604	0.000147178	metabolic process;cellular process	cell part;cell	catalytic activity	GO:0006749,glutathione metabolic process;GO:0042221,response to chemical stimulus;GO:0044238,primary metabolic process;GO:0009404,toxin metabolic process;GO:0009636,response to toxin;GO:0006732,coenzyme metabolic process;GO:0044237,cellular metabolic process;GO:0006575,cellular amino acid derivative metabolic process;GO:0008152,metabolic process;GO:0006518,peptide metabolic process;GO:0009407,tox…	GO:0044424,intracellular part;GO:0044464,cell part;GO:0005737,cytoplasm;GO:0005623,cell;GO:0005622,intracellular	GO:0016740,transferase activity;GO:0016765,transferase activity, transferring alkyl or aryl (other than methyl) groups;GO:0003824,catalytic activity;GO:0004364,glutathione transferase activity
881	tr|W5B1Z5|W5B1Z5_WHEAT	Cellulose synthase OS=Triticum aestivum PE=3 SV=1		down	0.230284	0.00235524	cellular component organization or biogenesis;metabolic process;cellular process	cell part;cell	binding;catalytic activity	GO:0034960,cellular biopolymer metabolic process;GO:0044264,cellular polysaccharide metabolic process;GO:0034637,cellular carbohydrate biosynthetic process;GO:0016051,carbohydrate biosynthetic process;GO:0044238,primary metabolic process;GO:0044262,cellular carbohydrate metabolic process;GO:0044237,cellular metabolic process;GO:0043283,biopolymer metabolic process;GO:0034645,cellular macromolecul…	GO:0044464,cell part;GO:0005623,cell;GO:0031224,intrinsic to membrane;GO:0016021,integral to membrane;GO:0044425,membrane part;GO:0016020,membrane;GO:0005886,plasma membrane	GO:0043169,cation binding;GO:0046872,metal ion binding;GO:0016757,transferase activity, transferring glycosyl groups;GO:0003824,catalytic activity;GO:0005488,binding;GO:0046914,transition metal ion binding;GO:0016759,cellulose synthase activity;GO:0043167,ion binding;GO:0008270,zinc ion binding;GO:0016740,transferase activity;GO:0016760,cellulose synthase (UDP-forming) activity;GO:0008194,UDP-gly…
887	tr|W5BVG9|W5BVG9_WHEAT	Uncharacterized protein OS=Triticum aestivum PE=4 SV=1		down	0.618594	0.00400118	response to stimulus;developmental process;multicellular organismal process	symplast;organelle;macromolecular complex;cell part;cell;organelle part		GO:0048528,post-embryonic root development;GO:0009733,response to auxin stimulus;GO:0048364,root development;GO:0032502,developmental process;GO:0042221,response to chemical stimulus;GO:0048731,system development;GO:0009719,response to endogenous stimulus;GO:0010015,root morphogenesis;GO:0032501,multicellular organismal process;GO:0009791,post-embryonic development;GO:0048513,organ development;GO…	GO:0044446,intracellular organelle part;GO:0005938,cell cortex;GO:0030981,cortical microtubule cytoskeleton;GO:0044422,organelle part;GO:0044464,cell part;GO:0009506,plasmodesma;GO:0005911,cell-cell junction;GO:0043232,intracellular non-membrane-bounded organelle;GO:0043231,intracellular membrane-bounded organelle;GO:0005634,nucleus;GO:0005623,cell;GO:0044425,membrane part;GO:0043228,non-membrane…
895	tr|Q8W430|Q8W430_WHEAT	Sucrose:sucrose 1-fructosyltransferase OS=Triticum aestivum GN=1-SST PE=2 SV=1		down	0.292014	0.000195745	metabolic process	cell part;cell	catalytic activity	GO:0044238,primary metabolic process;GO:0005975,carbohydrate metabolic process;GO:0008152,metabolic process	GO:0044464,cell part;GO:0005623,cell;GO:0031224,intrinsic to membrane;GO:0016021,integral to membrane;GO:0044425,membrane part;GO:0016020,membrane	GO:0016757,transferase activity, transferring glycosyl groups;GO:0016798,hydrolase activity, acting on glycosyl bonds;GO:0003824,catalytic activity;GO:0004553,hydrolase activity, hydrolyzing O-glycosyl compounds;GO:0015926,glucosidase activity;GO:0016740,transferase activity;GO:0004575,sucrose alpha-glucosidase activity;GO:0004558,alpha-glucosidase activity;GO:0016758,transferase activity, transf…
903	tr|W5BIZ6|W5BIZ6_WHEAT	Uncharacterized protein OS=Triticum aestivum PE=4 SV=1		up	1.6262	0.0103374		cell part;cell			GO:0044444,cytoplasmic part;GO:0044424,intracellular part;GO:0044464,cell part;GO:0005737,cytoplasm;GO:0005623,cell;GO:0005829,cytosol;GO:0005622,intracellular
933	tr|W4ZUE6|W4ZUE6_WHEAT	Uncharacterized protein OS=Triticum aestivum PE=4 SV=1		down	0.562413	0.022147	metabolic process	extracellular region;organelle;cell part;cell	catalytic activity	GO:0044238,primary metabolic process;GO:0005975,carbohydrate metabolic process;GO:0008152,metabolic process	GO:0043229,intracellular organelle;GO:0043231,intracellular membrane-bounded organelle;GO:0044444,cytoplasmic part;GO:0044424,intracellular part;GO:0005737,cytoplasm;GO:0005623,cell;GO:0043226,organelle;GO:0005829,cytosol;GO:0005773,vacuole;GO:0005622,intracellular;GO:0005576,extracellular region;GO:0044464,cell part;GO:0043227,membrane-bounded organelle	GO:0004553,hydrolase activity, hydrolyzing O-glycosyl compounds;GO:0016798,hydrolase activity, acting on glycosyl bonds;GO:0003824,catalytic activity;GO:0016787,hydrolase activity
966	tr|W5C6M0|W5C6M0_WHEAT	Pyruvate kinase OS=Triticum aestivum PE=3 SV=1		down	0.591156	0.0373117	reproductive process;reproduction;cellular component organization or biogenesis;developmental process;multicellular organismal process;cellular process;response to stimulus;growth;biological regulation;metabolic process	organelle;cell part;cell;organelle part	binding;catalytic activity	GO:0065007,biological regulation;GO:0008361,regulation of cell size;GO:0019318,hexose metabolic process;GO:0042221,response to chemical stimulus;GO:0046365,monosaccharide catabolic process;GO:0044238,primary metabolic process;GO:0016049,cell growth;GO:0040007,growth;GO:0043283,biopolymer metabolic process;GO:0006007,glucose catabolic process;GO:0006694,steroid biosynthetic process;GO:0043170,macr…	GO:0043229,intracellular organelle;GO:0044446,intracellular organelle part;GO:0044444,cytoplasmic part;GO:0009536,plastid;GO:0009532,plastid stroma;GO:0044422,organelle part;GO:0044435,plastid part;GO:0044464,cell part;GO:0043227,membrane-bounded organelle;GO:0009507,chloroplast;GO:0043231,intracellular membrane-bounded organelle;GO:0044424,intracellular part;GO:0005737,cytoplasm;GO:0005623,cell;…	GO:0032553,ribonucleotide binding;GO:0043169,cation binding;GO:0001883,purine nucleoside binding;GO:0030955,potassium ion binding;GO:0016773,phosphotransferase activity, alcohol group as acceptor;GO:0003824,catalytic activity;GO:0043167,ion binding;GO:0032559,adenyl ribonucleotide binding;GO:0016301,kinase activity;GO:0046872,metal ion binding;GO:0032555,purine ribonucleotide binding;GO:0004743,p…
968	tr|W5FZ36|W5FZ36_WHEAT	Uncharacterized protein OS=Triticum aestivum PE=4 SV=1		up	2.68833	0.0106464	metabolic process		catalytic activity	GO:0008152,metabolic process;GO:0055114,oxidation reduction		GO:0016491,oxidoreductase activity;GO:0003824,catalytic activity
981	tr|W5GTW2|W5GTW2_WHEAT	Uncharacterized protein OS=Triticum aestivum PE=4 SV=1	tr|W5GJX6|W5GJX6_WHEAT;tr|A0A096ULG3|A0A096ULG3_WHEAT	down	0.616233	0.0325229	cellular component organization or biogenesis;metabolic process;cellular process	symplast;organelle;macromolecular complex;cell part;cell;organelle part;membrane-enclosed lumen	structural molecule activity	GO:0042254,ribosome biogenesis;GO:0032259,methylation;GO:0034960,cellular biopolymer metabolic process;GO:0044267,cellular protein metabolic process;GO:0009451,RNA modification;GO:0006730,one-carbon metabolic process;GO:0044238,primary metabolic process;GO:0043412,biopolymer modification;GO:0044237,cellular metabolic process;GO:0043283,biopolymer metabolic process;GO:0006807,nitrogen compound met…	GO:0044446,intracellular organelle part;GO:0030529,ribonucleoprotein complex;GO:0031981,nuclear lumen;GO:0044422,organelle part;GO:0043233,organelle lumen;GO:0044464,cell part;GO:0009506,plasmodesma;GO:0005911,cell-cell junction;GO:0005794,Golgi apparatus;GO:0043232,intracellular non-membrane-bounded organelle;GO:0043231,intracellular membrane-bounded organelle;GO:0009507,chloroplast;GO:0033279,r…	GO:0005198,structural molecule activity;GO:0003735,structural constituent of ribosome
984	tr|W5DRG0|W5DRG0_WHEAT	Uncharacterized protein OS=Triticum aestivum PE=4 SV=1		up	4.99704	0.00342357
1004	tr|Q69G22|Q69G22_WHEAT	Pyridoxal kinase OS=Triticum aestivum GN=SOS4 PE=2 SV=1		up	2.12103	0.0440588	response to stimulus;developmental process;metabolic process;multicellular organismal process;cellular process	cell part;cell	binding;catalytic activity	GO:0048364,root development;GO:0006970,response to osmotic stress;GO:0006950,response to stress;GO:0010054,trichoblast differentiation;GO:0048731,system development;GO:0042538,hyperosmotic salinity response;GO:0010015,root morphogenesis;GO:0046483,heterocycle metabolic process;GO:0009888,tissue development;GO:0016310,phosphorylation;GO:0007398,ectoderm development;GO:0009651,response to salt stre…	GO:0044444,cytoplasmic part;GO:0044424,intracellular part;GO:0044464,cell part;GO:0005737,cytoplasm;GO:0005623,cell;GO:0005829,cytosol;GO:0005622,intracellular	GO:0032553,ribonucleotide binding;GO:0043169,cation binding;GO:0001883,purine nucleoside binding;GO:0016773,phosphotransferase activity, alcohol group as acceptor;GO:0003824,catalytic activity;GO:0043167,ion binding;GO:0032559,adenyl ribonucleotide binding;GO:0016301,kinase activity;GO:0046872,metal ion binding;GO:0032555,purine ribonucleotide binding;GO:0016772,transferase activity, transferring…
1012	tr|W5FSP4|W5FSP4_WHEAT	Uncharacterized protein OS=Triticum aestivum PE=3 SV=1		up	5.26656	0.00526076	metabolic process;cellular process		binding;catalytic activity	GO:0009808,lignin metabolic process;GO:0044238,primary metabolic process;GO:0009698,phenylpropanoid metabolic process;GO:0044237,cellular metabolic process;GO:0009809,lignin biosynthetic process;GO:0006575,cellular amino acid derivative metabolic process;GO:0008152,metabolic process;GO:0009699,phenylpropanoid biosynthetic process;GO:0006725,cellular aromatic compound metabolic process;GO:0009058,…		GO:0043169,cation binding;GO:0046872,metal ion binding;GO:0003824,catalytic activity;GO:0016614,oxidoreductase activity, acting on CH-OH group of donors;GO:0005488,binding;GO:0046914,transition metal ion binding;GO:0043167,ion binding;GO:0008270,zinc ion binding;GO:0016491,oxidoreductase activity;GO:0016616,oxidoreductase activity, acting on the CH-OH group of donors, NAD or NADP as acceptor
1022	tr|W5DRH6|W5DRH6_WHEAT	Cellulose synthase OS=Triticum aestivum PE=3 SV=1		down	0.351323	0.0347444	cellular component organization or biogenesis;metabolic process;cellular process	cell part;cell	binding;catalytic activity	GO:0034960,cellular biopolymer metabolic process;GO:0044264,cellular polysaccharide metabolic process;GO:0034637,cellular carbohydrate biosynthetic process;GO:0016051,carbohydrate biosynthetic process;GO:0044238,primary metabolic process;GO:0044262,cellular carbohydrate metabolic process;GO:0044237,cellular metabolic process;GO:0043283,biopolymer metabolic process;GO:0034645,cellular macromolecul…	GO:0044464,cell part;GO:0005623,cell;GO:0031224,intrinsic to membrane;GO:0016021,integral to membrane;GO:0044425,membrane part;GO:0016020,membrane;GO:0005886,plasma membrane	GO:0043169,cation binding;GO:0046872,metal ion binding;GO:0016757,transferase activity, transferring glycosyl groups;GO:0003824,catalytic activity;GO:0005488,binding;GO:0046914,transition metal ion binding;GO:0016759,cellulose synthase activity;GO:0043167,ion binding;GO:0008270,zinc ion binding;GO:0016740,transferase activity;GO:0016760,cellulose synthase (UDP-forming) activity;GO:0008194,UDP-gly…
1030	tr|C6ETB3|C6ETB3_WHEAT	Peroxidase OS=Triticum aestivum GN=Prx113-F PE=3 SV=1		down	0.41998	0.0257936	response to stimulus;metabolic process;cellular process	extracellular region	binding;catalytic activity;antioxidant activity	GO:0033554,cellular response to stress;GO:0006950,response to stress;GO:0042221,response to chemical stimulus;GO:0006800,oxygen and reactive oxygen species metabolic process;GO:0044237,cellular metabolic process;GO:0008152,metabolic process;GO:0042743,hydrogen peroxide metabolic process;GO:0000302,response to reactive oxygen species;GO:0055114,oxidation reduction;GO:0042744,hydrogen peroxide cata…	GO:0005576,extracellular region	GO:0043169,cation binding;GO:0046872,metal ion binding;GO:0046906,tetrapyrrole binding;GO:0005506,iron ion binding;GO:0003824,catalytic activity;GO:0005488,binding;GO:0046914,transition metal ion binding;GO:0043167,ion binding;GO:0016209,antioxidant activity;GO:0020037,heme binding;GO:0016491,oxidoreductase activity;GO:0016684,oxidoreductase activity, acting on peroxide as acceptor;GO:0004601,per…
1032	tr|W5A724|W5A724_WHEAT	Uncharacterized protein OS=Triticum aestivum PE=4 SV=1		up	2.88606	0.00243615		organelle;cell part;cell			GO:0043229,intracellular organelle;GO:0043231,intracellular membrane-bounded organelle;GO:0009507,chloroplast;GO:0044444,cytoplasmic part;GO:0044424,intracellular part;GO:0009536,plastid;GO:0005739,mitochondrion;GO:0005737,cytoplasm;GO:0005623,cell;GO:0043226,organelle;GO:0005622,intracellular;GO:0044464,cell part;GO:0043227,membrane-bounded organelle
1041	tr|W5B8Z1|W5B8Z1_WHEAT	Uncharacterized protein OS=Triticum aestivum PE=4 SV=1		up	2.29649	0.00667492	metabolic process;cellular process	organelle;cell part;cell	catalytic activity	GO:0009987,cellular process;GO:0044238,primary metabolic process;GO:0044237,cellular metabolic process;GO:0008152,metabolic process	GO:0043229,intracellular organelle;GO:0043231,intracellular membrane-bounded organelle;GO:0009507,chloroplast;GO:0044444,cytoplasmic part;GO:0044424,intracellular part;GO:0005777,peroxisome;GO:0009536,plastid;GO:0005739,mitochondrion;GO:0005737,cytoplasm;GO:0005623,cell;GO:0043226,organelle;GO:0042579,microbody;GO:0005622,intracellular;GO:0044464,cell part;GO:0043227,membrane-bounded organelle	GO:0003824,catalytic activity
1061	tr|W5E8I1|W5E8I1_WHEAT	Uncharacterized protein OS=Triticum aestivum PE=3 SV=1		down	0.443429	0.0325179	developmental process;metabolic process;cellular process	organelle;cell part;cell	binding;catalytic activity	GO:0032502,developmental process;GO:0009808,lignin metabolic process;GO:0006725,cellular aromatic compound metabolic process;GO:0055114,oxidation reduction;GO:0009987,cellular process;GO:0044238,primary metabolic process;GO:0009698,phenylpropanoid metabolic process;GO:0044237,cellular metabolic process;GO:0019748,secondary metabolic process;GO:0006519,cellular amino acid and derivative metabolic …	GO:0043229,intracellular organelle;GO:0043231,intracellular membrane-bounded organelle;GO:0044444,cytoplasmic part;GO:0044424,intracellular part;GO:0005737,cytoplasm;GO:0031410,cytoplasmic vesicle;GO:0005623,cell;GO:0031982,vesicle;GO:0043226,organelle;GO:0012505,endomembrane system;GO:0005622,intracellular;GO:0044464,cell part;GO:0016023,cytoplasmic membrane-bounded vesicle;GO:0043227,membrane-b…	GO:0043169,cation binding;GO:0046872,metal ion binding;GO:0004497,monooxygenase activity;GO:0046906,tetrapyrrole binding;GO:0005506,iron ion binding;GO:0003824,catalytic activity;GO:0005488,binding;GO:0046914,transition metal ion binding;GO:0016709,oxidoreductase activity, acting on paired donors, with incorporation or reduction of molecular oxygen, NADH or NADPH as one donor, and incorporation o…
1062	tr|W5EH44|W5EH44_WHEAT	Uncharacterized protein OS=Triticum aestivum PE=4 SV=1	tr|W5DX69|W5DX69_WHEAT	down	0.237057	0.00177959		cell part;cell			GO:0044464,cell part;GO:0005623,cell;GO:0016020,membrane;GO:0005886,plasma membrane
1087	tr|W5C162|W5C162_WHEAT	Uncharacterized protein OS=Triticum aestivum PE=4 SV=1	tr|B5A8A6|B5A8A6_WHEAT	up	1.99333	0.021362	regulation of biological process;metabolic process;biological regulation;cellular process	extracellular region;organelle;cell part;cell	electron carrier activity;catalytic activity	GO:0065007,biological regulation;GO:0050789,regulation of biological process;GO:0050794,regulation of cellular process;GO:0055114,oxidation reduction;GO:0009987,cellular process;GO:0022900,electron transport chain;GO:0019725,cellular homeostasis;GO:0065008,regulation of biological quality;GO:0044237,cellular metabolic process;GO:0042592,homeostatic process;GO:0008152,metabolic process;GO:0006091,…	GO:0043229,intracellular organelle;GO:0044444,cytoplasmic part;GO:0048046,apoplast;GO:0044464,cell part;GO:0016021,integral to membrane;GO:0043227,membrane-bounded organelle;GO:0005794,Golgi apparatus;GO:0043231,intracellular membrane-bounded organelle;GO:0044424,intracellular part;GO:0005737,cytoplasm;GO:0005623,cell;GO:0043226,organelle;GO:0044425,membrane part;GO:0005773,vacuole;GO:0005829,cyt…	GO:0015036,disulfide oxidoreductase activity;GO:0009055,electron carrier activity;GO:0016491,oxidoreductase activity;GO:0016667,oxidoreductase activity, acting on sulfur group of donors;GO:0003824,catalytic activity
1105	tr|W5BGZ1|W5BGZ1_WHEAT	Uncharacterized protein OS=Triticum aestivum PE=4 SV=1		up	3.12503	0.0103617	reproductive process;reproduction;regulation of biological process;multi-organism process;establishment of localization;positive regulation of biological process;developmental process;multicellular organismal process;cellular process;response to stimulus;localization;biological regulation;metabolic process	symplast;extracellular region;organelle;cell part;cell;organelle part	binding;catalytic activity	GO:0065007,biological regulation;GO:0048582,positive regulation of post-embryonic development;GO:0016054,organic acid catabolic process;GO:0050832,defense response to fungus;GO:0009620,response to fungus;GO:0050793,regulation of developmental process;GO:0043648,dicarboxylic acid metabolic process;GO:0006950,response to stress;GO:0042221,response to chemical stimulus;GO:0009719,response to endogen…	GO:0043229,intracellular organelle;GO:0044446,intracellular organelle part;GO:0044444,cytoplasmic part;GO:0009536,plastid;GO:0009532,plastid stroma;GO:0044422,organelle part;GO:0048046,apoplast;GO:0044435,plastid part;GO:0044464,cell part;GO:0009506,plasmodesma;GO:0005911,cell-cell junction;GO:0043227,membrane-bounded organelle;GO:0043231,intracellular membrane-bounded organelle;GO:0009507,chloro…	GO:0032553,ribonucleotide binding;GO:0001883,purine nucleoside binding;GO:0032555,purine ribonucleotide binding;GO:0000166,nucleotide binding;GO:0016208,AMP binding;GO:0003824,catalytic activity;GO:0005488,binding;GO:0005524,ATP binding;GO:0001882,nucleoside binding;GO:0030554,adenyl nucleotide binding;GO:0017076,purine nucleotide binding;GO:0032559,adenyl ribonucleotide binding;GO:0016874,ligase…
1106	tr|W5C779|W5C779_WHEAT	Glycosyltransferase OS=Triticum aestivum PE=3 SV=1		up	5.4644	0.000146155	metabolic process;cellular process	organelle;cell part;cell	binding;catalytic activity	GO:0032259,methylation;GO:0009813,flavonoid biosynthetic process;GO:0006730,one-carbon metabolic process;GO:0044238,primary metabolic process;GO:0009698,phenylpropanoid metabolic process;GO:0044237,cellular metabolic process;GO:0006575,cellular amino acid derivative metabolic process;GO:0008152,metabolic process;GO:0009699,phenylpropanoid biosynthetic process;GO:0006725,cellular aromatic compound…	GO:0043229,intracellular organelle;GO:0043231,intracellular membrane-bounded organelle;GO:0044424,intracellular part;GO:0005623,cell;GO:0043226,organelle;GO:0005622,intracellular;GO:0044464,cell part;GO:0043227,membrane-bounded organelle;GO:0016020,membrane	GO:0003676,nucleic acid binding;GO:0016757,transferase activity, transferring glycosyl groups;GO:0003824,catalytic activity;GO:0005488,binding;GO:0016741,transferase activity, transferring one-carbon groups;GO:0016740,transferase activity;GO:0008168,methyltransferase activity;GO:0080044,quercetin 7-O-glucosyltransferase activity;GO:0008194,UDP-glycosyltransferase activity;GO:0035251,UDP-glucosylt…
1109	tr|W5D6U7|W5D6U7_WHEAT	Uncharacterized protein OS=Triticum aestivum GN=TRAES_3BF027700220CFD_c1 PE=4 SV=1		down	0.576298	0.0276788	response to stimulus;establishment of localization;cellular component organization or biogenesis;localization;metabolic process;cellular process	organelle;cell part;cell	binding;catalytic activity	GO:0016054,organic acid catabolic process;GO:0044270,nitrogen compound catabolic process;GO:0009605,response to external stimulus;GO:0007031,peroxisome organization;GO:0046483,heterocycle metabolic process;GO:0007154,cell communication;GO:0044242,cellular lipid catabolic process;GO:0046113,nucleobase catabolic process;GO:0043574,peroxisomal transport;GO:0015031,protein transport;GO:0009987,cellul…	GO:0043229,intracellular organelle;GO:0043231,intracellular membrane-bounded organelle;GO:0044444,cytoplasmic part;GO:0044424,intracellular part;GO:0005783,endoplasmic reticulum;GO:0005737,cytoplasm;GO:0031410,cytoplasmic vesicle;GO:0005623,cell;GO:0031982,vesicle;GO:0043226,organelle;GO:0005622,intracellular;GO:0044464,cell part;GO:0016023,cytoplasmic membrane-bounded vesicle;GO:0043227,membrane…	GO:0043169,cation binding;GO:0043167,ion binding;GO:0046872,metal ion binding;GO:0003824,catalytic activity;GO:0005488,binding;GO:0016787,hydrolase activity
1112	tr|W5DWS7|W5DWS7_WHEAT	Uncharacterized protein OS=Triticum aestivum PE=4 SV=1		up	4.66867	0.00551636	metabolic process;cellular process	cell part;cell	catalytic activity	GO:0006749,glutathione metabolic process;GO:0034960,cellular biopolymer metabolic process;GO:0044267,cellular protein metabolic process;GO:0010731,protein amino acid glutathionylation;GO:0044238,primary metabolic process;GO:0006732,coenzyme metabolic process;GO:0043412,biopolymer modification;GO:0044237,cellular metabolic process;GO:0043283,biopolymer metabolic process;GO:0006575,cellular amino a…	GO:0044424,intracellular part;GO:0044464,cell part;GO:0005737,cytoplasm;GO:0005623,cell;GO:0005622,intracellular	GO:0016740,transferase activity;GO:0016765,transferase activity, transferring alkyl or aryl (other than methyl) groups;GO:0003824,catalytic activity;GO:0004364,glutathione transferase activity
1114	tr|W5DUG0|W5DUG0_WHEAT	Uncharacterized protein OS=Triticum aestivum PE=3 SV=1		up	12.1553	0.00558012	metabolic process;cellular process	cell part;cell	catalytic activity	GO:0006749,glutathione metabolic process;GO:0042221,response to chemical stimulus;GO:0044238,primary metabolic process;GO:0009404,toxin metabolic process;GO:0009636,response to toxin;GO:0006732,coenzyme metabolic process;GO:0044237,cellular metabolic process;GO:0006575,cellular amino acid derivative metabolic process;GO:0008152,metabolic process;GO:0006518,peptide metabolic process;GO:0009407,tox…	GO:0044424,intracellular part;GO:0044464,cell part;GO:0005737,cytoplasm;GO:0005623,cell;GO:0005622,intracellular	GO:0016740,transferase activity;GO:0016765,transferase activity, transferring alkyl or aryl (other than methyl) groups;GO:0003824,catalytic activity;GO:0004364,glutathione transferase activity
1120	tr|W5GFC6|W5GFC6_WHEAT	Uncharacterized protein OS=Triticum aestivum PE=4 SV=1		up	11.8727	0.00042501	metabolic process;cellular process	cell part;cell	catalytic activity	GO:0006749,glutathione metabolic process;GO:0042221,response to chemical stimulus;GO:0044238,primary metabolic process;GO:0009404,toxin metabolic process;GO:0009636,response to toxin;GO:0006732,coenzyme metabolic process;GO:0044237,cellular metabolic process;GO:0006575,cellular amino acid derivative metabolic process;GO:0008152,metabolic process;GO:0006518,peptide metabolic process;GO:0009407,tox…	GO:0044424,intracellular part;GO:0044464,cell part;GO:0005737,cytoplasm;GO:0005623,cell;GO:0005622,intracellular	GO:0016740,transferase activity;GO:0016765,transferase activity, transferring alkyl or aryl (other than methyl) groups;GO:0003824,catalytic activity;GO:0004364,glutathione transferase activity
1124	tr|W4ZQX2|W4ZQX2_WHEAT	Beta-hexosaminidase OS=Triticum aestivum PE=3 SV=1		down	0.639069	0.0319391	metabolic process	organelle;cell part;cell	catalytic activity	GO:0044238,primary metabolic process;GO:0005975,carbohydrate metabolic process;GO:0008152,metabolic process	GO:0043229,intracellular organelle;GO:0044444,cytoplasmic part;GO:0031982,vesicle;GO:0044464,cell part;GO:0043227,membrane-bounded organelle;GO:0005618,cell wall;GO:0043231,intracellular membrane-bounded organelle;GO:0044424,intracellular part;GO:0031410,cytoplasmic vesicle;GO:0005737,cytoplasm;GO:0005623,cell;GO:0043226,organelle;GO:0009505,plant-type cell wall;GO:0005773,vacuole;GO:0005829,cyto…	GO:0004553,hydrolase activity, hydrolyzing O-glycosyl compounds;GO:0016798,hydrolase activity, acting on glycosyl bonds;GO:0003824,catalytic activity;GO:0016787,hydrolase activity
1129	tr|W5HU75|W5HU75_WHEAT	Uncharacterized protein OS=Triticum aestivum PE=4 SV=1		up	29.5187	6.94419e-05	response to stimulus;metabolic process;cellular process	cell part;cell	binding;catalytic activity	GO:0006952,defense response;GO:0016053,organic acid biosynthetic process;GO:0006082,organic acid metabolic process;GO:0009695,jasmonic acid biosynthetic process;GO:0046394,carboxylic acid biosynthetic process;GO:0006633,fatty acid biosynthetic process;GO:0009694,jasmonic acid metabolic process;GO:0006950,response to stress;GO:0044238,primary metabolic process;GO:0042180,cellular ketone metabolic …	GO:0044464,cell part;GO:0005623,cell;GO:0005622,intracellular	GO:0016651,oxidoreductase activity, acting on NADH or NADPH;GO:0048029,monosaccharide binding;GO:0003959,NADPH dehydrogenase activity;GO:0000166,nucleotide binding;GO:0005529,sugar binding;GO:0010181,FMN binding;GO:0016627,oxidoreductase activity, acting on the CH-CH group of donors;GO:0003824,catalytic activity;GO:0005488,binding;GO:0016628,oxidoreductase activity, acting on the CH-CH group of d…
1140	tr|A0A077RFA7|A0A077RFA7_WHEAT	Uncharacterized protein OS=Triticum aestivum GN=TRAES_3BF040300020CFD_c1 PE=4 SV=1		up	2.57113	0.00160669			catalytic activity			GO:0016740,transferase activity;GO:0003824,catalytic activity
1141	tr|W5H393|W5H393_WHEAT	Uncharacterized protein OS=Triticum aestivum PE=4 SV=1		up	4.97505	0.0108495	reproductive process;reproduction;regulation of biological process;establishment of localization;developmental process;multicellular organismal process;cellular process;pigmentation;response to stimulus;signaling;localization;biological regulation;metabolic process	symplast;cell part;cell	transporter activity;binding;catalytic activity	GO:0065007,biological regulation;GO:0043480,pigment accumulation in tissues;GO:0009605,response to external stimulus;GO:0009733,response to auxin stimulus;GO:0006950,response to stress;GO:0042221,response to chemical stimulus;GO:0048731,system development;GO:0009416,response to light stimulus;GO:0009719,response to endogenous stimulus;GO:0009791,post-embryonic development;GO:0007154,cell communic…	GO:0005623,cell;GO:0044425,membrane part;GO:0055044,symplast;GO:0005886,plasma membrane;GO:0044464,cell part;GO:0030054,cell junction;GO:0009506,plasmodesma;GO:0005911,cell-cell junction;GO:0016021,integral to membrane;GO:0031224,intrinsic to membrane;GO:0016020,membrane;GO:0044459,plasma membrane part	GO:0032553,ribonucleotide binding;GO:0001883,purine nucleoside binding;GO:0017111,nucleoside-triphosphatase activity;GO:0043492,ATPase activity, coupled to movement of substances;GO:0016820,hydrolase activity, acting on acid anhydrides, catalyzing transmembrane movement of substances;GO:0003824,catalytic activity;GO:0042626,ATPase activity, coupled to transmembrane movement of substances;GO:00103…
1143	tr|W5AQY3|W5AQY3_WHEAT	Uncharacterized protein OS=Triticum aestivum PE=4 SV=1		up	19.8481	1.13604e-05	metabolic process	organelle;cell part;cell	catalytic activity	GO:0008152,metabolic process;GO:0055114,oxidation reduction	GO:0043229,intracellular organelle;GO:0043231,intracellular membrane-bounded organelle;GO:0044444,cytoplasmic part;GO:0044424,intracellular part;GO:0005739,mitochondrion;GO:0005737,cytoplasm;GO:0005623,cell;GO:0043226,organelle;GO:0005622,intracellular;GO:0044464,cell part;GO:0043227,membrane-bounded organelle	GO:0016491,oxidoreductase activity;GO:0003824,catalytic activity
1164	tr|W5FI97|W5FI97_WHEAT	Uncharacterized protein OS=Triticum aestivum PE=4 SV=1		down	0.567047	0.0133395	reproductive process;reproduction;developmental process;metabolic process;multicellular organismal process;cellular process	symplast;extracellular region;organelle;cell part;cell	catalytic activity	GO:0003006,reproductive developmental process;GO:0010214,seed coat development;GO:0032502,developmental process;GO:0009845,seed germination;GO:0009057,macromolecule catabolic process;GO:0043285,biopolymer catabolic process;GO:0044238,primary metabolic process;GO:0032501,multicellular organismal process;GO:0032504,multicellular organism reproduction;GO:0009791,post-embryonic development;GO:0044237…	GO:0043229,intracellular organelle;GO:0044444,cytoplasmic part;GO:0031982,vesicle;GO:0048046,apoplast;GO:0044464,cell part;GO:0009506,plasmodesma;GO:0005911,cell-cell junction;GO:0043227,membrane-bounded organelle;GO:0005794,Golgi apparatus;GO:0005618,cell wall;GO:0043231,intracellular membrane-bounded organelle;GO:0044424,intracellular part;GO:0005737,cytoplasm;GO:0031410,cytoplasmic vesicle;GO:…	GO:0008233,peptidase activity;GO:0070011,peptidase activity, acting on L-amino acid peptides;GO:0003824,catalytic activity;GO:0004175,endopeptidase activity;GO:0016787,hydrolase activity
1176	tr|W5B757|W5B757_WHEAT	Uncharacterized protein OS=Triticum aestivum PE=4 SV=1		up	2.23264	0.0240053	response to stimulus;regulation of biological process;metabolic process;biological regulation;cellular process	symplast;organelle;cell part;cell	binding;catalytic activity	GO:0065007,biological regulation;GO:0046394,carboxylic acid biosynthetic process;GO:0006950,response to stress;GO:0042221,response to chemical stimulus;GO:0009067,aspartate family amino acid biosynthetic process;GO:0044238,primary metabolic process;GO:0009309,amine biosynthetic process;GO:0044271,nitrogen compound biosynthetic process;GO:0009066,aspartate family amino acid metabolic process;GO:00…	GO:0043229,intracellular organelle;GO:0044444,cytoplasmic part;GO:0009536,plastid;GO:0044464,cell part;GO:0009506,plasmodesma;GO:0005911,cell-cell junction;GO:0043227,membrane-bounded organelle;GO:0043231,intracellular membrane-bounded organelle;GO:0009507,chloroplast;GO:0044424,intracellular part;GO:0005737,cytoplasm;GO:0005623,cell;GO:0005634,nucleus;GO:0043226,organelle;GO:0044425,membrane par…	GO:0042803,protein homodimerization activity;GO:0042802,identical protein binding;GO:0005515,protein binding;GO:0003824,catalytic activity;GO:0016879,ligase activity, forming carbon-nitrogen bonds;GO:0005488,binding;GO:0046983,protein dimerization activity;GO:0004066,asparagine synthase (glutamine-hydrolyzing) activity;GO:0016874,ligase activity;GO:0016884,carbon-nitrogen ligase activity, with gl…
1209	tr|Q5BU11|Q5BU11_WHEAT	Mitogen-activated protein kinase OS=Triticum aestivum GN=MAPK1a PE=3 SV=1		down	0.395549	0.000572954	response to stimulus;metabolic process;cellular process	cell part;cell	binding;catalytic activity	GO:0002376,immune system process;GO:0040007,growth;GO:0000003,reproduction;GO:0050896,response to stimulus;GO:0051704,multi-organism process;GO:0009987,cellular process;GO:0008152,metabolic process;GO:0022414,reproductive process;GO:0022610,biological adhesion;GO:0007610,behavior;GO:0048518,positive regulation of biological process;GO:0048519,negative regulation of biological process;GO:0023052,s…	GO:0045202,synapse;GO:0016020,membrane;GO:0019012,virion;GO:0005623,cell;GO:0031974,membrane-enclosed lumen;GO:0009295,nucleoid;GO:0030054,cell junction;GO:0005576,extracellular region;GO:0043226,organelle;GO:0055044,symplast;GO:0032991,macromolecular complex;GO:0044421,extracellular region part;GO:0044422,organelle part;GO:0044423,virion part;GO:0044456,synapse part;GO:0044464,cell part;GO:00974…	GO:0003824,catalytic activity;GO:0042056,chemoattractant activity;GO:0045499,chemorepellent activity;GO:0031386,protein tag;GO:0005198,structural molecule activity;GO:0005215,transporter activity;GO:0045182,translation regulator activity;GO:0005488,binding;GO:0016209,antioxidant activity;GO:0060089,molecular transducer activity;GO:0044092,negative regulation of molecular function;GO:0044093,posit…
1217	tr|W5FB60|W5FB60_WHEAT	Chalcone-flavonone isomerase family protein OS=Triticum aestivum PE=3 SV=1		down	0.476194	0.0295729	response to stimulus;metabolic process;cellular process		catalytic activity	GO:0009813,flavonoid biosynthetic process;GO:0044238,primary metabolic process;GO:0009698,phenylpropanoid metabolic process;GO:0044237,cellular metabolic process;GO:0006575,cellular amino acid derivative metabolic process;GO:0008152,metabolic process;GO:0009699,phenylpropanoid biosynthetic process;GO:0006725,cellular aromatic compound metabolic process;GO:0009058,biosynthetic process;GO:0009812,f…		GO:0016853,isomerase activity;GO:0003824,catalytic activity
1220	tr|W5HZT5|W5HZT5_WHEAT	Uncharacterized protein OS=Triticum aestivum PE=3 SV=1		down	0.330173	0.0124757	metabolic process;cellular process		binding;catalytic activity	GO:0032259,methylation;GO:0006725,cellular aromatic compound metabolic process;GO:0009058,biosynthetic process;GO:0006730,one-carbon metabolic process;GO:0009987,cellular process;GO:0044249,cellular biosynthetic process;GO:0044237,cellular metabolic process;GO:0019438,aromatic compound biosynthetic process;GO:0008152,metabolic process		GO:0005515,protein binding;GO:0003824,catalytic activity;GO:0005488,binding;GO:0046983,protein dimerization activity;GO:0016741,transferase activity, transferring one-carbon groups;GO:0008757,S-adenosylmethionine-dependent methyltransferase activity;GO:0016740,transferase activity;GO:0008171,O-methyltransferase activity;GO:0008168,methyltransferase activity
1226	tr|W5GUL4|W5GUL4_WHEAT	Uncharacterized protein OS=Triticum aestivum PE=3 SV=1		up	2.64274	0.0369808	response to stimulus;developmental process;metabolic process;multicellular organismal process;cellular process	organelle;cell part;cell;organelle part	binding;catalytic activity	GO:0046394,carboxylic acid biosynthetic process;GO:0009605,response to external stimulus;GO:0006633,fatty acid biosynthetic process;GO:0006950,response to stress;GO:0042221,response to chemical stimulus;GO:0048731,system development;GO:0009416,response to light stimulus;GO:0044238,primary metabolic process;GO:0009309,amine biosynthetic process;GO:0009888,tissue development;GO:0009069,serine famil…	GO:0043229,intracellular organelle;GO:0044446,intracellular organelle part;GO:0044444,cytoplasmic part;GO:0005783,endoplasmic reticulum;GO:0009536,plastid;GO:0044422,organelle part;GO:0005789,endoplasmic reticulum membrane;GO:0009579,thylakoid;GO:0044464,cell part;GO:0016021,integral to membrane;GO:0043227,membrane-bounded organelle;GO:0031090,organelle membrane;GO:0043231,intracellular membrane-…	GO:0000166,nucleotide binding;GO:0016903,oxidoreductase activity, acting on the aldehyde or oxo group of donors;GO:0016747,transferase activity, transferring acyl groups other than amino-acyl groups;GO:0003824,catalytic activity;GO:0016614,oxidoreductase activity, acting on CH-OH group of donors;GO:0005488,binding;GO:0016620,oxidoreductase activity, acting on the aldehyde or oxo group of donors, …
1281	tr|W5BF50|W5BF50_WHEAT	Glycosyltransferase OS=Triticum aestivum PE=3 SV=1		up	5.6755	0.0182208	metabolic process;cellular process	organelle;cell part;cell	catalytic activity	GO:0009813,flavonoid biosynthetic process;GO:0044238,primary metabolic process;GO:0009698,phenylpropanoid metabolic process;GO:0044237,cellular metabolic process;GO:0006575,cellular amino acid derivative metabolic process;GO:0008152,metabolic process;GO:0009699,phenylpropanoid biosynthetic process;GO:0006725,cellular aromatic compound metabolic process;GO:0009058,biosynthetic process;GO:0009812,f…	GO:0043229,intracellular organelle;GO:0043231,intracellular membrane-bounded organelle;GO:0044424,intracellular part;GO:0005623,cell;GO:0043226,organelle;GO:0005622,intracellular;GO:0044464,cell part;GO:0043227,membrane-bounded organelle	GO:0016740,transferase activity;GO:0016757,transferase activity, transferring glycosyl groups;GO:0008194,UDP-glycosyltransferase activity;GO:0016758,transferase activity, transferring hexosyl groups;GO:0046527,glucosyltransferase activity;GO:0035251,UDP-glucosyltransferase activity;GO:0003824,catalytic activity
1282	tr|W5A5M7|W5A5M7_WHEAT	Uncharacterized protein OS=Triticum aestivum PE=4 SV=1		up	2.31662	0.0272406	response to stimulus;metabolic process	extracellular region;organelle;cell part;cell	catalytic activity	GO:0009651,response to salt stress;GO:0050896,response to stimulus;GO:0009628,response to abiotic stimulus;GO:0006970,response to osmotic stress;GO:0006950,response to stress;GO:0008152,metabolic process	GO:0043229,intracellular organelle;GO:0044444,cytoplasmic part;GO:0048046,apoplast;GO:0044464,cell part;GO:0043227,membrane-bounded organelle;GO:0043231,intracellular membrane-bounded organelle;GO:0044424,intracellular part;GO:0005737,cytoplasm;GO:0005623,cell;GO:0005634,nucleus;GO:0005829,cytosol;GO:0043226,organelle;GO:0005886,plasma membrane;GO:0005622,intracellular;GO:0005576,extracellular re…	GO:0003824,catalytic activity;GO:0016787,hydrolase activity
1305	tr|W5DMX6|W5DMX6_WHEAT	Xyloglucan endotransglucosylase/hydrolase OS=Triticum aestivum PE=3 SV=1		down	0.250223	0.0141317	cellular component organization or biogenesis;metabolic process;cellular process	extracellular region;organelle;cell part;cell	catalytic activity	GO:0010383,cell wall polysaccharide metabolic process;GO:0034960,cellular biopolymer metabolic process;GO:0044264,cellular polysaccharide metabolic process;GO:0010410,hemicellulose metabolic process;GO:0010411,xyloglucan metabolic process;GO:0044036,cell wall macromolecule metabolic process;GO:0010382,cellular cell wall macromolecule metabolic process;GO:0044238,primary metabolic process;GO:00442…	GO:0043229,intracellular organelle;GO:0044444,cytoplasmic part;GO:0031982,vesicle;GO:0048046,apoplast;GO:0044464,cell part;GO:0043227,membrane-bounded organelle;GO:0005618,cell wall;GO:0043231,intracellular membrane-bounded organelle;GO:0044424,intracellular part;GO:0031410,cytoplasmic vesicle;GO:0005737,cytoplasm;GO:0005623,cell;GO:0043226,organelle;GO:0005622,intracellular;GO:0005576,extracellu…	GO:0016757,transferase activity, transferring glycosyl groups;GO:0016798,hydrolase activity, acting on glycosyl bonds;GO:0003824,catalytic activity;GO:0004553,hydrolase activity, hydrolyzing O-glycosyl compounds;GO:0016740,transferase activity;GO:0016758,transferase activity, transferring hexosyl groups;GO:0016762,xyloglucan:xyloglucosyl transferase activity;GO:0016787,hydrolase activity
1326	tr|W5EF73|W5EF73_WHEAT	Uncharacterized protein OS=Triticum aestivum PE=4 SV=1		up	5.6335	0.00724612	metabolic process		binding;catalytic activity	GO:0008152,metabolic process;GO:0055114,oxidation reduction		GO:0004497,monooxygenase activity;GO:0016491,oxidoreductase activity;GO:0003824,catalytic activity
1327	tr|A0A059UJ35|A0A059UJ35_WHEAT	Cytochrome P450 OS=Triticum aestivum PE=2 SV=1		up	16.3491	0.00288245	metabolic process;cellular process	organelle;cell part;cell	binding;catalytic activity	GO:0044238,primary metabolic process;GO:0042430,indole and derivative metabolic process;GO:0046483,heterocycle metabolic process;GO:0044262,cellular carbohydrate metabolic process;GO:0044237,cellular metabolic process;GO:0019757,glycosinolate metabolic process;GO:0008152,metabolic process;GO:0042434,indole derivative metabolic process;GO:0006725,cellular aromatic compound metabolic process;GO:001…	GO:0043229,intracellular organelle;GO:0044444,cytoplasmic part;GO:0031982,vesicle;GO:0044464,cell part;GO:0016021,integral to membrane;GO:0043227,membrane-bounded organelle;GO:0043231,intracellular membrane-bounded organelle;GO:0044424,intracellular part;GO:0031410,cytoplasmic vesicle;GO:0005737,cytoplasm;GO:0005623,cell;GO:0043226,organelle;GO:0044425,membrane part;GO:0005622,intracellular;GO:00…	GO:0043169,cation binding;GO:0046872,metal ion binding;GO:0004497,monooxygenase activity;GO:0046906,tetrapyrrole binding;GO:0005506,iron ion binding;GO:0003824,catalytic activity;GO:0005488,binding;GO:0046914,transition metal ion binding;GO:0016709,oxidoreductase activity, acting on paired donors, with incorporation or reduction of molecular oxygen, NADH or NADPH as one donor, and incorporation o…
1333	tr|W5B8C0|W5B8C0_WHEAT	Uncharacterized protein OS=Triticum aestivum PE=3 SV=1		up	1.71443	0.0479888		organelle;cell part;cell			GO:0043229,intracellular organelle;GO:0043231,intracellular membrane-bounded organelle;GO:0044444,cytoplasmic part;GO:0044424,intracellular part;GO:0005739,mitochondrion;GO:0005737,cytoplasm;GO:0005623,cell;GO:0043226,organelle;GO:0005622,intracellular;GO:0044464,cell part;GO:0043227,membrane-bounded organelle;GO:0016020,membrane
[truncated: 102 more rows]

## Sheet: A1vsCK
N	Accession	Name	Samesets	Diff_state	A1:CK	PVal A1:CK	GO_function(Biological_Process)	GO_function(Cellular_Component)	GO_function(Molecular_Function)	GO_enrichment(Biological_Process)	GO_enrichment(Cellular_Component)	GO_enrichment(Molecular_Function)
[truncated: 97 more rows]
