# Supplementary material for: MAPK-mediated auxin signal transduction pathways regulate the malic acid secretion under aluminum stress in wheat (Triticum aestivum L.)
Source: Sci Rep. 2017 May 9;7:1620. doi: 10.1038/s41598-017-01803-3 (PMC5431644; doi:10.1038/s41598-017-01803-3)
Supplement: Supplementary file 3 — Supplementary Dataset 2 [file 41598_2017_1803_MOESM3_ESM.xls]

## Sheet: Proteins
N	Unused	Accession	Name	SameSets	Species	Protein Mass	Protein Length	%Cov(95)	#of Peptides	#of Unique Peptides	Unique Pep. Seq.	#of Spectra	#of Unique Spectra	#of quant. Spectra 116:115	116:115	PVal 116:115	#of quant. Spectra 116:118	116:118	PVal 116:118	#of quant. Spectra 117:115	117:115	PVal 117:115	#of quant. Spectra 117:116	117:116	PVal 117:116	#of quant. Spectra 117:118	117:118	PVal 117:118	#of quant. Spectra 117:119	117:119	PVal 117:119	#of quant. Spectra 119:115	119:115	PVal 119:115	#of quant. Spectra 119:118	119:118	PVal 119:118	#of quant. Spectra 121:115	121:115	PVal 121:115	#of quant. Spectra 121:116	121:116	PVal 121:116	#of quant. Spectra 121:118	121:118	PVal 121:118	#of quant. Spectra 121:119	121:119	PVal 121:119
1	155.28	tr|W5G1K3|W5G1K3_WHEAT	Uncharacterized protein OS=Triticum aestivum PE=3 SV=1		WHEAT	84551.7	765	77.52	89	11	KLNLPVLPTTTIGSFPQTVELRR;LVVSTSCSLMHTAVDLVNETKLDDEIKSWLAFAAQK;LVVSTSCSLMHTAVDLVNETKLDDEIK;ALAGQKDEAYFAANAAALASR;AAGASWIQFDEPTLVKDLESHQ;ALAGQKDEAYFAANAAALASRR;KLNLPVLPTTTIGSFPQTVELR;DEAYFAANAAALASR;LNLPVLPTTTIGSFPQTVELR;LPVLPTTTIGSFPQTVELRR;LNLPVLPTTTIGSFPQTVELRR	751	79	84	0.990832	0.937621	84	0.990832	0.959293	85	0.990832	0.982351	84	1	0.972185	84	1	0.999127	84	1.01859	0.55929	84	0.963829	0.369895	84	0.963829	0.383349	85	0.981748	0.854176	84	0.981748	0.915816	84	0.981748	0.875521	84	1.00925	0.467896
3	128.38	tr|B2ZGL4|B2ZGL4_WHEAT	Plastid acetyl-CoA carboxylase OS=Triticum aestivum GN=Acc-1 PE=4 SV=1		WHEAT	254916	2311	42.19	67	4	LLDLVPVSGNK;VVDIGQDEATACLLLK;GAETGNTEWDDDDAFVAWR;VVEFCMALGGK	217	11	9	0.37325	0.103292	9	0.758578	0.947609	11	0.77983	0.824024	10	2.18776	0.0780308	11	1.58489	0.192856	11	1.92309	0.163549	11	0.401791	0.414009	11	0.847227	0.968614	11	0.77983	0.825948	10	2.14783	0.253053	11	1.57036	0.175173	11	1.87068	0.318094
4	122.49	tr|W5BX55|W5BX55_WHEAT	Uncharacterized protein OS=Triticum aestivum PE=4 SV=1		WHEAT	200819	1785	48.35	66	22	SIELESLLHTSK;DMTEAENKQTLQNNSLQEAHK;QQAQILNLQSGLDELKDEHETLK;VKVDELSGEVEAYKEK;MEAEQAAEVSSGETTNLK;LLEEQVEQEAASSAEKEK;LLSLQDMEMKLEEHVK;NAEIEAQMR;SVEAQLAETQSK;MNELQSSLDSSTSKTELLEQEVK;HAAELEVQVSALNQQLQEAEIHYEK;MNELQSSLDSSTSK;LAAHEGTIINLTEVHTR;LVVVDELQEK;LALVNTELNK;KLDALEIELGYYEEQATEAASNEENHK;LNELQLALAAAVAEK;ESEKLALVNTELNK;SAELETQVQELSAAEESLK;LQQVGDNLTQKETDCQQLSEK;GLELQSAAELR;LLSLQDMEMK	207	48	48	1.40605	0.109235	49	1.35519	0.125222	48	1.59956	0.0208045	49	1.11686	0.398263	49	1.52757	0.0243575	46	1.87068	0.00728315	46	0.847227	0.654499	47	0.809096	0.565432	48	1.24738	0.0868956	48	0.895365	0.899868	48	1.21339	0.100023	46	1.51356	0.0330463
6	105.95	tr|W5H7J1|W5H7J1_WHEAT	Uncharacterized protein OS=Triticum aestivum PE=4 SV=1	tr|W5I281|W5I281_WHEAT	WHEAT	93818.6	843	53.97	51	3	CFLELQVEGEEAYQTFSR;YRVENLYEGPLDDIYANAIR;VENLYEGPLDDIYANAIR	406	43	24	0.49204	0.853284	25	0.432514	0.88857	23	0.366438	0.969766	22	0.765597	0.882249	24	0.340408	0.993469	24	0.387258	0.950921	26	0.912011	0.920976	27	0.831764	0.957419	25	0.654636	0.897776	24	1.2942	0.953823	26	0.580764	0.933915	26	0.704693	0.976332
7	104.4	tr|Q0Q0I7|Q0Q0I7_WHEAT	Heat shock protein 90 OS=Triticum aestivum GN=HSP90-2 PE=1 SV=1		WHEAT	80459.6	700	58.86	55	3	ATNTLTIVDSGIGMTK;SKLDAQPELFIHIIPDKATNTLTIVDSGIGMTK;LDAQPELFIHIIPDKATNTLTIVDSGIGMTK	660	24	9	0.831764	0.920606	9	1.11686	0.793446	9	1.14815	0.810954	9	1.38038	0.886229	9	1.5417	0.901666	9	1.6293	0.818197	9	0.698232	0.656145	9	0.937562	0.912762	9	0.862979	0.727415	9	1.01859	0.796475	9	1.14815	0.996633	9	1.21339	0.90946
8	99.14	tr|W5D5L4|W5D5L4_WHEAT	Fructose-bisphosphate aldolase OS=Triticum aestivum GN=TRAES_3BF044000030CFD_c1 PE=3 SV=1		WHEAT	38809.9	358	86.31	54	5	KIGATEPSQLSIDQNAQGLAR;IGATEPSQLSIDQNAQGLAR;GATEPSQLSIDQNAQGLAR;AVLKIGATEPSQLSIDQNAQGLAR;ATEPSQLSIDQNAQGLAR	830	137	89	0.608135	0.64351	88	0.717794	0.831634	96	1.51356	0.498621	90	2.58226	0.770245	94	1.8197	0.633856	94	1.65959	0.579464	95	0.92045	0.857706	94	1.09648	0.91846	97	1.69044	0.873539	91	2.80543	0.559645	96	2.07014	0.676275	97	1.85353	0.742216
9	96.45	tr|W5EMB1|W5EMB1_WHEAT	Uncharacterized protein OS=Triticum aestivum PE=3 SV=1		WHEAT	90196.4	813	61.62	47	5	IVSQLLTLMDGLK;NAPSIIFIDEIDSIAPK;NAPSIIFIDEIDSIAPKR;DNPEAMEEDEVDEVAEIR;RIVSQLLTLMDGLK	207	15	13	0.847227	0.657636	13	1.14815	0.261721	13	1	0.289123	13	1.20226	0.378065	13	1.38038	0.284261	13	1.41906	0.282057	13	0.737904	0.104839	13	0.990832	0.858805	13	0.903649	0.899984	13	1.05682	0.700104	13	1.22462	0.249522	12	1.23595	0.123649
10	91.36	tr|W5GLX4|W5GLX4_WHEAT	Uncharacterized protein OS=Triticum aestivum PE=3 SV=1	tr|W5BDM2|W5BDM2_WHEAT	WHEAT	71123	647	62.91	50	5	MYQGAGADMEGGMDDDTPAASGGAGPKIEEVD;MYQGAGADMEGGMDDDTPAASGGAGPKIE;EIAEAFLGTTVK;MREIAEAFLGTTVK;MYQGAGADMEGGMDDDTPAASGGAGPK	609	80	5	0.895365	0.60385	5	1.01859	0.88306	5	1.0666	0.662782	5	1.1695	0.916556	5	1.21339	0.965685	5	1.15878	0.975173	5	0.912011	0.681595	5	1.03753	0.990492	5	0.954993	0.506266	5	1.04713	0.83618	5	1.08643	0.731362	5	1.03753	0.739319
11	90.79	sp|P83970|PMA1_WHEAT	Plasma membrane ATPase OS=Triticum aestivum GN=ha1 PE=2 SV=1		WHEAT	104684	951	41.32	46	46	QGLTSDEGAQRVEIFGLNK;HIVGMTGDGVNDAPALK;LGMGTNMYPSSALLGQSK;GAPEQIITLCNCKEDVKR;QGLTSDEGAQRVEIFGLNKLEEK;KALVLGVNVK;GAPEQIITLCNCKEDVK;ELSEIAEQAK;VEIFGLNKLEEK;MTAIEELAGMDVLCSDKTGTLTLNK;SSYRELSEIAEQAK;WGEQEASILVPGDIVSIK;TLHGLQAPEPASHTLFNDKSSYR;DGSLESLPVDELIEKADGFAGVFPEHK;GAPEQIITLCNCK;LSVDKNLVEVFAK;AWDNLLQNK;VENQDAIDACMVGMLADPK;QGEIEAVVIATGVHTFFGK;ALVLGVNVK;DGSLESLPVDELIEKADGFAGVFPEHKYEIVKR;ADGFAGVFPEHK…	259	259	202	2.53513	3.5573e-09	197	3.28095	1.85605e-10	195	1.88799	1.95056e-05	206	0.758578	0.0225497	190	2.51189	3.15871e-05	197	1.25892	0.212796	194	1.51356	0.00151078	194	1.95885	0.000116548	200	1.90546	0.000106383	211	0.731139	0.00501536	197	2.46604	6.62358e-06	203	1.24738	0.398271
12	89.67	tr|W5EB84|W5EB84_WHEAT	Uncharacterized protein OS=Triticum aestivum PE=4 SV=1		WHEAT	108651	989	58.14	46	46	TGTFIGSLWESK;SLEAIVEQVRDGSTIR;NVAYLVVAAGWAR;LWQYGDVESDEEDQAPGGR;IRPADPSVSSSPPLAQLCSLAFIK;TALENLEQFQEK;IWENYVEGEEVTNGSASESK;RPPNPTVVAEPEGTTNGTTNGDDSGEAPAPLTTAQR;SHYFDALLAAHSR;VQIYVAGVQAPSMGR;WSKEPGAAEDSIRDLPPSAIGELSGFDAK;LSSFGLDRIPDAHVLTR;EVTFRVDYTAPNIGR;RISTMDGQNAVPVMNSADTR;HTAVVEYVFSGHR;KTALENLEQFQEK;CPGKDEPYSSEAIALMR;DVEIEVETVDR;VASIQQQLASLK;INVAELLLSR;GGVDEPFAWESR;AKDFLPFLQR;DLSLELVENGLAK;AVTS…	271	271	201	0.580764	0.0894927	197	0.679204	0.173084	203	0.549541	0.0480198	186	0.954993	0.774968	197	0.666807	0.0995887	195	0.758578	0.156964	211	0.744732	0.555585	206	0.870964	0.809596	201	0.519996	0.0207233	183	0.903649	0.510783	197	0.619441	0.0465723	193	0.685488	0.0778496
13	89.29	sp|Q1XH05|HGL1B_WHEAT	4-hydroxy-7-methoxy-3-oxo-3,4-dihydro-2H-1,4-benzoxazin-2-yl glucoside beta-D-glucosidase 1b, chloroplastic OS=Triticum aestivum GN=GLU1B PE=1 SV=1		WHEAT	64481.9	569	82.95	49	11	YGNPPVFITENGIADVEGDESMPDPLDDWKR;QIVDDYKQFAEVCFK;TTNNNATMTAASVSV;ISDMTNGDVAANSYHLYEEDVK;FGLVYIDKNDGNKR;HVDMSPDFTPTLNTDDAYASSETTGSDGNDIGPITGTYWIYMYPK;SIDYNMGWFLEPVVR;CSPGMDCAVPEGDSLREPYTAGHHILLAHAEAVQLFK;FNSVPKPLLK;ILLAHAEAVQLFK;FGLVYIDKNDGNK	608	212	122	0.586138	0.149038	124	0.534564	0.135114	124	0.60256	0.418176	118	0.990832	0.484267	124	0.549541	0.385537	115	1.40605	0.349175	121	0.42462	0.0995401	121	0.380189	0.0899496	126	1.04713	0.721425	122	1.77011	0.257103	126	0.954993	0.67626	119	2.44343	0.176143
14	87.36	tr|B9A8E2|B9A8E2_WHEAT	Protein disulfide-isomerase OS=Triticum aestivum GN=pdi PE=2 SV=1	tr|Q93XQ7|Q93XQ7_WHEAT	WHEAT	56670.7	515	73.2	48	8	ETAGQAAAADTEK;EEAAAAAEEAAAPEAVLTLHADNFDDAIAK;NKETAGQAAAADTEKAAEPAATEPLKDEL;KSEPIPEANNEPVKVVVADNVHDVVFK;SEPIPEANNEPVKVVVADNVHDVVFK;MDATANDVPSEFDVQGYPTLYFVTPSGKK;VVVADNVHDVVFK;MDATANDVPSEFDVQGYPTLYFVTPSGK	244	27	23	0.744732	0.143891	23	0.870964	0.231675	24	0.524808	0.143329	23	0.698232	0.22178	24	0.608135	0.223538	24	1.19124	0.70351	23	0.436516	0.0201829	23	0.510505	0.0145913	23	0.751623	0.106673	23	1	0.752455	23	0.879022	0.107774	23	1.69044	0.0250571
15	87.26	tr|W5FGH0|W5FGH0_WHEAT	Uncharacterized protein OS=Triticum aestivum PE=4 SV=1		WHEAT	51679.8	473	91.33	46	44	AAAAVAADSKIDNLR;DINGPEDL;NGFTFLDLIVIQIESLNKK;FKIFNTNNLWVNLK;ATSDLLLVQSDLYTLVDGYVIRNPAR;VKPSNPSIELGPEFK;FKSIPSIVELDSLK;AGVKLEIPDGAVLENKDINGPEDL;AAAVAADSK;IVTEDFLPLPSK;YGCSVPLLLMNSFNTHDDTQKIVEK;VQLLEIAQVPDEHVNEFK;LNGGLGTTMGCTGPK;LEIPDGAVLENKDINGPEDL;ILNHLITNQNEYCMEVTPK;TLADVKGGTLISYEGR;ATSDLLLVQSDLYTLVDGYVIR;GGTLISYEGR;KYGCSVPLLLMNSFNTHDDTQK;AAAAVAADSK;VKPSNPSIELGPEFKK;SIPSIVELDSLK;VLQLETAAGAAIR;AA…	515	480	300	0.765597	0.013938	300	0.903649	0.554068	271	0.666807	0.175956	263	0.879022	0.772761	271	0.809096	0.957122	263	1.04713	0.158267	301	0.630957	5.07544e-05	301	0.711214	0.0133605	310	1.01859	0.665979	299	1.33045	0.0384797	308	1.18032	0.129864	300	1.61436	0.000188286
16	86.06	tr|W5F9D7|W5F9D7_WHEAT	Lipoxygenase OS=Triticum aestivum PE=3 SV=1		WHEAT	96521.3	864	60.42	47	37	SLEGLTVEQALAGNR;NALDFNDFGATVMDGVTELLGR;LYEGGIKLPNIPALEEVR;LPNIPALEEVR;YDVYNDLGDTR;VYRYDVYNDLGDTR;VFFANDAYLPHQMPAALKPYR;YDVYNDLGDTRDVLGGSK;EMLAGVNPMMIKR;VFFANDAYLPHQMPAALKPYRDDELR;LLPLVGNVYVPR;QSDFLGYTLK;MFGVGGIVSDLTGGLR;STLDPSKYGDHTSTITEAHIGK;RPMPAPGSEEYALLER;LYEGGIKLPNIPALEEVRK;RPMPAPGSEEYALLERDPEK;EMLAGVNPMMIK;GDDQQGPYEDHDRVYR;GTVVFVANSWVYPQAK;DLIPMGGDFLLK;GMAVEDPSSPHK;VGAEANLEQWLLPTNLPFITTGENK…	221	167	120	0.42462	6.7738e-05	119	0.444631	0.000124524	116	0.580764	0.0983739	114	1.36773	0.0414564	115	0.608135	0.187761	114	1.24738	0.182472	120	0.469894	0.00122441	119	0.483059	0.00218095	122	0.691831	0.13284	118	1.61436	0.00428036	120	0.717794	0.195097	118	1.47231	0.0509059
17	85.18	tr|W5GYX5|W5GYX5_WHEAT	Glyceraldehyde-3-phosphate dehydrogenase OS=Triticum aestivum GN=GAPC8 PE=2 SV=1	tr|W5GM69|W5GM69_WHEAT	WHEAT	36608.6	337	85.46	50	38	GILGYVDEDLVSTDFQGDNR;DAPMFVCGVNEKEYKSDIDIVSNASCTTNCLAPLAK;TLLFGEKEVAVFGCR;SDIDIVSNASCTTN;LVSWYDNEWGYSTR;FGIVEGLMTTVHAMTATQK;KVIISAPSKDAPMFVCGVNEK;AGIALNDNFVK;VALQSPDVEL;KVIISAPSKDAPMFVCGVNEKEYKSDIDIVSNASCTTNCLAPLAK;FGIVEGLMTTVH;FGIVEGLMTTVHAM;YVDEDLVSTDFQGDNR;DAPMFVCGVNEKEYK;AAIKEESEGNLKGILGYVDEDLVSTDFQGDNR;APIKIGINGFGR;VALQSPDVELV;EVAVFGCR;NPEEIPWAAAGAEY;DAPMFVCGVNEK;VINDRFGIVEGLMTTVHAMTATQK;LAK…	612	433	224	0.92045	0.474376	230	0.704693	0.554839	247	1.85353	0.746096	234	1.97697	0.939904	254	1.39316	0.919329	232	2.46604	0.101906	227	0.717794	0.000479219	230	0.534564	0.00097334	256	1.85353	0.0171813	242	2.07014	0.00305603	266	1.45881	0.000677275	243	2.65461	2.19916e-05
18	85.12	tr|W5B7Z6|W5B7Z6_WHEAT	Adenosylhomocysteinase OS=Triticum aestivum PE=3 SV=1		WHEAT	53246.8	485	72.99	49	5	SQSDYISIPIEGPYKPAAYR;SQSDYISIPIEGPYKPAAYRY;LELELAEVEMPGLMACR;VKDLSQADFGRLELELAEVEMPGLMACR;SQSDYISIPIEGPYKPA	482	14	0	0	-	0	0	-	0	0	-	0	0	-	0	0	-	0	0	-	0	0	-	0	0	-	0	0	-	0	0	-	0	0	-	0	0	-
19	82.99	tr|W5A8B5|W5A8B5_WHEAT	Uncharacterized protein OS=Triticum aestivum PE=3 SV=1		WHEAT	93803.5	845	64.38	44	3	VVNECSDAETWLTEK;GAADHAEGAAENGAQDSEEKTVPMDTDTKVEPSK;GAADHAEGAAENGAQDSEEK	258	5	6	0.251189	0.269853	5	0.299226	0.248838	7	0.539511	0.368613	4	1.83654	0.211794	6	0.524808	0.858547	5	1.75388	0.0309118	6	0.260615	0.212538	6	0.280543	0.0502008	8	0.60256	0.847516	6	1.97697	0.343378	8	0.648634	0.801446	6	2.48886	0.048149
20	81.95	tr|W5GUI9|W5GUI9_WHEAT	Phenylalanine ammonia-lyase OS=Triticum aestivum PE=3 SV=1		WHEAT	75618.6	704	65.63	42	28	VAFENGTAPIPNLIK;DASGVSVELDEEARPR;LLSPGEECTK;VLTMNPTGDLSSAR;GTEIAMASYCSELQYLANPVTNHVQSAEQHNQDVNSLGLVSAR;LINTGVSPCLPLR;SIEREVNSVNDNPVIDVHR;AVLVDHALTAGPGEAESEATVFSK;SLITAIDREAVFSYADDACSANYPLMQK;KVLTMNPTGDLSSAR;EELGCVYLTGEK;LIDPMLECLKEWNGEPLPINV;FVREELGCVYLTGEK;VAFENGTAPIPNLIKESR;SGVSVELDEEARPR;INKFEEELR;GKALHGGNFQGTPIGVSMDNTR;EVNSVNDNPVIDVHR;KTAEAVDILK;VQSAEQHNQDVNSLGLVSAR;LMSSTYMVALCQAIDLR;EWNGEPLP…	419	288	189	1.27057	0.50492	182	1.6293	0.0718289	176	0.409261	0.0226972	176	0.322107	0.0050651	173	0.519996	0.226858	177	0.363078	0.0154473	188	1.1272	0.859838	184	1.43219	0.176618	186	0.474242	0.00409643	186	0.37325	0.000848682	182	0.608135	0.0571074	186	0.420727	0.0027156
21	80.71	tr|W5EJA0|W5EJA0_WHEAT	Coatomer subunit alpha OS=Triticum aestivum PE=4 SV=1		WHEAT	131322	1179	45.38	40	3	LAGELGEEVPSLPEGK;TVQFHDEHPWIVSASDDQTIR;CLFTLHGHLDYIR	173	9	7	0.963829	0.917635	7	0.903649	0.510972	7	0.946237	0.940157	7	0.972747	0.977202	7	0.887156	0.522982	7	0.870964	0.650497	7	1.0666	0.696009	7	1.00925	0.80367	7	0.954993	0.709134	7	0.990832	0.779181	7	0.903649	0.410986	7	0.887156	0.497139
22	80.61	tr|W5G5W2|W5G5W2_WHEAT	Aconitate hydratase OS=Triticum aestivum PE=3 SV=1		WHEAT	106203	976	54.2	41	5	SNLVGMGIIPLCFK;YTINLPTDVSEIRPGQDVTITTDNDK;SSNALQSNMELEFTR;YTINLPTDVSEIRPGQDVTITTDNDKSFTCILR;ANNMFVDYNEPQLER	236	57	20	1.21339	0.719932	20	1.24738	0.478577	20	1.25892	0.614253	20	1.04713	0.878312	20	1.31826	0.401964	20	0.954993	0.927111	20	1.2942	0.676062	20	1.33045	0.446231	20	1.36773	0.387822	20	1.1272	0.582786	20	1.41906	0.250421	20	1.02802	0.62271
23	79.83	tr|W5D322|W5D322_WHEAT	Uncharacterized protein OS=Triticum aestivum GN=TRAES_3BF013300030CFD_c1 PE=4 SV=1		WHEAT	60634.4	557	83.3	41	9	DVLDGSSVGFVETIEK;LHILTDGRDVLDGSSVGFVETIEK;ATTNWTLPDHPTLPK;LHILTDGRDVLDGSSVGFVETIEKDLAQLR;GWDAQVLGEAPYK;GWDAQVLGEAPYKFPNALEAVK;AGEPMLDKSGSIQILTSHTLQPVPVAIGGPGLHPGVR;TVAVVVLDGWGEASPDQYNCIHVAQTPVTDSLKNGAPEK;RGWDAQVLGEAPYKFPNALEAVK	338	33	15	0.505825	0.0824352	15	0.724436	0.180118	15	0.862979	0.554086	15	1.70608	0.0379507	15	1.23595	0.42656	15	1.34276	0.0349491	15	0.642688	0.0943965	15	0.903649	0.112543	15	0.724436	0.283447	15	1.44544	0.481625	15	1.01859	0.415908	15	1.14815	0.347645
24	75.86	tr|W5DF01|W5DF01_WHEAT	Uncharacterized protein OS=Triticum aestivum PE=4 SV=1		WHEAT	222197	2026	25.86	38	1	ASDNPWPQWPR	132	2	6	1.07647	0.477124	6	0.954993	0.920799	6	1.03753	0.62472	6	0.954993	0.811746	6	0.92045	0.902344	6	1.02802	0.601967	6	1	0.972753	6	0.887156	0.51468	6	1.14815	0.320712	6	1.05682	0.744694	6	1.01859	0.672818	6	1.13763	0.307376
25	75.62	tr|W5DT83|W5DT83_WHEAT	Uncharacterized protein OS=Triticum aestivum PE=4 SV=1		WHEAT	41501.4	368	90.22	42	3	DELNPSDTVVAAGNGK;GIFWQEDIIPFFQNATLSKECDTVQK;GIFWQEDIIPFFQNATLSK	296	6	3	1.04713	0.9989	3	1.04713	0.982254	3	1.1695	0.816475	3	1.10662	0.817486	3	1.1695	0.801282	3	1.22462	0.683862	3	0.946237	0.846837	3	0.946237	0.862635	3	0.879022	0.73155	3	0.831764	0.730635	3	0.879022	0.745545	3	0.92045	0.872346
26	75.19	tr|W5FYS7|W5FYS7_WHEAT	Uncharacterized protein OS=Triticum aestivum PE=4 SV=1	tr|W5F151|W5F151_WHEAT	WHEAT	106551	931	44.58	37	9	GQCDEELINVTNK;LYDEELYEAAK;AAEEANVYHDLVK;VDSELIFAYAK;MDGDLWDKVLQPDNEYRR;GCFSELISLMESGLGLER;ADDVTHFLDVIR;EPKVDSELIFAYAK;AFMTADLPHELIELLEK	183	40	36	1.1272	0.60006	36	1.24738	0.474455	36	1.10662	0.957803	36	0.954993	0.636304	36	1.21339	0.801183	37	1	0.95242	36	1.09648	0.993138	36	1.19124	0.848805	34	0.625173	0.536945	35	0.549541	0.335353	35	0.691831	0.671531	35	0.57544	0.542393
27	75.04	tr|W5FQ55|W5FQ55_WHEAT	UDP-glucose 6-dehydrogenase OS=Triticum aestivum PE=3 SV=1		WHEAT	52601	480	74.58	38	2	AQVSIYDPQVTEEQIQR;GLVGDKAQVSIYDPQVTEEQIQR	405	20	2	0.77983	0.946518	2	0.717794	0.749294	2	0.870964	0.933824	2	1.10662	0.881369	2	0.794328	0.654068	2	0.887156	0.776578	2	0.972747	0.837003	2	0.887156	0.851288	2	1.34276	0.391962	2	1.70608	0.410576	2	1.23595	0.528636	2	1.38038	0.455165
28	74.65	tr|Q41534|Q41534_WHEAT	ATP synthase subunit beta OS=Triticum aestivum GN=atp2 PE=2 SV=1		WHEAT	59248	553	77.76	38	15	ASAAAAAEAPAEKLPPTSDKYVGAK;LVLEVAQHLGENVVR;ASAAAAAEAPAEK;ASAAAAAEAPAEKLPPTSDK;TIAMDGTEGLVR;GQKVLNTGSPITVPVGR;MLSPHVLGVDHYNTAR;NLQDIIAILGMDELSEDDKMTVAR;LEVLDNSIR;EGVQSFQGVLDGKYDDISEHAFYMVGGIDEVIAK;FDEGLPPILTALEVLDNSIR;FDEGLPPILTAL;ITDEFTGAGSIGQVCQVIGAVVDVR;FDEGLPPILTA;EMIESGVIKLDEK	534	106	44	0.744732	0.620249	42	0.787046	0.595352	41	0.613762	0.190849	43	0.847227	0.390822	43	0.642688	0.180451	43	0.660694	0.700958	43	0.912011	0.337111	43	0.972747	0.320507	45	1.15878	0.572217	45	1.5417	0.300223	45	1.21339	0.596596	45	1.23595	0.144065
29	74.15	tr|W5FEC1|W5FEC1_WHEAT	Uncharacterized protein OS=Triticum aestivum PE=3 SV=1	sp|P20973|UBE11_WHEAT	WHEAT	116985	1051	50.62	39	3	AIEFDDYCHSQQPPIAFIK;AGEGEVTREEGDAAMAGR;AETFGIPIPEWAK	155	8	3	1.1695	0.546952	3	1.09648	0.585014	3	1.2942	0.452557	3	1.09648	0.81505	3	1.21339	0.480828	3	1.28233	0.391536	3	1.00925	0.84152	3	0.937562	0.783703	3	1.14815	0.758272	3	0.972747	0.723785	3	1.07647	0.814559	3	1.1272	0.631601
30	73.76	tr|W5I3K2|W5I3K2_WHEAT	Uncharacterized protein OS=Triticum aestivum PE=3 SV=1	tr|Q1W681|Q1W681_WHEAT	WHEAT	74219.6	676	73.37	41	8	FEDPAEGEDVLIAK;EEGERESEYGYVR;LVSQKFEDPAEGEDVLIAK;MTTFEEGERESEYGYVRK;KVSGPVVVADGMGGAAMYELVR;VSGPVVVADGMGGAAMYELVR;MTTFEEGERESEYGYVR;VGHDSLIGEIIR	373	61	43	0.895365	0.804884	44	0.737904	0.776859	46	1.35519	0.449668	43	1.5417	0.621131	47	1.14815	0.803757	45	1.69044	0.667015	45	0.801678	0.877206	47	0.660694	0.745262	47	1.2942	0.236037	44	1.44544	0.341051	48	1.07647	0.488699	47	1.58489	0.322595
31	72.85	tr|W5ENP2|W5ENP2_WHEAT	Uncharacterized protein OS=Triticum aestivum PE=4 SV=1		WHEAT	65640.1	603	65.67	37	8	ASSDALSPLVDVALK;TSNVEPPEFGAAADGDADRNMVLGK;NFVQSTFNALPADQVK;VTVFQQPHYLANFVQSTFNALPADQVK;TSNVEPPEFGAAADGDADR;TSNVEPPEFGAAADGDADRNMVLGKR;YFSKDAVQIIAK;GATIVVSGDGR	314	88	77	1.45881	0.867346	79	0.772681	0.783295	69	1.58489	0.750579	72	1.0666	0.640355	74	0.855067	0.526727	69	1.77011	0.607235	75	0.855067	0.290164	76	0.465586	0.137847	78	1.30617	0.949235	78	0.879022	0.917559	79	0.685488	0.70609	76	1.5417	0.236266
32	72.75	tr|W5ETH6|W5ETH6_WHEAT	Lipoxygenase OS=Triticum aestivum PE=3 SV=1		WHEAT	99382.6	878	51.71	36	1	VGRPAHLEEMVVTMK	151	1	1	1.0666	0.880047	1	0.660694	0.487037	1	0.879022	0.814543	1	0.816582	0.709674	1	0.544503	0.368137	1	1.08643	0.855318	1	0.801678	0.689188	1	0.496592	0.328416	1	0.928966	0.899479	1	0.862979	0.785719	1	0.57544	0.396702	1	1.14815	0.773341
33	70.75	tr|W5FPN2|W5FPN2_WHEAT	Uncharacterized protein OS=Triticum aestivum PE=3 SV=1		WHEAT	48086.3	446	76.01	41	2	AVDNVNLIIAPALIGK;MTEECGEQVQIVGDDLLVTNPTR	596	14	6	1.18032	0.780443	6	1.07647	0.653559	6	1.1695	0.697757	6	0.990832	0.902268	6	1.0666	0.586331	6	1.01859	0.853667	6	1.13763	0.826211	6	1.04713	0.69179	6	1.15878	0.741141	6	0.972747	0.954638	6	1.05682	0.621346	6	1	0.904818
34	70.68	tr|W5HNQ2|W5HNQ2_WHEAT	Uncharacterized protein OS=Triticum aestivum PE=3 SV=1		WHEAT	82475	716	44.69	34	1	FLTLTDKEALGEGDTAK	231	4	5	0.772681	0.807829	5	1.2942	0.868716	5	1.6293	0.640158	5	2.05116	0.51778	5	2.67917	0.454333	5	2.99226	0.432933	5	0.534564	0.654922	5	0.855067	0.948138	5	0.801678	0.845497	5	1.02802	0.959436	5	1.34276	0.830339	5	1.52757	0.783037
35	69.06	tr|W5GCC9|W5GCC9_WHEAT	Uncharacterized protein OS=Triticum aestivum PE=3 SV=1	tr|W5H454|W5H454_WHEAT;tr|R9W6A6|R9W6A6_WHEAT	WHEAT	72738.8	661	54.92	40	36	SGGAPGGEGADGGVDDEDHDEL;AMDDAGLEK;NQLETYVYNMK;FDLSGIPPAPR;SLFDGTDFSEPLTR;ATNGDTHLGGEDFDHR;TQIHEIVLVGGSTR;ITPSWVGFTDGER;KLGTVIGIDLGTTYSCVGVYK;LLGKFDLSGIPPAPR;IINEPTAAAIAYGLDKR;GTPQIEVTFEVDANGILNVK;SGGAPGGEGADGGVDD;SGGAPGGEGADGGVDDEDH;AMDDAGLEKTQIHEIVLVGGSTR;ARFEELNNDLFR;NGHVEIIANDQGNR;FEELNNDLFR;VFSPEEISAMILGK;INDAVVTVPAYFNDAQR;KINDAVVTVPAYFNDAQR;FEELNNDLFRK;ALSNQHQVRVEIESLFDGTDFSEPLTR;KSQVFTTYQDQQ…	485	464	303	0.539511	0.000446861	280	0.654636	0.00340392	250	0.331131	0.00059665	212	0.586138	0.236161	229	0.405508	0.0101723	231	0.519996	0.908367	315	0.597035	1.84495e-06	295	0.711214	3.46941e-05	322	0.654636	0.000121665	283	1.18032	0.901474	299	0.772681	0.00468634	297	1.08643	0.0491209
36	67.79	sp|Q03033|EF1A_WHEAT	Elongation factor 1-alpha OS=Triticum aestivum GN=TEF1 PE=2 SV=1		WHEAT	49168.7	447	68.23	41	9	YYCTVIDAPGHRDF;MIPTKPMVVETFATYPPLGR;YYCTVIDAPGHRDFIK;THINIVVIGHVDSGK;FAELVTK;EAANFTSQVIIM;QTVAVGVIKGVEK;YYCTVIDAPGHR;VVETFATYPPLGR	708	293	128	0.963829	0.98155	130	0.47863	0.286801	119	0.666807	0.18221	119	0.698232	0.157083	121	0.334195	0.0376022	109	1.19124	0.998154	120	0.57544	0.117414	121	0.285759	0.0281924	126	1.13763	0.705038	125	1.22462	0.635571	129	0.580764	0.661986	115	2.07014	0.093232
37	67.26	tr|A0A077S159|A0A077S159_WHEAT	Uncharacterized protein OS=Triticum aestivum GN=TRAES_3BF039400020CFD_c1 PE=4 SV=1		WHEAT	108280	983	40.79	33	7	VAEFLKPGVTVK;GAASGSYSPEGIALFR;ITEEKGAASGSYSPEGIALFR;TSTTSEKSEAEVVVISPSEASPR;GGAYLYDLHFWIGK;VGIEIWR;SEAEVVVISPSEASPR	147	10	8	0.758578	0.287173	8	0.912011	0.754868	8	1.23595	0.387165	8	1.61436	0.104952	8	1.47231	0.145091	8	1.58489	0.189547	8	0.758578	0.544728	8	0.879022	0.837134	8	0.731139	0.456224	8	0.937562	0.691144	8	0.855067	0.929773	8	0.954993	0.888788
38	66.66	tr|W5IAH7|W5IAH7_WHEAT	Uncharacterized protein OS=Triticum aestivum PE=4 SV=1		WHEAT	228164	2136	24.81	36	6	TGSEATQEAALDSLYLLR;NRVNMEDEETLSSVAHCIEQLR;QAWTACPAEVFK;ALNALLSNFPR;NLEIEFQWSNK;QHESALGTVNQLVAVLR	88	16	15	0.765597	0.353876	15	0.963829	0.818628	15	0.428549	0.0156476	15	0.554626	0.0656453	15	0.501187	0.0932793	15	0.474242	0.0344091	15	0.895365	0.597631	15	1.11686	0.519461	15	0.483059	0.0730391	15	0.636796	0.249131	15	0.580764	0.529645	15	0.539511	0.160728
39	65.99	tr|W5CN49|W5CN49_WHEAT	Phospholipase D OS=Triticum aestivum PE=3 SV=1		WHEAT	91981.4	812	49.88	34	6	AYLPVGELLEGEEIDR;LYATIDLEK;FVEGIEETVGVGK;LQYFGVEK;SDYLPPILTT;KFVEGIEETVGVGK	211	50	45	0.824138	0.659149	43	1.49969	0.614341	42	0.586138	0.92675	41	0.704693	0.725259	39	1.05682	0.405153	38	0.765597	0.568245	44	0.724436	0.511083	42	1.35519	0.777469	49	0.912011	0.677473	47	1.07647	0.979308	46	1.69044	0.596996	45	1.15878	0.800948
40	65.75	tr|W5FP08|W5FP08_WHEAT	Uncharacterized protein OS=Triticum aestivum PE=4 SV=1		WHEAT	392402	3549	17.67	41	4	SSSDNISDLQAVLHSLPQAELR;EGSAEQNENDDIPAVR;KIEPEASSPSANEAQQVDAAVGDTGDNR;IESSSDYTSNLSPTSANATR	75	5	3	0.990832	0.925839	3	0.954993	0.870334	3	1.64437	0.138222	3	1.64437	0.148423	3	1.58489	0.169035	3	1.49969	0.202684	3	1.08643	0.646594	3	1.04713	0.829867	3	0.895365	0.746132	3	0.903649	0.68079	3	0.862979	0.576419	3	0.824138	0.460796
41	64.88	tr|I3NM23|I3NM23_WHEAT	Lipoxygenase OS=Triticum aestivum GN=Lpx PE=3 SV=1		WHEAT	95978.4	861	49.94	37	11	YDVYNDLGEGRPVLGGSAEHPYPR;GVTCQLISSTLIDHDNGGR;GNLSFVANSWIYPAATYTYSR;EVGHGDLKDAPWWPR;LPYMLLYPNTSDHK;AIYYPDDGVLR;RMPEPGTDAYAELERDPER;GMAVEDLSSPYK;TDEEFAREVLAGVNPVMITR;GDTELQAWWK;LTPLAIELSEPVILGGLTTAK	127	36	22	0.83946	0.784578	22	0.642688	0.213815	22	0.83946	0.823581	22	1.00925	0.702669	22	0.636796	0.503393	22	0.862979	0.84208	22	0.954993	0.987934	22	0.731139	0.308164	22	1.30617	0.321811	22	1.52757	0.219022	22	1	0.986723	22	1.35519	0.315254
42	64.16	tr|W5A152|W5A152_WHEAT	Uncharacterized protein OS=Triticum aestivum PE=3 SV=1		WHEAT	56136.3	528	67.61	32	5	QKPLLIVAEDLESEALGTLIINK;MISTSEEIAQVGTISANGEREIGELIAK;LLEQENSDLGYDAAK;MISTSEEIAQVGTISANGER;LLEQENSDLGYDAAKGEYVDMVK	295	43	25	0.954993	0.671758	26	1.11686	0.992595	26	0.981748	0.581025	26	1.03753	0.362368	26	1.14815	0.335584	26	1.40605	0.134685	26	0.679204	0.295795	26	0.794328	0.520928	26	1.38038	0.33621	26	1.44544	0.184536	26	1.61436	0.182119	26	1.97697	0.0710514
43	63.39	tr|W5BD57|W5BD57_WHEAT	Uncharacterized protein OS=Triticum aestivum PE=3 SV=1		WHEAT	101535	917	39.8	30	8	FQPVKVPEPTVEESIQILR;KIGFDLDSDEKDTSYNR;EGDSAIVDVDSDGK;EIDLQVTEK;ICNGDVPETIEGKK;IGFDLDSDEKDTSYNR;AGELRDEEMELK;ICNGDVPETIEGK	102	17	10	0.758578	0.735996	10	1.38038	0.306546	13	1.92309	0.0527601	10	2.63027	0.0821548	11	3.66438	0.0212807	12	3.53183	0.00965345	12	0.515229	0.183825	10	1.00925	0.499604	13	1.47231	0.230728	10	1.99526	0.3599	11	2.80543	0.0846755	12	2.70396	0.0335698
44	62.57	tr|W5ACJ8|W5ACJ8_WHEAT	Uncharacterized protein OS=Triticum aestivum PE=3 SV=1	sp|Q9ZRA8|TBB5_WHEAT	WHEAT	51699.9	459	75.82	36	5	YVGTSDLQLER;SLTVPELTQQMWDSK;MREILHIQGGQCGNQIGSK;SSVCDIAPR;GLSMASTFIGNSTSIQEMFR	466	35	23	0.83946	0.246975	23	0.801678	0.24286	22	0.319154	0.00863317	21	0.376704	0.0292485	22	0.30479	0.00314546	22	0.337287	0.0055022	23	0.946237	0.577353	23	0.912011	0.418113	23	0.383707	0.00758002	23	0.452898	0.0147338	23	0.369828	0.00495669	23	0.409261	0.00924555
45	62.26	tr|W5B621|W5B621_WHEAT	Uncharacterized protein OS=Triticum aestivum PE=3 SV=1		WHEAT	123128	1095	33.61	33	12	FQWEIMR;GFGLSNEEIAK;RQLGLEHVEVLPVFDGAAR;QLGLEHVEVLPVFDGAAR;AFGLGCDWR;SFAPDEEINEALR;EAIEDFSSDATR;GFTDGVMIAGEFNGR;VFEAEPGNGLPGPGEK;IQSEAQTCWEESK;TLREAIEDFSSDATR;GFTDGVMIAGEFNGRK	80	19	21	0.946237	0.749764	21	0.946237	0.692382	21	0.895365	0.598963	21	0.946237	0.850072	21	0.895365	0.624083	21	0.92045	0.875218	21	0.972747	0.767831	21	0.972747	0.682603	21	0.990832	0.890297	21	1.04713	0.64176	21	0.990832	0.943698	21	1.01859	0.624144
46	61.66	tr|W5AH12|W5AH12_WHEAT	Uncharacterized protein OS=Triticum aestivum PE=3 SV=1	tr|W5A243|W5A243_WHEAT;tr|A0A067YNJ5|A0A067YNJ5_WHEAT	WHEAT	41661.3	377	78.78	35	4	AEYEESGPAIVH;CPEVLFQPSIIGMEAPGIHETTYNSIMK;FRCPEVLFQPSIIGMEAPGIHETTYNSIMK;AEYEESGPAIVHR	320	13	2	0.990832	0.7703	2	0.954993	0.948425	2	0.912011	0.84317	2	0.912011	0.642655	2	0.887156	0.681057	2	0.92045	0.734163	2	0.990832	0.879108	2	0.954993	0.934075	2	1	0.988232	2	1	0.780665	2	0.972747	0.827584	2	1	0.890496
47	61.61	tr|W5EC70|W5EC70_WHEAT	Uncharacterized protein OS=Triticum aestivum PE=4 SV=1		WHEAT	278550	2547	17.35	34	34	AMEDDETSATALDGLK;TAAILPHILPK;QGVCIGLSEVMGSAGK;LDGIYALYAVSR;SSDPDTLPSMFNAIK;EVVVPITGPLIR;ELQLKEEASVR;GAAFGLAGVVK;LAPSVSSFLLTCYK;VTSLLDHLIQLSK;EGVVIFTGALAK;TFAATLVQSMEK;EQAAEGLGELIDVTSEK;LLDVLNTPSEAVQR;GAAYLIGFLFK;LDLSNYAMEFMPVILHQAR;AVSDCLSPLMVSK;LVLPSLLK;VLVDPIPEVR;ESAGLAFSTLYK;VLPSIIPILSQGLKDPNASR;LFSESVGIYK;LAPSVSSFLLTCYKGDGIEEVK;LFEPYVIK;AVSDCLSPLMVSKQEEAQSLVSR;ENVPLLFPIFESYLNKR;DLPVVMTFLISR;D…	69	69	61	0.963829	0.931008	61	0.981748	0.956881	61	1.00925	0.393688	61	1.02802	0.365224	61	1.01859	0.296775	61	1.00925	0.540596	61	0.990832	0.732506	61	1.00925	0.625835	61	0.963829	0.779208	61	0.990832	0.875531	60	0.972747	0.901286	61	0.963829	0.534801
48	61.6	tr|B2ZGK3|B2ZGK3_WHEAT	Cytosolic acetyl-CoA carboxylase OS=Triticum aestivum GN=Acc-2 PE=4 SV=1		WHEAT	251400	2260	22.96	35	2	AAICGIQDTQGK;ASTLLSNLAETSDAK	61	1	2	0.824138	0.617998	2	0.758578	0.655438	2	0.963829	0.750781	2	1.15878	0.831268	2	0.887156	0.797261	2	1.13763	0.816502	2	0.831764	0.607256	2	0.772681	0.643846	2	0.887156	0.630802	2	1.07647	0.98146	2	0.816582	0.669236	2	1.05682	0.965531
49	61.25	tr|W5G5S1|W5G5S1_WHEAT	Uncharacterized protein OS=Triticum aestivum PE=4 SV=1		WHEAT	127405	1159	35.81	31	15	SAWTELVASLK;GEYTLQLYIR;EVIVAADEVVDSIDKEQLAK;CVYSSGDVYPSYVK;ISDSNKCVYSSGDVYPSYVK;QIIALTLTYK;DQLADALYQK;VIALDGSESPMR;SSVLVPGEPEAFYVGPPSR;WESVVTFSSPSIK;QLVLFIER;IYDNKFESQFYR;FINVPIGASWAEVTMR;FFLDTVQMCPLK;GAPPGSVLVGSITYGIVSSFNK	84	31	33	0.972747	0.802279	33	0.972747	0.464422	33	0.990832	0.687565	33	1	0.540913	33	0.981748	0.950947	33	1.00925	0.508262	33	0.972747	0.750978	33	0.963829	0.42555	33	0.981748	0.821643	33	0.990832	0.63517	33	0.972747	0.793522	33	1	0.588641
50	60.93	tr|W5I9P9|W5I9P9_WHEAT	Uncharacterized protein OS=Triticum aestivum PE=4 SV=1		WHEAT	142485	1322	32.38	31	4	NISSLAHAEGMLVEAELGR;YTIDDIHYVADSER;SGFSITAYDVYKPTLAR;TIYFVEGEFGCSSK	123	11	10	0.928966	0.618269	10	0.990832	0.967071	10	1.02802	0.899326	10	1.09648	0.627636	10	1.09648	0.564019	10	1.09648	0.617594	10	0.937562	0.602577	10	0.990832	0.986292	10	0.912011	0.401139	10	0.972747	0.678262	10	0.972747	0.694513	10	0.963829	0.753994
51	60.41	tr|W5H440|W5H440_WHEAT	Uncharacterized protein OS=Triticum aestivum PE=4 SV=1		WHEAT	97774.1	895	44.47	31	2	NLAGEIAQEFEKR;NLAGEIAQEFEK	142	0	0	0	-	0	0	-	0	0	-	0	0	-	0	0	-	0	0	-	0	0	-	0	0	-	0	0	-	0	0	-	0	0	-	0	0	-
52	60.39	tr|W5D9Z6|W5D9Z6_WHEAT	Uncharacterized protein OS=Triticum aestivum PE=4 SV=1		WHEAT	104889	919	47.12	30	6	INNLPAPATDSEK;LLDTVFADQDVANR;LEGDAHSLNGTVHVVDDLSNLSMR;SSAEENDELSKLPAAQR;LIWNVLEAERPDLR;LIEDSTNNTASGNGVLGPIKEWGIQDCIDVHK	119	12	8	0.946237	0.867454	8	1.1695	0.220778	8	1.00925	0.277128	7	1.05682	0.341243	7	1.24738	0.0651432	8	1.04713	0.580686	8	0.954993	0.547177	8	1.18032	0.0734391	8	0.990832	0.540277	8	1.03753	0.525963	8	1.22462	0.0584063	8	1.03753	0.840326
53	60.17	tr|A9U8G4|A9U8G4_WHEAT	Alcohol dehydrogenase ADH1A OS=Triticum aestivum PE=2 SV=1		WHEAT	41015.1	379	87.86	31	4	IIGVDLNASR;FGCTEFVNPKDHTKPVQQVLAEMTNGGVDR;IIGVDLNASRFEEAR;DHTKPVQQVLAEMTNGGVDR	432	74	38	1.28233	0.407087	38	1	0.929318	38	1.08643	0.874232	38	0.862979	0.695994	38	0.870964	0.668674	38	0.711214	0.419594	38	1.55597	0.172962	38	1.23595	0.559005	38	2.18776	0.0616252	38	1.70608	0.174306	38	1.72187	0.194807	38	1.38038	0.429491
54	60.08	tr|W5FX66|W5FX66_WHEAT	Methylenetetrahydrofolate reductase OS=Triticum aestivum PE=3 SV=1		WHEAT	66307.2	594	68.01	31	3	GFLTINSQPAVNAEKSESPSVGWGGPGGYVYQK;SESPSVGWGGPGGYVYQK;TVFSFEYFPPKTEEGVENLFER	152	11	2	1.03753	0.947151	2	0.963829	0.864152	2	0.972747	0.898002	2	0.928966	0.847155	2	0.903649	0.724742	2	0.903649	0.800438	2	1.0666	0.897412	2	0.990832	0.913111	2	0.937562	0.904866	2	0.895365	0.853806	2	0.870964	0.730563	2	0.879022	0.806822
55	59.76	tr|W5I0B0|W5I0B0_WHEAT	Uncharacterized protein OS=Triticum aestivum PE=3 SV=1	tr|A0A0C4BKH5|A0A0C4BKH5_WHEAT	WHEAT	46944.4	414	69.81	34	14	DQIYDIFQLLPGK;FYNVVIEELPANVADLL;GLDVIQQAQSGTGK;GFKDQIYDIFQLLPGK;MLFDIQK;GVAINFVTREDER;GVAINFVTR;GIYAYGFEKPSAIQ;KGVAINFVTREDER;FYNVVIEELPANVA;GIYAYGFEKPSAIQQR;TATFCSGILQQLDYGLVECQALVLAPTR;AGMAPEGSQFDAK;GIVPFCKGLDVIQQAQSGTGK	334	73	54	0.724436	0.0645937	53	0.672977	0.290224	50	0.539511	0.129679	47	0.77983	0.766944	49	0.510505	0.588934	44	1.1695	0.562746	54	0.461318	0.0258591	51	0.440555	0.152425	57	0.928966	0.7091	54	1.28233	0.121431	55	0.870964	0.577527	51	1.99526	0.0496251
56	59.72	tr|W5FNE4|W5FNE4_WHEAT	Uncharacterized protein OS=Triticum aestivum PE=3 SV=1		WHEAT	91501.4	815	42.21	30	23	AQSIGDTSSLDFMR;TFNEYLDPLASSHFTTEGEVEFR;FFSSQSNEELISLDEYVESMKPEQK;EVSTEEYNEFYK;FEYQAEVNR;ESSAAAVDSSDAPPAEK;YLSVTDPDLLK;QELVDSLGTIASSGTAK;EVSTEEYNEFYKK;YLSVTDPDLLKDGPELDIR;VFEINPEHEIIK;AIYYIAGDSLSSAK;LMDLIVHSLYSNK;IYDMMSTAMAGK;NYSQFVSFPIYTWQEK;QYVWEAEAESNSYTIR;ESSAAAVDSSDAPPAEKFEYQAEVNR;EVEVDEDPAEVK;GFTKEVEVDEDPAEVK;LSSSPCVLVAAK;QYVWEAEAESNSYTIREEKDPEK;INPDDPEALK;IQTDKDNGIITITDSGIGMTR	108	79	68	0.816582	0.458042	69	0.912011	0.861783	70	1.11686	0.190333	68	1.34276	0.0980922	70	1.23595	0.0679113	70	1.44544	0.0152311	70	0.765597	0.144882	71	0.847227	0.362761	71	1.09648	0.781242	69	1.33045	0.310826	71	1.22462	0.398746	71	1.41906	0.0863009
57	58.63	sp|F8RP11|HSOP_WHEAT	Hsp70-Hsp90 organizing protein OS=Triticum aestivum GN=HOP PE=1 SV=1		WHEAT	65096.6	581	56.45	29	7	RAPSGGADAIGQMFQGPELWTK;GNAAFSAGRFEEAAGHFSDAIALAPANHVLYSNR;FEEAAGHFSDAIALAPANHVLYSNR;GLALDPSNEGLKAGLADAK;LGAAHLGLGDAASAAAAYEK;YSDALADAEK;GLALDPSNEGLK	121	37	34	0.772681	0.636566	33	1.18032	0.457087	34	0.685488	0.61167	34	0.887156	0.971018	33	1.0666	0.564618	34	1.28233	0.510354	34	0.554626	0.187875	33	0.801678	0.852802	34	0.855067	0.844946	33	1.08643	0.779203	33	1.28233	0.318392	33	1.52757	0.247275
58	58.63	tr|W5E562|W5E562_WHEAT	Uncharacterized protein OS=Triticum aestivum PE=3 SV=1	tr|S4VQP9|S4VQP9_WHEAT	WHEAT	58001.1	540	64.26	29	2	QFGQEDVLCPLVADACIQVCPK;PAGGPRPPQQGGIDED	117	4	3	1.18032	0.816047	3	1.03753	0.984124	3	0.895365	0.770583	3	0.751623	0.622404	3	0.787046	0.633448	3	0.691831	0.545915	3	1.28233	0.71076	3	1.1272	0.864517	3	1.0666	0.851735	3	0.903649	0.961802	3	0.937562	0.977645	3	0.831764	0.843312
59	58.06	tr|W5DZS4|W5DZS4_WHEAT	Uncharacterized protein OS=Triticum aestivum PE=4 SV=1		WHEAT	38972.5	348	77.3	31	29	HDVTEPLLVEVDQIYHLA;SFCYVADMVNGLMK;IKTNVIGTLNMLGLAK;FELIRHDVTEPLLVEVDQIYHLACPASPIFYK;VVLRDGLVLMEDDFRER;EVLDWEPK;DGLVLMEDDFR;MNIDDGRVVSNFIAQAIR;RVAETLMFDYHR;ELINPEVTVTMTENTPDDPRQR;VAETLMFDYHR;LMNGDNTGPINIGNPGEFTMLELAENVK;VVSNFIAQAIR;TSTSEVYGDPLEHPQTEAYWGNVNPIGVR;LACPASPIFYK;ELINPEVTVTMTENTPDDPR;HDVTEPLLVEVDQIYHLACPASPIFYK;VVLRDGLVLMEDDFR;AKEVLDWEPK;VEVDQIYHLACPASPIFYK;STSEVYGDPLEHPQTEAYWGNVNPIGVR;I…	309	307	131	0.597035	0.0234724	124	1.31826	0.562958	121	0.636796	0.13288	116	1.02802	0.898037	111	1.34276	0.69643	111	1.43219	0.993988	124	0.452898	0.0578444	116	1	0.440516	132	0.586138	0.00137457	128	0.954993	0.111713	123	1.27057	0.070171	122	1.30617	0.343291
60	56.46	tr|W5DXM2|W5DXM2_WHEAT	Uncharacterized protein OS=Triticum aestivum PE=3 SV=1		WHEAT	64811.3	605	64.13	28	9	DSLCFIEVIAHKDDTSKELLEWGSR;VKCEEELTAAIETALGEKK;VIACIGDGSFQVTAQDVSTMLR;DSLCFIEVIAHKDDTSK;MDTHIGSVDGPSPAAVNGAVGCPASAPGCPIMSSHPVVSAGEASLGR;LVGCCNELNAGYAADGYAR;DSLCFIEVIAHK;VKCEEELTAAIETALGEK;NWNYTALVEAIHNGEGK	294	97	50	1.85353	0.101241	50	1.61436	0.531161	49	2.63027	0.00434692	50	1.39316	0.0457857	49	2.29087	0.019167	49	1.67494	0.0132882	49	1.58489	0.367115	48	1.38038	0.778135	49	3.13329	0.0061971	50	1.67494	0.0712248	49	2.70396	0.0290744	49	1.97697	0.0198768
61	56.41	tr|Q332R4|Q332R4_WHEAT	ATP synthase subunit alpha OS=Triticum aestivum GN=atp1 PE=3 SV=1		WHEAT	55305.8	509	57.17	30	27	YTNFQVDEIGR;AILSTINPELQK;ESTLPYL;LTEVPKQPQYEPLPIEK;GIALNLENENVGIVVFGSDTAIKEGDLVKR;QIVVIYAAVNGFCDR;PAINVGLSVSR;VVDALGVPIDGKGALSDHER;TAIAIDTILNQK;GTNESETLYCVYVAIGQKR;GIRPAINVGLSVSR;VYGLNEIQAGEMVEFASGVK;MTNFYTNFQVDEIGR;GIALNLENENVGIVVFGSDTAIK;EVAAFAQFGSDLDAATQALLNR;AAELTTLLESR;DNGMHALIIYDDLSK;VVSVGDGIAR;EAFPGDVFYLH;VVDALGVPIDGK;TGSIVDVPAGK;QPQYEPLPIEK;EAFPGDVFYLHSR;QTGKTAIAIDTILNQK;GTNESETLY;AVDSLVP…	471	463	258	0.672977	0.0308332	250	0.758578	0.35074	254	0.77983	0.0656148	237	1.15878	0.764746	245	0.879022	0.670134	235	1.0666	0.387202	254	0.685488	0.00567974	244	0.77983	0.100221	250	0.787046	0.158457	231	1.15878	0.453301	237	0.895365	0.931064	225	1.14815	0.21511
62	56.41	tr|W4ZS35|W4ZS35_WHEAT	Uncharacterized protein OS=Triticum aestivum PE=3 SV=1		WHEAT	68548	609	55.34	28	2	DYFANTPEYK;AFIEKPNCIILAVSPANQDLATSDAIK	115	3	4	1.23595	0.552458	4	1.23595	0.562312	4	0.954993	0.906849	4	0.765597	0.501659	4	0.954993	0.890557	4	0.937562	0.802498	4	1.00925	0.890813	4	1.00925	0.907107	4	0.946237	0.89	4	0.751623	0.493088	4	0.937562	0.873857	4	0.928966	0.786948
63	56.31	tr|W4ZXP0|W4ZXP0_WHEAT	Malic enzyme OS=Triticum aestivum PE=3 SV=1		WHEAT	63124.5	570	55.26	31	3	GLAFTEAERDAHYIR;LPRPDDLFK;SHLVFNDDIQGTASVVLAGLLAALK	182	9	11	0.963829	0.956017	11	1	0.923645	11	0.954993	0.809922	11	0.981748	0.768805	11	1	0.840995	11	1.00925	0.933301	11	0.937562	0.874246	11	0.972747	0.906209	11	1	0.716112	11	1.02802	0.678017	11	1.03753	0.745183	11	1.05682	0.833066
64	55.71	tr|A0A077RYX7|A0A077RYX7_WHEAT	Uncharacterized protein OS=Triticum aestivum GN=TRAES_3BF077200030CFD_c1 PE=3 SV=1		WHEAT	57477.5	505	60.59	28	1	VLLDGIQVNLLETAK	103	2	2	0.963829	0.977563	2	0.912011	0.889522	2	1.01859	0.944478	2	1.04713	0.922279	2	0.963829	0.966541	2	1	0.974064	2	1.00925	0.970309	2	0.954993	0.940731	2	1.11686	0.812766	2	1.13763	0.792412	2	1.04713	0.89723	2	1.09648	0.840322
65	55.61	tr|W5A4Q7|W5A4Q7_WHEAT	Coatomer subunit gamma OS=Triticum aestivum PE=3 SV=1		WHEAT	98819	890	46.63	28	1	SLPYDSPGQTFVAFEKPEGVLATGK	98	7	4	1.09648	0.969187	4	1.03753	0.950834	4	1.10662	0.920764	4	1	0.951285	4	1.04713	0.902691	4	1.25892	0.660577	4	0.870964	0.722872	4	0.824138	0.738189	4	0.887156	0.766186	4	0.801678	0.739768	4	0.83946	0.78239	4	1.00925	0.948967
66	55.54	tr|W5D5P8|W5D5P8_WHEAT	Coatomer subunit beta OS=Triticum aestivum GN=TRAES_3BF058300010CFD_c1 PE=4 SV=1		WHEAT	105391	950	39.58	28	12	LPHGDQLIPDAPELVER;CLTPPSALDGECGFLAANLYAK;MDKPCTLLVHFDK;QCLGDLPLFTLSEEGETTDSSKPTQPMVNSVTVSSR;SQISHAQPDDLIDFYHLK;LILLDRLNELR;VAVNTVIQDEKEFLNHVIK;VTEWPDLLQMAAVDLIR;RGMSQLELEDEVQDDLK;TAHRDVMVDVVMDVLR;AVAYLFSNAER;AVANTYCQLLSSQSDNNVR	99	51	41	0.895365	0.20136	41	0.765597	0.359747	42	0.679204	0.0784253	42	0.751623	0.61745	42	0.597035	0.255822	43	0.691831	0.41416	42	0.981748	0.303157	41	0.847227	0.51331	42	0.887156	0.283753	42	0.990832	0.818992	42	0.765597	0.485108	42	0.895365	0.963722
67	55.4	tr|W5HIV3|W5HIV3_WHEAT	Uncharacterized protein OS=Triticum aestivum PE=3 SV=1		WHEAT	59030.2	544	56.62	28	25	AVVTALKNPAWL;VILELSAR;ANASQYGLAAGVFTNNLDTANTLTR;LGDKGYYIQPTIFSDVQDGMK;GIDSLKNYLQVK;GTAAAAEEPISPSVQVGETQLLINGK;SGVDSGATLVTGGDKLGDKGYYIQPTIFSDVQDGMK;SGVDSGATLVTGGDK;FNDLNEVIK;AGTVWVNCFDIFDAAIPFGGYK;SGVDSGATLVTGGDKLGDK;VGPALACGNTIVLK;IAFTGSTDTGK;KGVEQGPQIDDEQFK;GVEQGPQIDDEQFKK;FNDLNEVIKR;TAEQTPLSALYVSK;VAEGDAEDVDRAVVAAR;FADLIEK;LLHEAGLPEGVLNIVSGFGPTAGAALASHMDVDK;VAEGDAEDVDR;GYYIQPTIFSDVQDGMK;GVEQGPQ…	125	117	101	0.831764	0.426185	98	1.11686	0.801445	97	0.672977	0.720149	94	0.809096	0.937408	93	0.92045	0.836008	90	1.19124	0.111479	99	0.559758	0.00303969	95	0.737904	0.00479251	104	1.15878	0.63433	102	1.38038	0.222556	100	1.59956	0.203157	99	2.07014	0.00651265
68	55.35	tr|W5G100|W5G100_WHEAT	Pyruvate kinase OS=Triticum aestivum PE=3 SV=1		WHEAT	57419.7	527	59.2	27	27	VFLFQK;VVDSMTDNLRPTR;AEATDVANAVLDGSDAILLGAETLR;GLYPVETISTVGR;VVDSMTDNLRPTRAEATDVANAVLDGSDAILLGAETLR;FDFSWGDAAYHQETLENLK;MHSTNLLLEEPIR;GNLGIDLPPEK;VFNQDLYFK;LGDLSQTLIFAK;GLFPMLADPR;KLCAVMLDTVGPELQVVNK;VFNQDLYFKR;AVMLDTVGPELQVVNK;YRPTMPVLSVVIPR;WGAPNKIDFLSLSYTR;LLPINFAGLAK;IENVEGLNHFDEILEEADGIILSR;MVSILEPSKPNFFPAMTK;YVGEPMTHLESIASSAVR;NSATLAGSLFTLH;LCAVMLDTVGPELQVVNK;WSFTGAFEAR;SVEAISACLK;IDFLSLSYT…	212	210	182	0.972747	0.546647	182	0.954993	0.558132	188	1.70608	0.0101818	186	1.77011	0.0394853	188	1.70608	0.0106044	183	1.83654	0.00589317	179	0.937562	0.81808	177	0.92045	0.804637	188	1.67494	0.0143183	186	1.7378	0.0536582	187	1.64437	0.0149005	181	1.8197	0.00836828
69	55.21	sp|P12783|PGKY_WHEAT	Phosphoglycerate kinase, cytosolic OS=Triticum aestivum PE=2 SV=1		WHEAT	42121.5	401	70.82	28	3	FLRPSVAGFLMQK;FLRPSVAGF;FSLKPLVAR	283	5	3	0.981748	0.99029	3	1.15878	0.743379	3	1.09648	0.814883	3	1.10662	0.806007	3	1.2942	0.59403	3	1.19124	0.692624	3	0.912011	0.859142	3	1.07647	0.864107	3	1.0666	0.844438	3	1.08643	0.835329	3	1.25892	0.615043	3	1.15878	0.718066
70	55.2	tr|W5C595|W5C595_WHEAT	Uncharacterized protein OS=Triticum aestivum PE=3 SV=1		WHEAT	40797.9	379	58.84	32	29	FTELLSGEKEGLLQLPTDK;TLLTDPAFRPLVDK;GFIAEKNCAPLMLR;PAELAHGANAGLDIAVR;LSELGFGEAVEG;AWHSAGTFDVATK;LLEPIKEQFPILSYADFYQLAGVVAVEVTGGPEVPFHPGRQDKPEPPPEGR;LLEPIKEQFPILSYADFYQLAGVVAVEVTGGPEVPFHPGR;GVVAVEVTGGPEVPFHPGR;LSELGFGEAVEGCC;LPDATQGSDHLR;EGLLQLPTDK;NCAPLMLR;QVFSTQMGLSDQDIVALSGGHTLGR;HGANAGLDIAVR;AELAHGANAGLDIAVR;QDKPEPPPEGRLPDATQGSDHLR;WHSAGTFDVATK;LSGEKEGLLQLPTDK;LAWHSAGTFDVATK;CPAELAHGANAGLDIAVR;…	465	360	248	0.879022	0.686597	251	0.724436	0.140543	229	0.630957	0.610504	226	0.685488	0.741705	231	0.515229	0.464358	226	0.711214	0.939107	247	0.870964	0.282625	251	0.704693	0.0679835	245	0.711214	0.378974	242	0.809096	0.625964	246	0.591562	0.154814	243	0.831764	0.662273
71	55.14	sp|P38076|CYSK_WHEAT	Cysteine synthase OS=Triticum aestivum GN=CYS1 PE=2 SV=1		WHEAT	34114.1	325	81.54	27	1	LYGVEPTESAILNGGKPGPHK	178	4	0	0	-	0	0	-	0	0	-	0	0	-	0	0	-	0	0	-	0	0	-	0	0	-	0	0	-	0	0	-	0	0	-	0	0	-
72	54.65	tr|D8L9G1|D8L9G1_WHEAT	Trehalose synthase, putative, expressed (Fragment) OS=Triticum aestivum GN=TAA_ctg0005b.00090.1 PE=4 SV=1		WHEAT	98007.3	872	42.78	28	18	GSWEAYVLANK;TVLLGVDDMDIFK;SAYYTIAECVVVTAVR;IMPVGIHMDQLQAVLCLPDR;ALLNCDLIGFHTFDYAR;LNMDSIVMAYER;VVALDPHFTK;AVLVQIAKPVR;AIFLDYDGTLVPQTSINK;GKDLEAIEAEIR;ADIPLAEQDEVSQALYDR;LLVVSNQLPIVAR;CVAVFLPESLHDR;VSELQQQFEGK;LGEWFSSCPK;GYIGLEYFGR;LLAFENMLR;SGYSPVVFIDRDVSSVEK	71	49	46	0.862979	0.731627	46	0.787046	0.243749	46	1.22462	0.250257	46	1.40605	0.141509	46	1.1272	0.744264	46	1.2942	0.326324	46	0.937562	0.860298	46	0.862979	0.506839	46	1.10662	0.576679	46	1.27057	0.371115	46	1.01859	0.777258	46	1.1695	0.701156
73	54.41	tr|W5B3S8|W5B3S8_WHEAT	Uncharacterized protein OS=Triticum aestivum PE=4 SV=1		WHEAT	175676	1585	21.83	26	5	GSSLQCLVSILK;LNTVSDEEECAPK;LIENNASSVAQFLK;IGLENSDGLPSPSGR;IAHGSQSTDSAAVASSQTVSVK	79	7	6	0.288403	0.147002	5	0.420727	0.679617	6	0.524808	0.28333	4	1.95885	0.839162	5	0.787046	0.83067	5	0.711214	0.698367	6	0.724436	0.327148	5	1.09648	0.858869	6	0.619441	0.600135	6	2.24905	0.495645	6	0.954993	0.835048	6	0.83946	0.888975
74	54.06	tr|A0A077RY89|A0A077RY89_WHEAT	Uncharacterized protein OS=Triticum aestivum GN=TRAES_3BF058900050CFD_c1 PE=4 SV=1		WHEAT	145305	1360	29.93	27	11	LLNFQFSNTANPSLGSASETGR;LASFQHAPSIPPFIVPK;DVGQETTATDVTQILNLAVAK;QESLADAVQGIVK;DGVLWLVDR;RLEFDLAMQSK;EAAAAAAQAAAAAASAASSATVQVR;YSEVAVAGGGVSVAVTR;LSGLVSNLITAGHGR;CLAAYGDPVSAVK;EAAFAAAVLGDNALMEK	56	20	22	1.20226	0.390298	22	1.22462	0.490499	22	0.887156	0.623684	22	0.731139	0.13443	22	0.903649	0.529208	22	0.672977	0.162477	22	1.31826	0.342516	22	1.33045	0.446311	22	0.77983	0.27948	22	0.648634	0.0502417	22	0.809096	0.185882	22	0.60256	0.0489481
75	53.77	tr|W5FF28|W5FF28_WHEAT	Lipoxygenase OS=Triticum aestivum PE=3 SV=1		WHEAT	96651.4	861	54.59	42	16	ALVEGIIPAIR;LLPLVQSIYVPRDELFGHLK;LYILDHHDHMMPYLVR;TITNQMQAIIGISLLEILSK;AWMTDAEFAR;LLPLVQSIYVPR;LYEGGIKLPDIPALQEMR;NGPAQFPYMLLYPNTSDHTGEAEGLTAR;QDEKAWMTDAEFAR;KSDFLGYSLK;VGAEASLEQWITSLPFITVGENK;SLEGLTVQQAVASNR;GKVGAEASLEQWITSLPFITVGENK;RPMPEPDSEEYSLLARDPEK;RPMPEPDSEEYSLLAR;LPDIPALQEMR	189	56	29	0.409261	0.00251778	28	0.457088	0.00153006	28	0.349945	0.000617089	28	0.887156	0.476743	27	0.390841	0.000857932	28	0.666807	0.183531	29	0.534564	0.011404	28	0.591562	0.00683181	29	0.436516	0.00405545	29	1.03753	0.798846	28	0.47863	0.00244854	29	0.809096	0.586964
76	53.65	tr|W5I530|W5I530_WHEAT	Uncharacterized protein OS=Triticum aestivum PE=4 SV=1		WHEAT	169722	1561	25.75	27	27	SIDPFEDPSQFCAVTLSR;SDALAGAGPVASPFG;LSTDNGLSITTK;IDLSEVLYQITSR;QLGLMAPPISR;AYNVQTYAVHYTLQLPVDSTIK;FSALSAPGCVICGMGSIK;SVLLGALNDR;RSDALAGAGPVASPFG;LLALGSSGILAEHQLQAQLQEQHLK;LPLVTISDPSNLLR;ILTLQGGEAVYPLPR;FSAALSILKDEFLR;EALENNAAVLEEEENTFAENPTANPTQK;MSVTVVGTVEGGRPPTK;AMAAASSENGQPASSELALK;LLLVNPTDINPR;SCDFATEQTLVLHSPEK;QLFAVLQGAR;QLGVQIASADEQAK;QGPMQFTFESEVDR;DATFLGPDDNQYAILEEDR;AQATICAQYK;VLIASADLDILS…	54	54	57	0.990832	0.991052	57	1.0666	0.583935	57	0.92045	0.35557	55	0.912011	0.349899	57	0.981748	0.694501	56	0.972747	0.833226	56	0.937562	0.473271	56	1.00925	0.855101	57	0.963829	0.924703	57	0.963829	0.915802	57	1.03753	0.658024	56	1.01859	0.532732
77	53.42	tr|W5H4V8|W5H4V8_WHEAT	Uncharacterized protein OS=Triticum aestivum PE=4 SV=1		WHEAT	98202.4	877	39.11	27	4	AAEQSAEHFR;FLVVNAADLDVSPGDVHFAPK;GKQDDFNLSGLVECQK;ITLEVPCETVALSNMPVVEEK	107	10	9	1.01859	0.894316	9	1.00925	0.90486	9	1.01859	0.83596	9	0.990832	0.940095	9	1.00925	0.846263	9	0.937562	0.966769	9	1.07647	0.804316	9	1.0666	0.814444	9	1.02802	0.985398	9	1	0.908707	9	1.01859	0.996103	9	0.946237	0.818146
78	53.25	tr|W5HFZ6|W5HFZ6_WHEAT	6-phosphogluconate dehydrogenase, decarboxylating OS=Triticum aestivum PE=3 SV=1		WHEAT	52527.4	479	72.03	30	28	SVAAPTIEASLDSR;GTGKWTVQQAAELSVAAPTIEASLDSR;WTVQQAAELSVAAPTIEASLDSR;STEKGWGLNLGELAR;LIDPEFAQEIMDR;ICSYAQGMNIIK;AGAPVDQTIATLAAHLEQGDCIVDGGNEWYENTER;IFQGDYSSGETVDKAQLIEDVR;AGAPVDQTIATLAAHLEQGDCIVDGGNEWYENTERR;AYDRNGELANLLIDPEFAQEIMDR;GFPISVYNR;DYFGAHTYER;HGPSMMPGGSLEAYQYIEDILLK;GLLYLGMGVSGGEEGAR;VSAQVPDSGPCVTYIGK;AKLEGNLPLYGFHDPASFVNSIQKPR;IFQGDYSSGETVDKAQLIEDVRK;IGLAGLAVMGQNLALNIAEK;NGELANLLIDPEFAQ…	246	233	163	1.20226	0.420339	153	1.6293	0.411942	156	1.59956	0.0212697	156	1.30617	0.110316	147	2.1677	0.0511506	146	1.90546	0.03745	152	0.809096	0.962679	141	1.1272	0.97464	165	1.80302	0.0116355	165	1.52757	0.0656928	156	2.55859	0.0112472	154	2.26987	0.0104649
79	53.24	tr|W5H1G1|W5H1G1_WHEAT	Uncharacterized protein OS=Triticum aestivum PE=3 SV=1	tr|W5DET9|W5DET9_WHEAT	WHEAT	54152.1	488	69.88	26	26	DFEENGSMER;QIYPPINVLPSLSR;TPVSLDMLGR;RGQVLEVDGEKAVVQVFEGTSGIDNK;AVVQVFEGTSGIDNK;VTLFLNLANDPTIER;GQKIPLFSAAGLPHNEIAAQICR;TVSGVAGPLVILDKVK;AVVGEEALSSEDLLYLEFLDKFER;YTTVQFTGEVLK;GYPGYMYTDLATIYER;RDFEENGSMER;FVAQGAYDTR;TVSGVAGPLVILDK;IFNGSGKPIDNGPPILPEAYLDISGSSINPSER;IPLFSAAGLPHNEIAAQICR;TYPEEMIQTGISTIDVMNSIAR;NIFQSLDLAWTLLR;KFVAQGAYDTR;IALTTAEYLAYECGK;DHSDVSNQLYANYAIGK;KGSITQIPILTMPNDDITHPTPDLTGYITE…	271	271	203	0.816582	0.721959	198	1.07647	0.813245	196	0.83946	0.446999	190	1.02802	0.269244	189	1.10662	0.47712	196	0.981748	0.423298	210	0.847227	0.89066	203	1.1272	0.985972	213	1.1272	0.238643	205	1.35519	0.129483	205	1.48594	0.195993	211	1.31826	0.190268
80	53.02	tr|W5F7U3|W5F7U3_WHEAT	Uncharacterized protein OS=Triticum aestivum PE=4 SV=1		WHEAT	144666	1357	31.47	26	15	LTSCEAEHAVSGNLCR;YNWGALALDVK;LQFPSDIATVLLAAGSTVTIQTASK;VIQADTLSMIQGGFTGGSTTSETSCEAVR;SMSASVILEAVR;ASGEPPLLMAASVHCAMR;ASVDQQTNNVPAAIASEDGWYHPR;REAAGVDPSTTLLEFLR;GPGDVQGCFIAEAIIEHVASALAADTNTVR;KDFSASSPLTFQMDVPATMADVK;AGAELQASGEAVYVDDIPAPR;GISCVPITYEVR;GCHVACACAVAAFK;QLNVELLTSAR;ADKPGAAGEPAPPPGFSK	112	45	34	1.44544	0.279854	34	1.04713	0.911491	36	2.07014	0.0300778	34	1.43219	0.209029	33	1.52757	0.173181	33	1.35519	0.416003	33	1.48594	0.137563	35	1.1272	0.572608	37	1.90546	0.0431193	35	1.28233	0.280785	35	1.36773	0.235095	35	1.22462	0.515521
81	52.84	tr|W5FRE7|W5FRE7_WHEAT	Uncharacterized protein OS=Triticum aestivum PE=4 SV=1	tr|W5FK15|W5FK15_WHEAT	WHEAT	74479.2	669	57.4	27	6	FQELFAQTK;GNMQLFSVDQQR;EALTLTSLGIAPQFITFTHVTMESDR;LHIIELGAQPGKPGFSK;AQIPGTTQDHLQIFNIEAK;IKSHQMPEQVVFWK	128	21	24	0.879022	0.587408	24	0.928966	0.628714	24	0.937562	0.947847	24	1.05682	0.631304	24	0.981748	0.996979	24	1.00925	0.797695	24	0.92045	0.748306	24	0.963829	0.794805	24	0.809096	0.401222	24	0.912011	0.749434	24	0.847227	0.433018	24	0.870964	0.588401
82	52.81	tr|A0A0C4BK41|A0A0C4BK41_WHEAT	Uncharacterized protein OS=Triticum aestivum PE=3 SV=1		WHEAT	47638.6	426	61.5	26	6	APEPEDDIMAEKNPRPLDEDDIALLK;KACIIFFDEVDAIGGAR;TYGLGPYSTSIK;TVTEKDFLDSVNK;APEPEDDIMAEK;ACIIFFDEVDAIGGAR	89	16	29	0.787046	0.573965	26	1.04713	0.63063	27	0.895365	0.459482	26	1.20226	0.74443	26	1.20226	0.555262	26	1.52757	0.281682	27	0.570164	0.322509	26	0.765597	0.329478	28	0.937562	0.275695	28	1.1695	0.577994	28	1.22462	0.310417	26	1.67494	0.113858
83	52.76	tr|W5F285|W5F285_WHEAT	Eukaryotic translation initiation factor 3 subunit B OS=Triticum aestivum PE=3 SV=1		WHEAT	77155.8	665	45.71	26	8	VPDEWAPAEIKPYTPGENLLK;IYSQIGVIK;KIYSQIGVIK;TYGYCFIEYNTPQEAELAR;KYEQEDLDVSNQVGEQER;KTYGYCFIEYNTPQEAELAR;SHIFAVNMFDDFEK;AGTFTEVYWNDAR	111	29	27	0.937562	0.729712	27	0.870964	0.537274	27	0.731139	0.748138	26	0.794328	0.527565	25	0.704693	0.929186	23	1.41906	0.342998	25	0.515229	0.451764	24	0.474242	0.314853	28	0.666807	0.226245	27	0.698232	0.362124	27	0.625173	0.152048	26	1.21339	0.640085
84	52.76	tr|W5EV27|W5EV27_WHEAT	Uncharacterized protein OS=Triticum aestivum PE=4 SV=1		WHEAT	109294	985	37.46	27	2	MPSQNIAEESNVSHEETAVEAPKENGAPVEVQR;KHESYIDVEIQQR	63	2	1	2.0893	0.175975	2	1.33045	0.44159	1	1.55597	0.294767	1	0.737904	0.370086	1	0.981748	0.803276	1	1.14815	0.803985	1	1.33045	0.340955	2	0.847227	0.638806	1	1.72187	0.215649	2	0.824138	0.616904	2	1.09648	0.69677	2	1.2942	0.454785
85	52.54	tr|W5DVJ7|W5DVJ7_WHEAT	Acyl-coenzyme A oxidase OS=Triticum aestivum PE=3 SV=1		WHEAT	73911	668	54.04	27	27	WLPMAYK;DYSTLPEAHACTAGLK;SVTTSATADAIEECRK;FVGQWLK;QTIVADASK;QLLYGTMVYVR;WWPGGLGK;LYAQVRPNAVALVDAFDYTDHYLGSVLGR;LITEGKDYGIHGFIVQLR;YDGDVYPALYEEAWKDPLNETVVPDGYQEHLRPLLK;WLYTDVTQK;SVTTSATADAIEECR;QPVGTIAYMGNIQHLMQCK;ADGGGEPDHLAGER;KQFGSQDGGPETQVLNYK;QFGSQDGGPETQVLNYK;SAVNTAEDWLNPAAIK;APSQEEGFSELSPDLLEAAVAHVQLIIVTK;FGSGAYNSMDNGVLR;QGALANELLGK;DYGIHGFIVQLR;LTEEEANLLR;SAVNTAEDWLNPAAIKEVFEAR;ATAQFDVDGMK…	109	109	80	0.619441	0.203932	72	0.879022	0.891236	90	1.43219	0.0770767	79	2.208	0.004065	82	1.83654	0.00571764	80	2.12814	0.00267505	80	0.642688	0.153496	71	0.831764	0.762938	92	1.44544	0.381255	82	2.31206	0.0371736	86	2.01372	0.0497697	82	2.18776	0.0258297
86	52.35	tr|W5DX10|W5DX10_WHEAT	Uncharacterized protein OS=Triticum aestivum PE=4 SV=1		WHEAT	52707.1	482	49.38	26	5	EVPGSYGMPFVSAIR;DRLDFYYFQGQDK;DRLDFYYFQGQDKYFESR;LDFYYFQGQDKYFESR;SHFSSLLATVESQLVLGGK	82	15	20	0.990832	0.742384	20	1.10662	0.575308	20	1.10662	0.906339	20	1.10662	0.878362	20	1.23595	0.735345	20	1.1695	0.392943	20	0.946237	0.463059	20	1.04713	0.611459	20	1.04713	0.864011	20	1.03753	0.891861	20	1.15878	0.702334	20	1.09648	0.370633
87	52.31	tr|W5DFE7|W5DFE7_WHEAT	Uncharacterized protein OS=Triticum aestivum GN=TRAES_3BF059300030CFD_c1 PE=4 SV=1		WHEAT	65941.1	608	57.4	27	27	TTQALFYNYK;MMVVLGELGGSDEYSLVEALK;LVEEGNIPPVPEVTPPPIPEDLKTAIK;VVAIIAEGVPESDAK;SGGMSNELYNTIAR;IGDTAGTIDNIIQCK;VIIGPATVGGVQAGAFK;ETPSVAGIINPGSDGFQK;GYGVGDVISLLWFK;VQKPVVAWVSGTCAR;DAGAVVPTSFEALESVIK;LYRPGSVGFVSK;APTHIISTISDDRGEEPCYAGVPMSTIIER;DAGAVVPTSFEALESVIKETFEK;DLVSSLVSGLLTIGPR;FNNIPQVK;YMEYAVQVETYTLSK;MLDFDFLCGR;GLTPYEFVEGMKK;HPWEDVLYTK;GLTPYEFVEGMK;ANNKVIIGPATVGGVQAGAFK;AGKDLVSSLVSGLLTIGPR;VTD…	128	128	113	0.981748	0.651115	113	1	0.674038	113	0.963829	0.551805	113	0.972747	0.885521	113	0.981748	0.573033	113	0.972747	0.70382	114	0.990832	0.828741	113	1	0.853562	114	0.972747	0.715321	114	0.981748	0.929942	113	0.990832	0.739093	114	0.981748	0.881753
88	52.29	tr|W5D4F5|W5D4F5_WHEAT	Uncharacterized protein OS=Triticum aestivum GN=TRAES_3BF007900030CFD_c1 PE=4 SV=1		WHEAT	36164.3	332	84.04	26	25	ALSGSWDGELR;AGAQESLVYAGVMR;YTIGGDLGGGEGHTGWVS;DVLSVAFSIDNR;FSPNNFAPTIVSGSWDR;DKSLLVWDLTNPIQATQDSSSEYGVPFRR;GHNDVVTAIATPIDNSPFIVSSSR;NFAPTIVSGSWDR;LYSLDAGSIINSLCFSPNR;SLLVWDLTNPIQATQDSSSEYGVPFRR;LWNTLGECK;HIVQDLRPEVPVSTK;LWDLSTGVTTRR;SWSADGSTLYAGYTDGTIR;CTLDGHGGYVSAVAVSPDGSLCASGGKDGVTLLWDLTEGKR;LWDLSTGVTTR;PIQATQDSSSEYGVPFR;DGVTLLWDLTEGKR;CTLDGHGGYVSAVAVSPDGSLCASGGK;VWNLTNCK;YTIGGDLGGGEGHTGWVSCVR;…	221	217	125	0.544503	0.0519663	125	0.642688	0.0479779	125	0.672977	0.186626	122	1.25892	0.519347	124	0.824138	0.199968	125	0.831764	0.529151	128	0.801678	0.474032	128	0.963829	0.450125	128	0.816582	0.858663	126	1.51356	0.0734977	128	0.981748	0.827275	129	1.00925	0.588667
89	52.13	tr|W5A874|W5A874_WHEAT	Dihydrolipoyl dehydrogenase OS=Triticum aestivum PE=4 SV=1	tr|W4ZUZ6|W4ZUZ6_WHEAT	WHEAT	52722.5	502	65.94	28	28	EGHVDYDTVPGVVYTHPEVASVGKTEEQVK;LTVEPAAGGEQTVIEADVVLVSAGR;SLPGVTIDEK;LGSEVTVVEFAPDIVPSMDGEIR;NIIVATGSDVK;AASGEESDVVVIGGGPGGYVAAIK;SGEESDVVVIGGGPGGYVAAIK;GALGGTCLNVGCIPSK;AKAIDDAEGMVK;KIVSSTGALALTEIPKK;VPYTAGIGLDAIGVETDKGGR;KIVSSTGALALTEIPK;GVYAIGDAIPGPMLAHKAEEDGVACVEFIAGK;EGHVDYDTVPGVVYTHPEVASVGK;GVYAIGDAIPGPMLAHK;ILGVHIMSPGAGEIIHEAVLALQYGASSEDIAR;VPYTAGIGLDAIGVETDK;AEEDGVACVEFIAGK;AIDDAEGMVK;LGSE…	197	197	141	1.01859	0.769382	140	1.08643	0.564351	141	1.08643	0.217951	139	1.05682	0.374303	140	1.1695	0.198817	138	1.72187	0.0152336	140	0.619441	0.0457184	139	0.679204	0.0811367	143	1.21339	0.228496	141	1.20226	0.356719	142	1.30617	0.140802	139	1.90546	0.00277735
90	52.11	tr|W5GF83|W5GF83_WHEAT	Uncharacterized protein OS=Triticum aestivum PE=4 SV=1		WHEAT	135754	1227	30.32	27	27	SAYFPVKDVIDGDLCEQYPALPADMQR;SMLPAEPIAVWTVKK;LTGATKDYLVVGSDSGR;MYLYSLTLQR;SLASGFIHIYK;ALCIAALEK;DIGRDVDVESSSATLMETEEGFQPVFFQPR;ILRPGLAISEMAR;TNVDMVTGQLSDTR;GLQFWPK;LLTFYELDLGLNHVSR;LPQDLSDEIEEDPTGGK;RDENQLYIFADDSVPR;IANLFDEETPQVYTACGR;LVILEYSPDR;IYVGDMQESFHYCK;IVPGQLLSVDPK;SMLPAEPIAVWTVK;LGETFNETSIPLR;ATGAVCAVIGSFSGR;DENQLYIFADDSVPR;FLAVGSYDNTIR;QDMSGDVACLAIAPVPEGR;YLAVIESDKGAFSAEQR;TQVEEVPLSLCQFQ…	74	74	68	0.963829	0.681903	68	0.990832	0.618441	68	0.954993	0.807561	68	0.981748	0.867491	68	0.981748	0.739792	68	0.972747	0.758631	68	0.972747	0.949078	68	1	0.980108	68	1	0.524474	68	1.02802	0.299513	68	1.01859	0.583216	68	1.01859	0.566395
91	51.79	tr|A0A077S3V2|A0A077S3V2_WHEAT	Aspartate aminotransferase OS=Triticum aestivum GN=TRAES_3BF023000050CFD_c1 PE=3 SV=1		WHEAT	49518.3	454	64.98	26	5	EQLFDALK;GLDFQGLLEDLSSAPSGAIVLLHACAHNPTGVDPTLEQWEQIR;VNLGVGAYR;ASPSVFAGIAQGPEDPILGVTVAYNKDPSPVK;DSAMFDEWTVELK	294	8	8	1.52757	0.532678	7	1.28233	0.869812	8	3.0761	0.167653	8	2.10863	0.302579	8	2.70396	0.258708	8	2.12814	0.209521	8	1.44544	0.793413	7	1.28233	0.816999	8	2.0893	0.304833	7	1.33045	0.59844	7	1.72187	0.504948	8	1.39316	0.396984
92	51.74	tr|W5BHI2|W5BHI2_WHEAT	Uncharacterized protein OS=Triticum aestivum PE=4 SV=1	tr|W5AQ43|W5AQ43_WHEAT	WHEAT	115295	1016	38.58	27	21	VVNNQVAFTTDPMSGR;MAGFLSENRPVQTLR;VEQLCPFPYDLIQR;ALDAPIFHVNGDDLEAVVHTCELAAEWR;FGLEGAETLIPGMK;LEQAYCGTIGYEYMHIPDREK;SSLSEFDDLAGHPGFDK;RFGLEGAETLIPGMK;QIFSEFSGGTKPVNEGEGLYTGTGDVK;NHPSALEIYQNQLLESGK;VGEAMTTLPETFKPHR;APSAATATGFYTVHVQEQTELVKK;APSAATATGFYTVHVQEQTELVK;NFVGQAATSPGISGQTIQESMR;QTFHSDVVVDIVCYRR;LVVNNQVAFTTDPMSGR;FLQMSDDNPYVIPEMDPTLRK;DFRKPLIVMSPK;LTDSFLDGTSSVYLEELQR;VYYELDEER;AADLGVESIVIGMPHR	109	84	59	0.928966	0.774769	60	1.02802	0.713528	59	1.15878	0.279871	60	1.22462	0.176173	61	1.2942	0.108141	59	1.24738	0.148334	59	0.903649	0.683125	60	1.03753	0.806496	60	1.20226	0.117838	60	1.31826	0.0682716	61	1.35519	0.032029	60	1.35519	0.0533941
93	51.42	tr|W5FKY4|W5FKY4_WHEAT	Uncharacterized protein OS=Triticum aestivum PE=3 SV=1		WHEAT	61758.9	588	50.17	24	1	AIAAISAGNDDFIGTMIVEAINK	148	1	3	0.724436	0.467838	3	0.954993	0.976047	3	1.03753	0.957684	3	1.40605	0.449402	3	1.35519	0.439501	3	1.25892	0.615949	3	0.816582	0.645588	3	1.0666	0.693837	3	0.731139	0.408292	3	1	0.85437	3	0.954993	0.877283	3	0.887156	0.604008
94	51.34	tr|W5FY62|W5FY62_WHEAT	Glucose-6-phosphate isomerase OS=Triticum aestivum PE=3 SV=1		WHEAT	67061.9	612	59.8	27	27	IEGWLDR;FIDNTDPAGIDHQIAQLGEELK;DPGLAPNSFLR;VNQGLTVYGNK;EYDLDGNRVNQGLTVYGNK;TSELSAVGLLPAALQGIDVK;SALYSNDRESISVTVEEVTPR;ENPAALLALSWYWATDGIGSK;AVGALVALYER;QGVAITQENSLLDNTAR;YVEWLYQHK;VLTVLNEASCKDPAEPLTLEQIADR;TVDHILAFSQDIVSGK;YLQQLVMESLGK;STLVIVISK;FIDNTDPAGIDHQIAQLGEELKSTLVIVISK;AVGIYASLVNINAYHQPGVEAGKK;QLGLFVDVSR;DMVVLPYKDSLLLLSR;VYLGECNVDDL;EGVHNFFVTFIEVLR;DRPPGHDWELEPGVTCGDYLFGMLQGTR;ESISVTVEEVT…	125	125	112	0.824138	0.79437	110	0.879022	0.801316	115	1.25892	0.204564	112	1.49969	0.130214	113	1.35519	0.0811793	112	1.25892	0.0613422	112	0.981748	0.514897	111	1.05682	0.887386	114	1.39316	0.105982	113	1.65959	0.0639387	112	1.49969	0.0380533	112	1.43219	0.0280825
95	51.25	tr|Q5GMP4|Q5GMP4_WHEAT	Peroxidase OS=Triticum aestivum GN=prx PE=2 SV=1	tr|W5AS89|W5AS89_WHEAT	WHEAT	36504.9	341	58.65	29	8	AAVHSACGPTVSCADITVLATR;SLNQGAFFEQFAR;GAGSELNEVPNQTLRPVALDLIER;FKPVFDTNPAIDSK;MSNMDLLTGNK;MSNMDLLTGNKGEIR;SLDVADLVSLSGAHTFGVAHCPAFEDR;FSLNQGAFFEQFAR	341	155	114	0.972747	0.566091	112	0.879022	0.502707	100	0.405508	0.259466	101	0.428549	0.546889	99	0.390841	0.225387	99	0.564937	0.787853	112	0.731139	0.372346	110	0.685488	0.325894	115	0.660694	0.198669	116	0.691831	0.434307	114	0.625173	0.171995	113	0.895365	0.647662
96	50.87	tr|W5HSJ6|W5HSJ6_WHEAT	Uncharacterized protein OS=Triticum aestivum PE=3 SV=1		WHEAT	49723.5	461	57.27	27	2	IGVVLSGGQAPGGHNVICGIFDYLQER;GIFDYLQER	190	5	3	0.946237	0.618668	3	0.879022	0.575242	3	1.24738	0.215344	3	1.30617	0.276025	3	1.15878	0.400901	3	1.19124	0.363817	3	1.03753	0.420378	3	0.963829	0.884916	3	1.07647	0.248353	3	1.1272	0.330604	3	1	0.512459	3	1.03753	0.457203
97	50.73	tr|L0GED8|L0GED8_WHEAT	14-3-3 protein OS=Triticum aestivum GN=14R2 PE=2 SV=1		WHEAT	29264.5	261	80.08	29	16	TADVGELTVEER;IISSIEQKEESRGNEAYVASIK;EAAENTLVAYK;DNLTLWTSDNAEEGGDEIKEA;KEAAENTLVAYK;DNLTLWTSDNAEEGGDEIKEAASKPEGEGH;DNLTLWTSDNAEEGGDEIK;LLDSHLVPSATAAESK;VAKTADVGELTVEER;ICDGILKLLDSHLVPSATAAESK;LTLWTSDNAEEGGDEIKEAASKPEGEGH;STAEATREENVYMAK;DNLTLWTSDNAEEGGDEIKEAASKPE;GNEAYVASIK;GNEAYVASIKEYR;SAQDIALADLPTTHPIR	324	207	124	0.928966	0.39565	125	0.809096	0.283487	120	0.758578	0.81725	116	0.824138	0.76839	120	0.691831	0.72134	98	2.0893	0.121057	105	0.346737	0.00831136	106	0.30479	0.0039444	128	1.33045	0.227662	123	1.43219	0.0810675	127	1.21339	0.344081	105	3.83707	0.00368408
98	50.67	tr|A3KLL4|A3KLL4_WHEAT	Malate dehydrogenase OS=Triticum aestivum PE=2 SV=1		WHEAT	35485.6	333	72.67	27	27	VLVTGAAGQIGY;MDATAQELSEEK;LGVQVSDVK;GVMLGADQPVILHMLDIEFAAEALK;TIVQGLPIDEFSR;TPSGEKPVRELVQDDEWLNGEFIATVQQR;NAIIWGNHSSSQYPDVNHATVK;KKMDATAQELSEEK;VLVVANPANTNALILKEFAPSIPEK;LIDAAFPLLK;IVQGLPIDEFSR;VAVMVGGFPR;LSSALSAASSACDHIR;MELIDAAFPLLK;EFAPSIPEK;EFAPSIPEKNISCLTR;ALGQISER;VLVTGAAGQIGYALVPMIAR;AQASALEAHAAPNCK;GVMLGADQPVILH;ELVQDDEWLNGEFIATVQQR;GAAGQIGYALVPMIAR;KLSSALSAASSACDHIR;GVVATTDVVEACTGVNVAVMV…	237	236	117	0.946237	0.517047	113	0.990832	0.770279	113	1.14815	0.723548	107	1.13763	0.376191	105	1.15878	0.330993	96	2.07014	0.0848038	101	0.559758	0.0584204	98	0.554626	0.301591	114	1.04713	0.614925	116	1.09648	0.883233	112	1.08643	0.661326	101	2.07014	0.148658
99	50.45	tr|W5E8H4|W5E8H4_WHEAT	Aconitate hydratase OS=Triticum aestivum PE=3 SV=1		WHEAT	86371	796	53.39	32	2	LGSDPNKINPLVPVDLVVDHSVQVDVAR;INPLVPVDLVVDHSVQVDVAR	210	4	4	0.963829	0.788309	4	0.954993	0.93669	4	1.03753	0.955652	4	1.0666	0.749507	4	1.02802	0.805529	4	1.0666	0.595663	4	0.963829	0.625418	4	0.954993	0.745965	4	1.0666	0.912951	4	1.09648	0.71358	4	1.04713	0.767054	4	1.08643	0.568578
101	50.39	tr|W5HR40|W5HR40_WHEAT	Uncharacterized protein OS=Triticum aestivum PE=4 SV=1		WHEAT	114525	1016	28.05	25	2	MTQEQILSFEQSGK;KMTQEQILSFEQSGK	85	4	4	1.07647	0.812652	4	1	0.958245	4	0.963829	0.820716	4	0.887156	0.65953	4	0.895365	0.629466	4	0.895365	0.659414	4	1.05682	0.812508	4	0.990832	0.958401	4	1.01859	0.952323	4	0.937562	0.769861	4	0.946237	0.734092	4	0.946237	0.769724
102	50.29	tr|W5EKI0|W5EKI0_WHEAT	Beta-amylase OS=Triticum aestivum PE=3 SV=1		WHEAT	61113.5	550	50.36	25	8	VFLGHTVQLAIK;VPSHAAEVTAGYYNLHDR;AAAAMVGHPEWEFPR;SAVQMYADYMASFR;AAAAMVGHPEWEFPRDAGTYNDTPQR;QLFELVHEAGLK;VYDWSAYK;NVGVSDPDIFYTDQHGTR	168	49	25	1.94089	0.0334161	25	1.45881	0.186319	26	1.64437	0.0600773	25	0.831764	0.678869	26	1.23595	0.331172	26	0.954993	0.953151	26	1.69044	0.0653445	26	1.25892	0.357788	25	1.41906	0.165405	26	0.711214	0.287061	26	1.04713	0.75709	26	0.824138	0.526579
103	50.23	tr|W5CLX2|W5CLX2_WHEAT	Uncharacterized protein OS=Triticum aestivum PE=3 SV=1		WHEAT	120162	1059	29.84	25	11	IICDAVLVDPTFGTGAVK;AASEEKQLDDKELELER;IETMLGDTAIAVHPEDKR;RLEEGNLDQNELSVAR;HNLEFINIFTDDGK;LEEGNLDQNELSVAR;WKDQYGGTILGQLR;DQYGGTILGQLR;AAGDENPEDFIDPETPSGEK;AAGDENPEDFIDPETPSGEKK;LGASLDWSR	55	28	30	1	0.713914	30	1.03753	0.321011	31	0.946237	0.261003	30	0.937562	0.146774	31	0.981748	0.623124	31	0.963829	0.502265	31	0.972747	0.632888	31	1	0.866774	31	0.954993	0.950199	31	0.946237	0.66838	31	0.990832	0.561243	31	0.981748	0.677351
104	50.15	tr|W5ERE6|W5ERE6_WHEAT	Uncharacterized protein OS=Triticum aestivum PE=3 SV=1		WHEAT	67643.7	610	45.41	24	22	FPTLQSDIAAAANESLER;AKIPSIISMINK;LIDSSLSYFR;QLSAMLDEDPALMEKR;GPAEASVDAVHLVLK;LDLMDKGTNAIDVLEGR;KVISEADGYQPHLIAPEQGYR;SIAATEELKRFPTLQSDIAAAANESLER;TVDEIEAELDR;NEIDSVAWK;LVDMEASYLTVEFFR;RFPTLQSDIAAAANESLER;VISEADGYQPHLIAPEQGYRR;VAVEGQPESIVQDIENMVR;LGRPIGGDAGAQLYTILDMCR;IYGVFDHQLPAALK;GTNAIDVLEGR;LLSQHLEAVIK;IPSIISMINK;VISEADGYQPHLIAPEQGYR;TYVDKPNSIILAISPANQDIATSDAIK;TEGGQEYAEFLHAPR	83	65	75	1.00925	0.49143	75	1.00925	0.620736	75	1	0.942857	75	0.981748	0.537052	75	1	0.901619	76	0.981748	0.587586	76	1.00925	0.539682	75	1.00925	0.674796	75	0.972747	0.360379	75	0.963829	0.115627	74	0.972747	0.269603	75	0.963829	0.132854
106	50.07	tr|W4ZZC1|W4ZZC1_WHEAT	Uncharacterized protein OS=Triticum aestivum PE=4 SV=1		WHEAT	79488.2	727	40.85	27	27	TKNYSGAELEGVVK;LGIGGLSSEFTDIFRR;ALRAHDAVATGSIALNAIQR;AHDAVATGSIALN;LLEFVAIGPR;GSPLVTCLLQGSAGSGK;DLFLDAENDQK;SALAATVGIDSDFAYVK;IISAETMIGFSESSK;LGIGGLSSEFTDIFR;DLLDEALLRPGR;VSAGDSITVSSFAPPDDFK;IDGVEALNNVLLIGMTNR;FLDQVMTSGQR;ESSFLSPDVNLQELAAR;LQILQIHTSK;SNRAEDLDAVLLAQQLR;IDGVEALNNVLLIGMTNRK;HLNVFDEGDVETAAEALDDMPIKK;AHDAVATGSIALNAIQR;GMLLYGPPGTGK;NYSGAELEGVVK;MRESSFLSPDVNLQELAAR;AMLLVEQVK;AEDLDAVLLAQ…	88	86	72	1.25892	0.144262	71	1.49969	0.243633	71	0.972747	0.69379	72	0.765597	0.276855	70	1.15878	0.939392	72	0.654636	0.0430181	72	1.48594	0.0183922	71	1.75388	0.0362215	72	0.928966	0.990952	73	0.737904	0.14718	71	1.11686	0.76365	73	0.636796	0.0188615
107	49.35	tr|W5E9S8|W5E9S8_WHEAT	Uncharacterized protein OS=Triticum aestivum PE=4 SV=1		WHEAT	127077	1154	30.94	26	17	TGASQDQILNETR;LTVQFSEAAAAQDR;TVAGFQLCYAAK;ALQAAVLQEWHQLCK;ALRPELGEPVVLR;WVGVGDATGDYPFSHHK;IQDVQAVLICAQR;ILNLTELELNRVDIR;ATAAQQYDSSPFLSGLK;NLQLQLIR;NVDLGDETTTMICK;LWPSLPAMVECTGTYTYEGSGFK;NLVSQDPVQSSVTVGVSHFER;YVLQIIK;ILNLTELELNR;TLTGSSDPCYIEAYHLADPTDGR;ACTLTGSSDPCYIEAYHLADPTDGR	51	37	33	1.10662	0.619839	33	0.92045	0.933463	33	0.870964	0.373623	33	0.787046	0.175031	33	0.737904	0.152199	33	0.824138	0.535054	33	1.04713	0.781687	33	0.870964	0.396112	33	1.08643	0.785798	33	0.981748	0.821307	33	0.912011	0.757281	33	1.03753	0.584523
108	49.04	tr|W5EPX8|W5EPX8_WHEAT	Uncharacterized protein OS=Triticum aestivum PE=4 SV=1		WHEAT	68056.7	627	54.39	25	2	SDYLMNTSIAGLEK;EDQGAVFSAIETVAK	135	1	1	0.903649	0.855976	1	0.887156	0.818274	1	2.99226	0.216764	1	3.28095	0.201529	1	2.91072	0.221349	1	3.22107	0.204657	1	0.92045	0.886488	1	0.903649	0.847934	1	2.208	0.29044	1	2.39883	0.264386	1	2.14783	0.298461	1	2.35505	0.26966
109	48.85	tr|W5BSD6|W5BSD6_WHEAT	Uncharacterized protein OS=Triticum aestivum PE=4 SV=1		WHEAT	63680.6	577	54.42	24	24	AFLPTLVDVYNK;LVSYFELSDLPTLVLIGPDGK;VPIVDLEGK;NSDFEIVFISSDR;FEVNGIPHLVFLDAK;TVLLYFSAK;LEILAEK;DNQTIHSVLATPNR;TSLAVHGADAFPFTSER;TLSSNIADIINEHGLDAWEGFPFNAEKLEILAEK;KSLDERFEVNGIPHLVFLDAK;VPVAELVGK;SLDERFEVNGIPHLVFLDAK;MPWLAVPFSDSEGR;LIEAYKELTSHGK;AASSPTPGGGLGAILAAGDRDYLIR;CALGEEKKGEEVNGQEHAAAPAGYVCEGDVCR;KGEEVNGQEHAAAPAGYVCEGDVCR;GIPSLVAIGPDGK;TLSSNIADIINEHGLDAWEGFPFNAEK;TGEVLTDEGVEFVSEYGIEAYPFTTER;M…	198	197	134	4.36516	1.54629e-06	134	3.34195	4.90652e-05	123	1.61436	0.0190508	138	0.369828	0.000749188	124	1.25892	0.328141	139	0.432514	0.00231714	135	3.69828	4.61472e-06	134	2.85759	0.000154167	128	1.75388	0.0724244	144	0.398107	0.000152678	128	1.38038	0.652565	143	0.452898	0.000480539
110	48.77	tr|W5I877|W5I877_WHEAT	Uncharacterized protein OS=Triticum aestivum PE=3 SV=1	tr|W5HDP4|W5HDP4_WHEAT	WHEAT	63957.9	598	49	24	16	ESTTIVGDGSTQEEVTKR;LAGGVAVIQVGAQTETELK;KTQYLDDIAILTGGTVIRDEVGLTLDKADNTVLGTAAK;NLIEAAEQDYEKEKLNER;LAGGVAVIQVGAQTETELKEK;ALVLELK;DLINVLEEAIR;TNDLAGDGTTTSVVLAQGLIAEGVK;ESTTIVGDGSTQEEVTK;FGYNAATGQYEDLMAAGIIDPTK;NLIEAAEQDYEKEK;SSENNLYVVEGMQFER;TQYLDDIAILTGGTVIRDEVGLTLDKADNTVLGTAAK;VDAIKDTLDNDEQK;GVVTLEEGR;VIAAGANPVQITR	162	94	77	0.698232	0.569641	75	0.724436	0.753606	80	1.13763	0.223679	75	1.58489	0.0840159	78	1.18032	0.1466	71	2.88403	0.00347942	73	0.380189	0.0444445	71	0.387258	0.0724945	81	1.33045	0.217843	76	1.8197	0.0814766	80	1.35519	0.142474	73	3.43558	0.00336014
111	48.37	tr|W5I6Q0|W5I6Q0_WHEAT	Uncharacterized protein OS=Triticum aestivum PE=4 SV=1		WHEAT	64386.3	595	59.66	26	11	IYKEYGITAENVIAAAK;ANLGWPYEPFFVPEDVK;ANSYAVHGAALGTSEVEATR;VTTTIGFGSPNK;HIPQGAALEADWDAK;VTTTIGFGSPNKANSYAVHGAALGTSEVEATR;QWGSSTPGHPENFETPGVEVTTGPLGQGIANAVGLALAEK;FEALGWHTLWVK;NGNDGYDEIR;NGNDGYDEIRK;EYGITAENVIAAAK	126	74	61	1.00925	0.724654	60	1.13763	0.925104	60	1.57036	0.146578	61	1.5417	0.0857073	59	1.75388	0.0742266	59	2.24905	0.06043	60	0.691831	0.43394	59	0.77983	0.725316	61	1.57036	0.223799	61	1.5417	0.132683	60	1.77011	0.1151	60	2.24905	0.0671581
112	48.33	tr|Q9FVM9|Q9FVM9_WHEAT	Cytochrome P450 OS=Triticum aestivum PE=2 SV=1		WHEAT	56896.8	501	54.29	24	7	FESVADPLFNQLK;MKVFEDHFVQQR;ADPAAATAGVVVR;RFESVADPLFNQLK;LVVEDLKADPAAATAGVVVR;FRLPPGPSGAPIVGNWLQVGDDLNHR;LPPGPSGAPIVGNWLQVGDDLNHR	109	15	18	1.78649	0.152343	18	2.26987	0.062243	17	1.51356	0.28757	17	0.809096	0.653511	17	1.94089	0.127419	17	1.03753	0.766315	17	1.44544	0.424975	17	1.83654	0.183443	18	1.35519	0.606217	18	0.724436	0.315443	17	1.72187	0.278513	18	0.903649	0.765577
113	48.25	tr|W5GA68|W5GA68_WHEAT	Uncharacterized protein OS=Triticum aestivum PE=3 SV=1		WHEAT	67143.6	616	65.91	27	27	NPGPLQFEGPGADAKPISLCVEDQDYMGR;FNAICHFFGYQAR;VGIVFCGR;ASHVALECALQSHPNMVILGEEVAASK;VVGVPVTLNGDLK;CGAAPISSMMTVK;LLAQLVETEMNKR;NQGGYDMLGR;TLYQPELPPCLQGTTVR;GPATTQIGKPAVHMASVDLR;QQLLLRPESDDSAQLSQIETEK;YYYFIR;TTEQVNGAMATCQALK;QNSSSCLLEDIYR;KASHVALECALQSHPNMVILGEEVAASK;LDALVIIGGVTSNTDAAQLAETFAEAK;LTIFDITK;TLEITNEVLSSYKNQGGYDMLGR;VNSQLISNMCTDALSAEK;QQLLLRPESDDSAQLSQIETEKLLAQLVETEMNKR;AEKDKNHGVILIPEGLVESI…	191	189	144	0.831764	0.337735	143	1.11686	0.547016	144	1.08643	0.981754	144	1.30617	0.326621	144	1.44544	0.182089	144	1.33045	0.126573	144	0.809096	0.131324	144	1.08643	0.975796	144	0.937562	0.741618	144	1.1272	0.201392	144	1.25892	0.0653629	144	1.14815	0.0695153
114	48.23	tr|W5I2Y2|W5I2Y2_WHEAT	T-complex protein 1 subunit gamma OS=Triticum aestivum PE=3 SV=1		WHEAT	61011	558	50.18	24	24	WPYEAAALAFEAIPR;SSSVEGVEKWPYEAAALAFEAIPR;GVMFNKDVVAPGK;LLPGGGASELTVSATLK;IDDIVSGIK;IAMPVDVNDREAMLGLVK;IGDEFFSFIIECKDPK;DILNEVER;NLCVQILK;FKPDLVITEK;ACGAVIVNRPEELQESDVGTR;QPQIETGEDADTEQMIPE;VLLDMEEEYIK;ALHAPVLVLK;GLSDMAMHYLSK;IILLDCPVEYK;IPGGQLEDSMVLK;KIGDEFFSFIIECKDPK;KIWDSYSVK;TAIESACMLLR;ALEDAIAVLDK;KGENQTNAELMSEEDWK;TLLQNCGLNVIR;GENQTNAELMSEEDWK	138	138	111	0.724436	0.120889	111	0.928966	0.438191	109	0.870964	0.78291	110	1.21339	0.195664	109	1.14815	0.591249	110	1.36773	0.0610475	111	0.642688	0.034558	110	0.809096	0.166994	111	0.855067	0.639228	112	1.19124	0.267299	111	1.11686	0.730734	112	1.34276	0.0892709
115	48.2	tr|A0A096UT67|A0A096UT67_WHEAT	Uncharacterized protein OS=Triticum aestivum PE=4 SV=1		WHEAT	67195.6	636	52.36	25	3	WAAPPGAPSAGVGVVR;GGGGGGGGGYGGGGGGGYGGGGGYGGGASSSWD;SPENQVPAAAPTPAGAYPSGAVQPSGGYAAAVGGTR	94	8	5	0.928966	0.754928	5	1	0.952033	5	0.855067	0.721464	5	0.92045	0.960209	5	0.928966	0.991785	5	0.92045	0.835791	5	0.92045	0.871922	5	1	0.828135	5	1.03753	0.906221	5	1.10662	0.678145	5	1.1272	0.642536	5	1.11686	0.784348
116	48.15	tr|W5B772|W5B772_WHEAT	Uncharacterized protein OS=Triticum aestivum PE=3 SV=1		WHEAT	130985	1119	27.44	23	18	LYSETFVVGGYK;VAQQLGVDDPSK;AEEVPEEEKNLGPFDR;SCQLEDGDIVCFQK;ALEEQYGGEEELPQTNPGLNNTPFK;NMYGAWEQYLGLEHPDTAPR;IFAPSEKIENINDQYWTLR;FAYISLGRPDYFEDSDTVATR;NSTVGDVLSDIK;YAQFSLSVVNQIHNK;ELGIPTQFQR;FEYDFMR;DIYFDLVDHDKVPSFR;GCQDVYASFDKYVEVER;ESDKDKIICNVDEKDIAEHLR;IFTYDEVVEK;VVDYWSYDSK;FTWTIDNLSR	61	43	44	1.10662	0.135165	44	1.15878	0.25865	44	1.07647	0.178382	44	0.963829	0.873264	44	1.13763	0.354302	44	1.04713	0.506909	44	1.02802	0.546625	44	1.07647	0.82803	44	1.08643	0.303606	44	0.972747	0.62278	44	1.13763	0.515309	44	1.04713	0.663133
117	48.05	tr|W5H1Q1|W5H1Q1_WHEAT	Citrate synthase OS=Triticum aestivum PE=3 SV=1		WHEAT	52559.3	472	62.08	25	7	FWEPTYEDCLNLISR;VQLGNITVDMVLGGMR;AIDALPVTAHPMTQFTTGVMALQVDSEFQK;TKFWEPTYEDCLNLISR;LQMQSASDLDLR;SQLQEMIPEQQDR;SQLQEMIPEQQDRLK	122	41	17	1	0.966349	17	0.963829	0.880989	17	1.08643	0.310715	17	1.07647	0.383417	17	1.04713	0.436402	17	1	0.851518	17	1.07647	0.391427	17	1.03753	0.445518	17	1.11686	0.255858	17	1.10662	0.242646	17	1.07647	0.292842	17	1.02802	0.73373
118	47.92	tr|D8L9U6|D8L9U6_WHEAT	Eukaryotic translation initiation factor 3 subunit A OS=Triticum aestivum GN=TAA_ctg0954b.00420.1 PE=3 SV=1		WHEAT	117154	1012	30.53	25	4	DLQLLASSVLLAALSVTPYDHK;TADAPAAAAVAPPAREPAAAAPAAAAAATGAAPSK;MIEDLTIR;TADAPAAAAVAPPAREPAAAAPA	56	5	2	0.954993	0.942025	2	0.887156	0.812324	2	0.981748	0.978904	2	1.00925	0.963009	2	0.903649	0.846753	2	0.870964	0.782021	2	1.11686	0.800939	2	1.02802	0.929648	2	1.20226	0.68407	2	1.24738	0.640836	2	1.11686	0.797579	2	1.07647	0.863252
119	47.88	tr|C6ETA5|C6ETA5_WHEAT	Peroxidase OS=Triticum aestivum GN=Prx112-A PE=3 SV=1	tr|B4F6E6|B4F6E6_WHEAT	WHEAT	32538.3	314	80.57	29	6	ANCPQSGGNSNLANLDTTTPN;DSTTASASLANSDLPGPGSSR;GFSVIDSIK;RDSTTASASLANSDLPGPGSSR;SNLANLDTTTPNAFDNAYYTNLLSQK;ANCPQSGGNSNLANLDTTTPNAFDNAYYTNLLSQK	571	90	38	0.946237	0.195008	39	0.679204	0.163463	32	0.197697	0.0128495	32	0.201372	0.034851	33	0.138038	0.0117491	31	0.258226	0.0565692	37	0.744732	0.103617	38	0.515229	0.0885399	37	0.366438	0.0180901	36	0.366438	0.0554259	38	0.253513	0.0163819	35	0.483059	0.0960347
120	47.73	tr|W5AWF5|W5AWF5_WHEAT	Uncharacterized protein OS=Triticum aestivum PE=4 SV=1		WHEAT	68812.9	622	42.93	23	3	SAAPGEDMWNASNEK;AVIDEVLLPLNLDDISSK;VADSVDDLSLDVPSAK	48	7	6	1.23595	0.779008	6	1.35519	0.599999	6	0.698232	0.243458	6	0.570164	0.189548	6	0.772681	0.312378	6	0.816582	0.806557	6	0.83946	0.307572	6	0.937562	0.400061	6	1.09648	0.780959	6	0.870964	0.588812	6	1.20226	0.985353	6	1.25892	0.407642
121	46.85	tr|W5CXB0|W5CXB0_WHEAT	Uncharacterized protein OS=Triticum aestivum GN=TRAES_3BF023000010CFD_c1 PE=3 SV=1		WHEAT	73298.3	684	48.25	25	19	QAITNPQNTFFGTK;DKIPAEVATEIETAVADLR;AEMASDDIEK;VQEVVSEIFGK;GVNPDEAVAMGAALQGGILR;QYSPSQIGAFVLTK;IGEHMSGGGAAGGGAAGGGSQEGGSQGGGDQAPEAEYEEVKK;SLGEYRDKIPAEVATEIETAVADLR;KSQVFSTAADNQTQVGIR;SQVFSTAADNQTQVGIR;SKFESLVNGLIAR;EVDEVLLVGGMTR;APNGDAWVETTDGKQYSPSQIGAFVLTK;SAKPLGNEVIGIDLGTTNSCVSVMEGK;APSKGVNPDEAVAMGAALQGGILR;SSGGLSESEIEK;QAITNPQNTFFGTKR;NTADTTIYSIEK;IPAEVATEIETAVADLR	174	102	54	0.648634	0.0580988	56	0.501187	0.0164119	57	0.903649	0.983684	51	1.36773	0.298738	59	0.717794	0.831863	57	1.1272	0.140923	60	0.758578	0.0449269	62	0.613762	0.0183571	60	1.22462	0.925065	55	1.97697	0.117312	63	1.01859	0.564963	61	1.61436	0.0371851
122	46.81	tr|W5DWX5|W5DWX5_WHEAT	Uncharacterized protein OS=Triticum aestivum PE=4 SV=1		WHEAT	55119.5	490	53.47	23	12	LRLDTENPVADAECIVAK;AIRDGAIDATIDHANGWMVSK;EALAPYFELTNAVR;HMAEEDDDDF;EIAAVIEAGSVTK;GMKEALAPYFELTNAVR;LTPLLPKEDEAEMDIDAAAPATQISIK;DGAIDATIDHANGWMVSK;LQQEEELAKHMAEEDDDDF;IGDLELFR;AVADKFASTFSADR;LDTENPVADAECIVAK	128	44	44	0.963829	0.938956	43	0.847227	0.888802	44	1.25892	0.607987	44	1.27057	0.661605	44	1.10662	0.58311	44	1.00925	0.654832	44	1.24738	0.345387	44	1.09648	0.316164	44	1.09648	0.466029	44	1.1272	0.512356	44	0.954993	0.429838	44	0.870964	0.820876
123	46.64	tr|W5F663|W5F663_WHEAT	Uncharacterized protein OS=Triticum aestivum PE=4 SV=1		WHEAT	134211	1219	24.28	24	6	SAEIKCECLDILGDVLHR;DHAFMLTALLTQLSSTQASVR;TIIVEVTTASLSEK;ANMNITGILEK;CECLDILGDVLHR;QEIDRNEDMIR	52	9	7	1.19124	0.237543	7	1.05682	0.596291	7	1.11686	0.506446	7	0.928966	0.741377	7	1	0.884421	7	1.02802	0.836261	7	1.08643	0.478543	7	0.963829	0.979921	7	0.954993	0.851877	7	0.794328	0.189143	6	0.847227	0.3545	6	0.870964	0.356212
124	46.61	tr|W5A7X5|W5A7X5_WHEAT	Uncharacterized protein OS=Triticum aestivum PE=3 SV=1		WHEAT	73708.7	663	42.53	23	7	QCFQLLGITPVYKL;FYTNCQVVGSPEEPSR;LLLCEATAVVMR;VLGLYLIR;VIFIQGHQIPLIVVKR;VIFIQGHQIPLIVVK;DETSTSASGSAQEPAAPALQGAGSVK	69	11	6	0.895365	0.654796	6	0.903649	0.772522	6	0.954993	0.834312	6	1.05682	0.527703	6	0.963829	0.710701	6	0.990832	0.895138	6	0.963829	0.937555	6	0.972747	0.806924	6	1	0.770225	6	1.10662	0.483047	5	1.00925	0.65274	6	1.02802	0.82903
125	46.36	tr|W5H230|W5H230_WHEAT	Uncharacterized protein OS=Triticum aestivum PE=3 SV=1		WHEAT	60154.1	535	44.67	24	2	KPSATEADAAGSSGDKEEKEDDTTVPR;WHAPMIDNPNYK	143	3	4	0.963829	0.934341	4	1.1272	0.578232	4	0.895365	0.899254	4	0.92045	0.836223	4	1.05682	0.69621	4	1.09648	0.82357	4	0.816582	0.733965	4	0.954993	0.854514	4	0.831764	0.640555	4	0.855067	0.595704	4	0.981748	0.972493	4	1.01859	0.880862
126	46.13	tr|W5E4A6|W5E4A6_WHEAT	Uncharacterized protein OS=Triticum aestivum PE=3 SV=1		WHEAT	52978.5	485	62.06	23	3	VNSTAGIDVISGGLGDMQK;VNSTAGIDVISGGLGDMQKR;ALQAIPTIIADNAALDSAELISQLR	96	6	2	0.92045	0.751647	3	0.772681	0.332376	4	0.83946	0.463105	3	0.903649	0.644774	3	0.704693	0.212735	4	0.879022	0.685457	4	0.946237	0.708238	4	0.794328	0.313013	3	0.954993	0.946822	3	1.02802	0.704216	3	0.801678	0.493705	4	1	0.662708
127	46.05	tr|W5GPZ4|W5GPZ4_WHEAT	Uncharacterized protein OS=Triticum aestivum PE=4 SV=1		WHEAT	98045.4	870	36.09	23	19	IWSIGSPDPNFTLDGHSK;AIALEVQSESK;TVGAGNEIADGERLPLAVK;ELGSCDLYPQNLR;ANDILPSIPK;RGIYPPAEEYMIHSERPNESLVEAFK;ANDILPSIPKEQYDSVAHFLESR;SCVQTLEGHAHNVSAVCFHPELPIIITGSEDGTVR;IVIGYDEGTIMIK;SFEVTELPVR;FDLAVQLGR;TGLWVGDCFIYNNSSSR;VWALGYMK;EQGKNNVAFLCLFMLGK;EQYDSVAHFLESR;GVNCVDYFTGGDRPFLITGSDDQTAK;CVAVHPTQPFVLSSSDDMLIK;QLGELAISTGK;TVGAGNEIADGER	72	50	56	0.765597	0.0833153	56	0.787046	0.11404	56	0.862979	0.735098	56	1.1272	0.233124	56	0.895365	0.865262	56	0.963829	0.827139	56	0.887156	0.540134	56	0.92045	0.656035	56	0.794328	0.15808	56	1.02802	0.725219	56	0.816582	0.209802	56	0.879022	0.408317
128	46.02	tr|W5I6T8|W5I6T8_WHEAT	Uncharacterized protein OS=Triticum aestivum PE=4 SV=1		WHEAT	266430	2278	14.97	26	26	TVNVHGDELIVTTTSPYEQAAFASK;TDVIQALGGVEGILEHTLFK;SGMSHEEDQLIPNLYR;RLTLEDLEDSWDR;LTLEDLEDSWDR;FGDLILK;DNPNLLFSMSGFEVR;HLFPNWVKPADSEPPPLLVYK;EIGGLGMLSMGHILIPQSDLR;GSELQLPFQACLK;LLILALER;ITDAYLDQYLWYEGDKR;QRVESHFDLELR;EELGLIEQAYDNPHEALSR;YIQPWESEFIDSQR;TAEEVAALVR;LNQLQREELGLIEQAYDNPHEALSR;VQMLLSDR;DMEKGDEDWNEFNDINK;TQVAGFLYGLSPQDNPQVK;DIILGAEIAPPSQQR;IDLTLLNR;FICIADLR;AISATNLYLR;DLILSDYAK;YIDKVHIMFR	55	54	63	0.990832	0.545205	62	1	0.215082	63	0.972747	0.732197	62	0.972747	0.320906	62	0.981748	0.798927	63	0.963829	0.388587	63	1	0.544285	62	1.00925	0.208557	62	0.972747	0.988512	61	0.981748	0.530747	61	0.990832	0.526977	61	0.972747	0.507573
129	45.98	tr|W5BP49|W5BP49_WHEAT	Xylose isomerase OS=Triticum aestivum PE=3 SV=1		WHEAT	53646.4	480	57.92	23	1	CGDATSDGWEGEFFPGITK	89	1	2	1.02802	0.956888	2	1.00925	0.983649	2	0.831764	0.738712	2	0.809096	0.703325	2	0.824138	0.716511	2	0.937562	0.905687	2	0.887156	0.822719	2	0.870964	0.798208	2	0.972747	0.952464	2	0.937562	0.909806	2	0.954993	0.925889	2	1.08643	0.867558
130	45.9	tr|W5DVU0|W5DVU0_WHEAT	Uncharacterized protein OS=Triticum aestivum PE=4 SV=1		WHEAT	125162	1135	25.37	24	17	AWLYDNLGSR;QHLEIDAHVGGVNDIAFAHPNK;QLCIITCGDDK;YFEDEVINGNWDEVER;SMGVVQFDTTR;AIMLVELK;IIWSPDGTLFGVAYSR;DGESHLVEWNESEGAVKR;TPSAANPSMDYPSGDSDHVSK;LQFPNLK;DKLQFPNLK;EGTLLAVSTVDNGIK;FLQIPSGRPTSNILDTR;FLAAGDEFVIK;LMEITDTAQCR;ISLFNMMTFK;VDYDAPGHWCTTMAYSADGSR	46	31	31	1.18032	0.905881	29	1.02802	0.669347	32	0.946237	0.722242	31	0.816582	0.812082	31	0.847227	0.508378	31	0.679204	0.469606	32	1.43219	0.696801	30	1.25892	0.929222	32	0.912011	0.668347	31	0.751623	0.755809	31	0.787046	0.463506	31	0.630957	0.412665
131	45.8	tr|W5AAX6|W5AAX6_WHEAT	Uncharacterized protein OS=Triticum aestivum PE=4 SV=1		WHEAT	114451	1036	27.8	24	7	STGLCISSSSWTGVPDYCR;FSFALESGEFDRATECITR;FRELVLGGSAK;FSFALESGEFDR;FVNAATLTIPTK;ADSGFKIEPSVLAAALEK;IEPSVLAAALEK	68	16	11	0.912011	0.340344	11	0.946237	0.662853	11	1.00925	0.687856	11	1.09648	0.62582	11	1.04713	0.984749	11	1.08643	0.750388	11	0.928966	0.393922	11	0.954993	0.725608	11	0.937562	0.46365	11	1.01859	0.804985	11	0.972747	0.82569	11	1.00925	0.894674
132	45.79	tr|W5A3N4|W5A3N4_WHEAT	DNA helicase OS=Triticum aestivum PE=3 SV=1		WHEAT	99003.1	872	33.49	24	1	EALHFEEIVSGSTAR	60	1	2	0.928966	0.919576	2	0.912011	0.802525	2	1.1272	0.796326	2	1.20226	0.726413	2	1.10662	0.912837	2	1.0666	0.898574	2	1.04713	0.892409	2	1.02802	0.985421	2	0.903649	0.831674	2	0.963829	0.909115	2	0.887156	0.723284	2	0.855067	0.735384
133	45.62	tr|W5GG30|W5GG30_WHEAT	Uncharacterized protein OS=Triticum aestivum PE=3 SV=1	tr|W5H4T0|W5H4T0_WHEAT	WHEAT	60032	557	49.01	24	24	VTEEDLQR;FNIFSGCPSGQTATIVLR;LNLIGIK;AQVVSNISACTAVADTVR;VKELAVSIEGK;GGADQFIEEAER;SSMMQPQIILLK;QLCDNAGFDATDVLNK;DSFLVNGVAFK;INAINAATEAACLILSVDETVKNPK;NSTVVPGGGAIDMEISK;QLCDNAGFDATDVLNKLR;DSFLVNGVAFKK;LAIGDLATQYFADRDIFCAGR;GMDKLIHDDKGTTISNDGATIMR;LIHDDKGTTISNDGATIMR;SQDSEVGDGTTTVVLLAAEFMK;ILVDIAK;SLHDAIMIVR;INAINAATEAACLILSVDETVK;LLDIVHPAAK;TFSYAGFEQQPK;SQVFVNSFAK;ELAVSIEGK	111	109	78	0.903649	0.245245	77	0.751623	0.074754	78	0.870964	0.509787	75	0.954993	0.64669	76	0.724436	0.438665	73	1.34276	0.135011	77	0.625173	0.010322	74	0.529663	0.000671053	80	1	0.370933	76	1.10662	0.609323	78	0.855067	0.210428	75	1.57036	0.0862679
134	45.52	tr|W5CC40|W5CC40_WHEAT	Uncharacterized protein OS=Triticum aestivum PE=4 SV=1		WHEAT	35247	317	60.88	25	2	GDYLNTEEFIDAVAAELK;VTRGDYLNTEEFIDAVAAELK	216	6	5	0.772681	0.561478	5	0.912011	0.696698	5	0.862979	0.864304	5	1.10662	0.487578	5	1.01859	0.692862	5	1.05682	0.546725	5	0.801678	0.634602	5	0.946237	0.791762	5	0.937562	0.692789	4	1.20226	0.406499	5	1.10662	0.55853	5	1.15878	0.450106
135	45.35	tr|W5AC26|W5AC26_WHEAT	Uncharacterized protein OS=Triticum aestivum PE=3 SV=1		WHEAT	95031.4	887	35.51	24	5	ATPAAAAAAVTLAGK;LVGNGGGASAAMFAK;VLTELLDKLDIGDYEIK;VADAVAALSCEAAR;GDATAFDVPASGDGLSDKDEADVGADIK	68	17	5	1.04713	0.794215	5	1.1695	0.542033	5	0.870964	0.712052	5	0.816582	0.54499	5	0.963829	0.995803	5	0.887156	0.924442	5	0.972747	0.780573	5	1.07647	0.920282	5	1.05682	0.823908	5	1	0.968617	5	1.18032	0.564515	5	1.07647	0.625578
136	45.25	tr|W5GZ18|W5GZ18_WHEAT	Uncharacterized protein OS=Triticum aestivum PE=4 SV=1		WHEAT	37214.2	344	72.09	26	26	HLPMYDELSSKENVEYIAGGATQNSIR;AAGVTAHYYEDEAAPTGTC;PNNAILAEDKHLPMYDELSSK;VIIQQSGCTYPEKPDFN;RIAVITQGADPVVVAEDGK;AGCYAANVIIQQSGCTYPEKPDFN;IAVITQGADPVVVAEDGKVK;AVVDEAFLAK;VAQWMLQTPGATSYMGCIGK;VRGWETENVEEIALK;PNNAILAEDK;VFLMNLSAPFICEFFR;ENVEYIAGGATQNSIR;LVDTNGAGDAFVGGFLSQLVQGK;AAGVTAHYYEDEAAPTGTCAVCVVGGER;ENVEYIAGGATQN;IAVITQGADPVVVAEDGK;GWETENVEEIALK;YDVKPNNAILAEDKHLPMYDELSSKENVEYIAGGATQNSIR;VKTFPVILLP…	211	210	141	1.00925	0.484325	141	0.92045	0.332088	142	0.794328	0.846592	141	0.787046	0.374655	141	0.731139	0.932107	141	1.11686	0.0542954	141	0.724436	0.0789492	141	0.666807	0.0458391	142	1.19124	0.823786	141	1.18032	0.359638	142	1.09648	0.955392	141	1.61436	0.0512434
137	45.08	tr|A0A077RPZ7|A0A077RPZ7_WHEAT	Uncharacterized protein OS=Triticum aestivum GN=TRAES_3BF175400030CFD_c1 PE=3 SV=1		WHEAT	80768.9	706	39.66	24	10	EAQLAQFNYILVVGAK;GDPAVAPDAPYLDAVTQKR;ACLEFIDYVYK;GDPAVAPDAPYLDAVTQK;AAGFHVDIDMTDR;DRADLSTESIADVIAR;FNDEVASFQ;ADLSTESIADVIAR;IFEEIQAR;FQQDDAHIFCMESQIKDEVR	66	32	29	1.02802	0.729707	29	0.990832	0.843006	29	1.0666	0.767539	29	1.03753	0.959723	29	1.02802	0.882568	29	0.887156	0.845152	29	1.20226	0.625733	29	1.15878	0.732419	29	0.887156	0.635096	29	0.855067	0.420514	29	0.855067	0.536363	29	0.737904	0.347922
138	44.98	tr|A0A096UK97|A0A096UK97_WHEAT	Uncharacterized protein OS=Triticum aestivum PE=3 SV=1		WHEAT	54342.8	509	57.37	23	5	ESAVDCASLGSMPDIEFTIGGK;GYWQFDMGDVLVGGK;KICSQVGLCTFDGTR;KICSQVGLCTFD;LPSPMGESAVDCASLGSMPDIEFTIGGKK	153	27	18	1.11686	0.522955	17	1.22462	0.240224	17	0.698232	0.705359	17	0.630957	0.304253	17	0.758578	0.836979	17	0.559758	0.760249	18	1.27057	0.939914	17	1.38038	0.615537	18	0.376704	0.353772	17	0.337287	0.0831997	17	0.413047	0.404116	17	0.299226	0.23422
139	44.7	tr|W5D2J1|W5D2J1_WHEAT	Importin subunit alpha OS=Triticum aestivum GN=TRAES_3BF077900050CFD_c1 PE=3 SV=1		WHEAT	57316.6	524	64.69	23	20	IENLQSHDNNEIYEK;EAAWAISNATSGGSHDQIK;LLASGSDDVREQAVWALGNVAGDSPK;VVIDHGAVPIFVK;REGLQAQAPIPAAGVEK;SPPIEEVIQSGVVPR;EDFPQLQFEAAWALTNIASGTSENTK;CRDLVLANGALMPLLAQLNEHAK;LVELLLHPSPSVLIPALR;EACWTVSNITAGNK;IQSVIDAGVCPR;VGETDKNLGASGEGNVYAQMIDEAEGLEK;YKVTVDADEGR;KLESLPAMVGGVYSEDNNLQLEATTQFR;YLVSEGCIKPLCDLLLCPDPR;DLVLANGALMPLLAQLNEHAK;GKPQPAFDQTKPALPALAR;KLESLPAMVGGVYSEDNNLQLEATTQFRK;EGLQAQAPIPAAGVEK;FVQFLTR	90	61	54	0.731139	0.0669418	54	0.83946	0.10832	54	0.847227	0.603913	54	1.13763	0.291331	54	0.981748	0.772104	54	1.22462	0.233674	54	0.698232	0.0585682	54	0.794328	0.0852317	54	0.912011	0.757644	54	1.23595	0.118523	54	1.05682	0.959725	54	1.2942	0.0689744
140	44.62	tr|W5DN86|W5DN86_WHEAT	Uncharacterized protein OS=Triticum aestivum PE=3 SV=1		WHEAT	59315.7	545	48.81	22	3	EQLAIAEFAEALLIIPK;LITTDGNFFANLVVEAVQAVK;DATDLVAQLR	126	7	6	0.972747	0.609877	6	0.855067	0.478693	6	1.03753	0.849833	6	1.05682	0.73771	6	0.92045	0.678882	6	0.954993	0.812075	6	1.08643	0.960586	6	0.954993	0.853845	6	0.937562	0.459794	6	0.954993	0.786783	6	0.824138	0.361733	6	0.862979	0.436913
141	44.39	tr|W5DYH0|W5DYH0_WHEAT	Uncharacterized protein OS=Triticum aestivum PE=4 SV=1		WHEAT	39280.8	353	72.8	25	5	DESVMWTESGDVGK;SVMWTESGDVGK;LVPFNPEYLDESVMWTESGDVGK;MFGFGHHGHHGQNPPANAPAAGGGNQPTFK;FSTQIKDEEGNPAFAIVNK	246	23	6	0.963829	0.997709	6	1.00925	0.901043	6	1.00925	0.899897	6	1.03753	0.902133	6	1.0666	0.807666	6	1.07647	0.800228	6	0.928966	0.895292	6	0.981748	0.991809	6	1.01859	0.894985	6	1.04713	0.897215	6	1.07647	0.803081	6	1.08643	0.795676
142	44.38	tr|W5FWH2|W5FWH2_WHEAT	Uncharacterized protein OS=Triticum aestivum PE=4 SV=1		WHEAT	68465.8	634	49.05	23	11	MELKPGMSALVTGGASGIGK;VVVCIDPAYSQTLAKL;VVVCIDPAYSQTLAK;LPFDAGFEAVGIVASVGDAVSHVK;TLVYDDISDGTR;VVVCIDPAYSQ;FHGDVGVPSAIFVK;LIVIGMISQYQGEEGWKPK;AAFLASLGVDR;KFLGVASAVDAVEYLHSGK;FLGVASAVDAVEYLHSGK	70	31	39	1	0.741775	38	1.00925	0.800596	39	0.981748	0.802997	38	0.981748	0.565359	38	0.990832	0.412327	39	0.954993	0.787901	39	1.01859	0.984297	39	1.02802	0.574593	39	1	0.823688	38	0.990832	0.583121	38	1.00925	0.449219	39	0.963829	0.808475
143	44.3	tr|W5G112|W5G112_WHEAT	Uncharacterized protein OS=Triticum aestivum PE=3 SV=1		WHEAT	67239.7	627	54.55	22	10	VVIAGDVSADKPALTSNSNR;EFLYHILEEVIK;SIAIEVGNTPVGEDGHVPVICGLSR;SFSGSGAAMDVVVSSVR;SLGCPDVEFSPEDAGR;ASSEAPETISVQTTE;LGVDIIEAGFPASSPDDLDAVR;IFDTTLRDGEQSPGATMTSAEK;DIDAAWEAVR;DGEQSPGATMTSAEK	113	45	33	0.809096	0.509038	33	1.09648	0.752727	38	1.77011	0.0776845	33	2.26987	0.0393925	39	2.37684	0.080698	37	2.37684	0.0721609	38	0.724436	0.725408	37	0.972747	0.999064	38	1.61436	0.0986199	34	2.0893	0.0336614	37	2.208	0.0691373	36	2.24905	0.0560839
144	44.21	tr|A0A096UTN6|A0A096UTN6_WHEAT	S-adenosylmethionine synthase OS=Triticum aestivum PE=3 SV=1		WHEAT	47119	430	59.77	23	3	DDADFTWEVVKPLKFDK;TAAYGHFGRDDADFTWEVVKPLK;TAAYGHFGRDDADFTWEVVKPLKFDK	177	5	12	1.13763	0.799136	12	1.01859	0.887556	12	1.52757	0.335575	12	1.36773	0.435439	12	1.43219	0.376663	12	1.78649	0.243365	12	0.879022	0.740966	12	0.765597	0.661223	12	1.19124	0.68151	12	1.01859	0.870165	12	1.03753	0.762858	12	1.33045	0.48288
145	44.1	tr|W5FVU1|W5FVU1_WHEAT	Eukaryotic translation initiation factor 3 subunit C OS=Triticum aestivum PE=3 SV=1	tr|W5EY40|W5EY40_WHEAT	WHEAT	104920	928	33.19	22	22	AMLCHIYHYAISDEFSVAR;INDWISLQECFDKLNK;GPPPFIVIPEVVPR;VEQLTFLTR;LAEQTEVVMEDGDIEAGDEHQAADDNRGPPPFIVIPEVVPR;LQGLIFQMTDR;ALMDGLMSLIYK;NKEHILEMLK;VKELLAQGVQYSR;QTFVGPPETVRDHVMAATR;LRDEPLFLVLAQNVQEYQER;SLQCSDPYTKDYVQR;RVELVYYKPQEVYDAMR;CIVFQNVDQTR;KLAEQTEVVMEDGDIEAGDEHQAADDNRGPPPFIVIPEVVPR;AFSVISSLDTWK;VMAQLGLCAFR;AGLIADAHGCLSELYATGR;MMMHDELHASWDQPTK;LSVLVESNER;LQDGIQLMDISSQILYNR;QYEDLIQK	75	75	67	0.912011	0.435102	67	0.981748	0.369936	66	0.870964	0.353013	66	0.928966	0.882133	66	0.92045	0.296525	66	0.981748	0.815232	66	0.870964	0.248116	67	0.937562	0.204666	67	0.92045	0.686504	67	0.990832	0.703563	67	0.990832	0.602053	67	1.04713	0.44607
146	44.1	tr|W5DH65|W5DH65_WHEAT	Uncharacterized protein OS=Triticum aestivum PE=3 SV=1		WHEAT	69826.8	642	47.66	23	3	NFNSVLVDLMAETGR;WAEAYGDFFKPSSYLEER;GGLVFWADTVGASYIHSK	81	5	4	0.937562	0.842413	4	0.92045	0.760881	4	0.981748	0.977444	4	1.03753	0.86425	4	0.963829	0.891402	4	1.00925	0.962936	4	0.972747	0.985475	4	0.946237	0.928032	4	0.895365	0.710302	4	0.937562	0.858346	4	0.870964	0.637173	4	0.912011	0.697642
147	44.08	tr|W5HJY2|W5HJY2_WHEAT	Annexin OS=Triticum aestivum PE=3 SV=1		WHEAT	35326.7	314	68.79	22	11	VAIAGNGTDENSLTR;AVILWTLDPAERDAVLANETAR;VPSNVPALADDCDNLRK;SLEEDVASHVTGDFRK;ATLKVPSNVPALADDCDNLRK;ATLKVPSNVPALADDCDNLR;AFQGWGTNEALIISILGHR;KAFQGWGTNEALIISILGHR;SLEEDVASHVTGDFR;VPSNVPALADDCDNLR;AYADDEVIR	112	49	44	1.39316	0.179931	43	1.20226	0.389564	42	1.00925	0.444975	42	0.724436	0.524152	42	0.879022	0.813589	42	0.870964	0.845443	43	1.1695	0.563838	43	1.01859	0.967257	43	1.03753	0.762616	43	0.737904	0.280723	43	0.895365	0.811049	42	0.879022	0.77959
148	44.04	tr|A0A077S2R7|A0A077S2R7_WHEAT	Uncharacterized protein OS=Triticum aestivum GN=TRAES_3BF092100100CFD_c1 PE=3 SV=1		WHEAT	111044	1031	36.76	23	23	TFLIASNCHPQTIDICQTR;ITCADANAIAEEARK;TFCIPHGGGGPGMGPIGVK;IIGVSVDSSGKPALR;IAILNANYMAK;GVNGTVAHEFIIDLR;VFSGGKPVDFTAESIAPEVSSSIPPSLVR;KLGTVTVQELPYFDTVK;FDAGFTESQMLEHMAHLASMNK;VSVSALQPSDTFPR;GAPHPPQLLMGDAWTKPYSR;EEIAQVENGKADAHNNVLK;LNATVEMMPVTDPK;ITCADANAIAEEAR;SFIGMGYYNTHIPAVILR;NLMENPAWYTQYTPYQAEIAQGR;FGVPMGYGGPHAAFLATSQEYKR;ATGFDINVVVSAAK;LGTVTVQELPYFDTVK;NVCIIPVSAHGTNPASAAMCGMK;DSPYLTHPIFSMYHTEHEL…	127	127	85	0.751623	0.487678	85	0.787046	0.877376	85	0.801678	0.497316	85	1.05682	0.987602	85	0.83946	0.889633	86	1.15878	0.558673	86	0.698232	0.212501	85	0.731139	0.470562	85	0.711214	0.366147	86	0.92045	0.830298	85	0.751623	0.712729	86	1	0.721362
149	43.9	tr|W5FHI0|W5FHI0_WHEAT	Uncharacterized protein OS=Triticum aestivum PE=4 SV=1		WHEAT	42016.6	371	59.3	21	4	EQLEKEKSEGADMSAYGTSK;SEGADMSAYGTSK;KNEHMEEDMFCHEFHLADLR;ITYFWIK	104	7	12	0.831764	0.846506	12	0.816582	0.654619	12	0.679204	0.494826	12	0.794328	0.707199	12	0.660694	0.534293	12	0.963829	0.947107	12	0.691831	0.421479	12	0.685488	0.31195	12	0.469894	0.367398	12	0.564937	0.458768	12	0.465586	0.271873	12	0.636796	0.904836
150	43.75	tr|W5I6V6|W5I6V6_WHEAT	Uncharacterized protein OS=Triticum aestivum PE=4 SV=1		WHEAT	62178.3	561	47.95	22	22	EGEGWDTPEVGDEVEVHYTGTLLDGK;VLELDSQNVK;AQAYTQLADLELAEVDIKK;SEGVEFTVKDGHLCPALAK;QDAVVPPNSTVIYEVELVSFVK;GDGMGDFGGAEGPGMK;KGHDEQEPFEFKTDEEAVIEGLDR;LGQGQVIKGWDQGIK;SEGVEFTVK;LQDGTVFLK;EGDKWENPKDPDEVFVK;FIDYDTSFSEDEK;KGEVALVTIPPEYAYGSTESK;TDEEAVIEGLDR;FYSNMFSK;LEDGTVVSKSEGVEFTVK;RAQAYTQLADLELAEVDIKK;VLKEGEGYERPNEGAVVTVK;DKESWDLNNSEKIEAAGTK;EGEGYERPNEGAVVTVK;GHDEQEPFEFKTDEEAVIEGLDR;FIDYDTSFSEDEKK	58	57	66	0.912011	0.443237	63	1.07647	0.574253	60	0.660694	0.737561	59	0.724436	0.871589	57	0.794328	0.851292	55	1.41906	0.116895	61	0.440555	0.0154134	59	0.524808	0.0192411	64	0.77983	0.55263	63	0.855067	0.860448	61	0.92045	0.704857	58	1.72187	0.063154
151	43.32	tr|Q58QF6|Q58QF6_WHEAT	Delta 1-pyrroline-5-carboxylate synthetase OS=Triticum aestivum PE=2 SV=1		WHEAT	77699.3	716	42.18	21	21	YGSAHTDCVVTTDDKVAETFLR;LRETVESLLELR;ADLLVLLSDVDGLYSGPPSEPSSK;TLANMEDPINEILKR;TEVADGLVLEK;LIGLITTR;QVDSAAVLYNASTR;VQAAVWASTGGVPVVITSGCASQSLVK;VIPIFNENDAISTR;RTEVADGLVLEK;IDYPAACNAMETLLVHK;LVNSSFADLQKPQMELDGK;ADSLHLEYSSMACTVEIVDDVQSAIDHIHR;TPELNDILVALK;TLANMEDPINEILK;ETVESLLELR;ILLDVADALEANEDLIR;SENEADLAAAHEAGYESALVSR;GPVGVEGLLTTR;FGLGAEVGISTGR;VITNAIPDNVGEK	63	61	59	1.04713	0.444799	59	1.09648	0.31491	58	1.27057	0.115172	58	1.19124	0.395946	58	1.30617	0.0721713	58	1.24738	0.132284	59	1.02802	0.93874	59	1.0666	0.74545	59	1.55597	0.0475579	59	1.45881	0.198008	59	1.59956	0.0284077	59	1.52757	0.055521
152	43.28	tr|W5FQN1|W5FQN1_WHEAT	Uncharacterized protein OS=Triticum aestivum PE=4 SV=1		WHEAT	551534	4957	9.361	33	19	LTSDDGYLESLTSAGFK;ILGHPLKPESESGTTVGSTTLR;SGVSVAPAVALLK;FATGASFSTDCK;QLVSTGILSELFENNIHQGPR;SSNDANALPAFSIPR;NINYENLDSFLCNECGYSK;CVDQYWDQLNSQGR;CVDEEGILPLLHALEGVPGENEIGAR;SPYSSVEIGPLMR;NNETLCNCIFPLR;LGALGLLLETAR;HPAISEHIILPCLR;APYEAVQTSSSLAISSR;FLQVPFPK;AISTYLSSSLSTSESPSR;QTMIANDDGSDNHAK;ELPAGNFSPFFSDSYAK;SCMDMDQAVEGFNDKEGDVLKR	49	31	36	1.02802	0.401203	35	1.1695	0.0626737	36	0.765597	0.0427164	36	0.731139	0.00729853	36	0.862979	0.326366	36	0.691831	0.0211277	35	1.08643	0.408717	35	1.22462	0.100674	35	0.765597	0.0328802	35	0.731139	0.00753345	35	0.862979	0.314627	35	0.691831	0.00509469
153	43.22	tr|W5D791|W5D791_WHEAT	Uncharacterized protein OS=Triticum aestivum GN=TRAES_3BF042100190CFD_c1 PE=3 SV=1		WHEAT	127565	1172	32.94	26	1	ALVEEGYEVVLVNSNPATIMTDPDLAHR	72	2	1	1.1695	0.745018	1	1.40605	0.532221	1	1.72187	0.389974	1	1.45881	0.500139	1	2.0893	0.307995	1	1.07647	0.868784	1	1.59956	0.438684	1	1.92309	0.339482	1	1.94089	0.33665	1	1.64437	0.420289	1	2.33346	0.272523	1	1.20226	0.706105
154	43.08	tr|W5DQF4|W5DQF4_WHEAT	Elongation factor Tu OS=Triticum aestivum PE=3 SV=1		WHEAT	42867.2	396	65.91	22	22	KFEAEIYVLTKDEGGR;TTLTAAITK;NMITGAAQMDGGILVVSAPDGPMPQTK;LMDAVDSYIPDPVR;HTAFFSNYSPQFYFR;IELPPDVK;TGEDVEVIGLTESGPVK;GITISTAHVEYETAKR;TADICGKIELPPDVK;VLDKSFLMPIEGIFSIQGR;GSALSALNGTNEEIGKNAILK;ELLSFYKFPGDDIPIIR;SFLMPIEGIFSIQGR;GITISTAHVEYETAK;AVAFDEIDKAPEEK;MMDHGEAGDNVGLLLR;ELLSFYK;GSALSALNGTNEEIGK;QVGVPSLVCFLNK;IEQGVIKTGEDVEVIGLTESGPVK;MVMPGDNVTAIFELMLPVPLEPGLR;FPGDDIPIIR	100	99	74	0.554626	0.00839175	74	0.630957	0.0101407	76	1.01859	0.945458	73	1.78649	0.0558924	76	1.14815	0.9092	74	1.7378	0.0677917	74	0.586138	0.0209165	74	0.654636	0.0250541	76	1.09648	0.771243	74	1.94089	0.00430806	76	1.23595	0.708189	74	1.87068	0.011014
155	43.06	tr|W5EPW0|W5EPW0_WHEAT	Uncharacterized protein OS=Triticum aestivum PE=4 SV=1		WHEAT	97856.5	871	29.62	21	21	FLVLNAAELAVDR;EAAWAWLK;MLQSYLGAER;DYFATPYPLPK;NQDAFYVLGGISLEGR;YDDELAAGLENAIK;VGWDPKDGESHLDVMLR;DFAASQSGQNFWIK;SLDLFKDYFATPYPLPK;AAEVSEFFATR;EAAWAWLKDNWDHVVK;LNIDQTGFYR;VKYDDELAAGLENAIK;CFPCWDEPAFK;TWPSSSLISDFVNSTVSPFTSEEK;ILGSLSSCPDKDIVVEALNLMLTDEVR;FALDVGVK;ESALLYDEQLSSASNK;ITLEVPAELVALSNMPVVK;DGESHLDVMLR;NMAVTQFEAADAR	79	78	79	0.981748	0.806678	79	0.990832	0.511348	79	0.972747	0.969145	79	0.981748	0.776953	79	0.990832	0.350574	79	0.954993	0.992647	79	1	0.961798	79	1.01859	0.345994	79	1	0.967103	79	1.01859	0.838705	79	1.01859	0.392018	79	0.990832	0.928977
156	43	tr|W5GVQ5|W5GVQ5_WHEAT	Uncharacterized protein OS=Triticum aestivum PE=4 SV=1		WHEAT	131466	1202	27.87	24	23	VLNINTALR;SLTSIVADAVQK;NAIYAVHVEYGSDPASTR;TYIVYGLK;QELLFVGIR;IEVAIQIVGDAEAYHPR;ENSEKDQNSLEQTVEMISER;LVPDHTGAAGENVSNKTIEKPGISDSSVSR;QIQMQFHTSVK;TSFESLLVPAFEQSCK;QLGTIVIAPIAK;ASIDALWAR;LLSEHKFDEAFTVALQR;MQQMTTLITSSINK;SLPTTSPLDNSNLR;TMFEQVDSAFQK;ETITSASSITQNLTSELLDGHRK;AVGDKVVNQLDK;DFNAEEPIKCHLDELIDGVR;GRDFNAEEPIKCHLDELIDGVR;IDEGPDAENKPQITGK;HDGDVTDLSISQWMTTR;LVGRHDGDVTDLSISQWMTTR	72	63	67	0.855067	0.432257	67	0.972747	0.956115	68	1.1695	0.767157	67	1.34276	0.283145	67	1.31826	0.307627	67	1.38038	0.698721	67	0.824138	0.927255	67	0.928966	0.521226	68	0.981748	0.929344	67	1.15878	0.383201	67	1.1272	0.413202	67	1.19124	0.857215
157	42.9	tr|W5B8D7|W5B8D7_WHEAT	Uncharacterized protein OS=Triticum aestivum PE=3 SV=1	tr|W5BS00|W5BS00_WHEAT;tr|W5ARG6|W5ARG6_WHEAT	WHEAT	56736.8	524	53.44	22	19	YHPEVDPDEVNALAQLMTWK;FIIEAANHPTDPEADEILTKK;SISGSTFVIQGFGNVGSWAAQLIHEK;FIIEAANHPTDPEADEILTK;DDGTLASFVGFR;DFHGAEVMDASELLVHECDVLLPCALGGVLNR;VIALGDVSGTIR;GVMYATEALLAEYGK;GGIGCSPGDLSRSELER;PIDLGGSLGR;AGIDVPALMK;YMNSAFQNIK;GGIGCSPGDLSR;NKAGIDVPALMK;VECTIPKDDGTLASFVGFR;IHDLIGTHTDIPAPDMGTNSQTMAWIFDEYSK;FHGHSPAVVTGKPIDLGGSLGR;TAVAAVPYGGAK;EIKVECTIPKDDGTLASFVGFR	145	125	98	1.10662	0.746406	98	1.39316	0.240775	97	2.03236	0.000558979	99	1.80302	0.0011137	97	2.51189	0.000141113	98	2.1677	0.000959072	97	0.903649	0.890179	97	1.1272	0.464743	98	1.97697	0.000304879	99	1.75388	0.000603285	98	2.44343	5.09327e-05	98	2.10863	0.00022857
158	42.88	tr|W5FIP7|W5FIP7_WHEAT	Uncharacterized protein OS=Triticum aestivum PE=4 SV=1		WHEAT	44232.9	404	50	23	10	APIRPDVITFVHR;LAATAVPAIVTAR;ALDGDMATDAAGVPMPH;GHRIESVPEFPLVVSDSAEGIEK;IESVPEFPLVVSDSAEGIEK;QLGAYADAEK;ALAATAVPAIVTAR;ALDGDMATDAAGVPMPHVMK;VAVASALAATAVPAIVTAR;SALAATAVPAIVTAR	264	166	53	0.887156	0.603608	55	0.613762	0.776	50	1	0.926953	51	1.11686	0.630042	53	0.685488	0.793503	43	2.29087	0.347846	44	0.461318	0.267833	46	0.30479	0.370979	54	1.08643	0.862303	55	1.20226	0.726862	57	0.737904	0.948967	46	2.35505	0.340024
159	42.8	tr|W5FUD0|W5FUD0_WHEAT	Uncharacterized protein OS=Triticum aestivum PE=3 SV=1		WHEAT	69629.4	655	38.02	24	2	GAPSDFVLPIRDVR;GAPSDFVLPIR	100	2	3	1.04713	0.857253	3	1.01859	0.898169	3	0.847227	0.671069	3	0.794328	0.571913	3	0.816582	0.639875	3	0.824138	0.664206	3	1.01859	0.990866	3	0.981748	0.966685	3	0.912011	0.728622	3	0.855067	0.618874	3	0.879022	0.694301	3	0.887156	0.721089
160	42.62	tr|A0A077S6B3|A0A077S6B3_WHEAT	Uncharacterized protein OS=Triticum aestivum GN=TRAES_3BF078000040CFD_c1 PE=3 SV=1		WHEAT	34740.8	323	62.54	23	6	NPSADMLLTADELKVDVIKR;ILRDNGVDAGGVVFDSGAR;DNGVDAGGVVFDSGAR;AAVFHYGSISLIAEPCR;NPSADMLLTADELKVDVIK;NPSADMLLTADELK	184	64	44	0.963829	0.669096	44	0.972747	0.434581	44	0.990832	0.65557	44	1.01859	0.861745	44	1	0.523211	44	1.01859	0.982653	44	0.954993	0.50138	44	0.963829	0.311155	44	0.990832	0.64308	44	1.02802	0.383286	44	1.00925	0.922147	44	1.02802	0.271771
161	42.5	tr|W5GV92|W5GV92_WHEAT	Uncharacterized protein OS=Triticum aestivum PE=3 SV=1		WHEAT	59037.6	535	51.78	22	2	MLNQNAEVMNK;SAALAMNIGAAK	91	12	4	0.879022	0.70978	4	0.787046	0.456595	4	0.895365	0.523322	4	1	0.736668	4	0.794328	0.358216	4	0.972747	0.780719	4	0.903649	0.669926	4	0.809096	0.435382	4	1.00925	0.839515	4	1.1272	0.854415	4	0.903649	0.528646	4	1.09648	0.806902
162	42.49	tr|W5GJK4|W5GJK4_WHEAT	Uncharacterized protein OS=Triticum aestivum PE=3 SV=1	sp|Q41629|ADT1_WHEAT	WHEAT	42843.9	391	46.55	21	3	YKSSLDAFQQILK;SSLDAFQQILKK;SSLDAFQQILK	208	11	16	1.27057	0.61754	16	1.48594	0.407166	16	0.83946	0.593547	16	0.660694	0.386275	16	0.981748	0.876171	16	1.38038	0.622455	16	0.625173	0.336239	16	0.731139	0.515194	16	0.737904	0.727263	16	0.580764	0.417414	16	0.855067	0.982663	16	1.20226	0.502873
163	42.46	tr|W5AK05|W5AK05_WHEAT	Glucose-6-phosphate isomerase OS=Triticum aestivum PE=3 SV=1		WHEAT	62232.8	567	46.74	21	9	MEGKPVEGFNPSSASLLTR;TIKEWIVSSLGPQAVSK;LPFEAGEIDFGEPGTNGQHSFYQLIHQGR;EWIVSSLGPQAVSK;QQATTETIDKLFK;QQATTETIDK;FLAVKPSTPYDTTVLPK;AMTAEFEGVYLDYSR;AILPYCQALEK	91	30	30	1.02802	0.160797	30	1.0666	0.882927	31	0.870964	0.973555	31	0.847227	0.484855	31	0.895365	0.543602	31	1.24738	0.680878	30	0.698232	0.599644	30	0.717794	0.0835086	30	1.23595	0.0221048	30	1.20226	0.269477	30	1.28233	0.216791	31	1.70608	0.0197398
164	41.81	tr|A0A0H2UJ20|A0A0H2UJ20_WHEAT	Uncharacterized protein OS=Triticum aestivum PE=3 SV=1	tr|A0A077RSQ1|A0A077RSQ1_WHEAT	WHEAT	79083.6	724	37.43	21	12	ATPDPEIMTYIQK;SMAGVTPDAELMK;GIPLSAPAASQVK;EANAFQGLLFSDTCK;YGSFFEPCSYLAER;GGVMLWGDSIGAK;FSGGFDISSFGDLHSGKIEQPK;VLDEGIAVK;FLIAGIDR;KQAANLEHPLICIDVIEEGIVSGPR;ASDLDIASIFGMGFPPYR;AMSLLSGALGYEK	79	50	38	1.0666	0.510079	38	1.38038	0.13731	38	1.20226	0.278395	38	1.11686	0.654841	38	1.5417	0.0636292	38	1.09648	0.430152	38	1.08643	0.754058	38	1.38038	0.239671	38	1.21339	0.21793	38	1.1272	0.54406	38	1.55597	0.0476333	38	1.10662	0.34551
165	41.59	tr|W5E8I4|W5E8I4_WHEAT	Uncharacterized protein OS=Triticum aestivum PE=3 SV=1		WHEAT	53682.3	480	57.71	21	3	YETEEAAGVAHFVEHMLFK;YANPVPAHVDHTAILEAPETK;TATVGVWIDAGSR	126	5	6	1	0.795732	6	1.01859	0.91329	6	1.03753	0.530012	6	1.02802	0.666573	6	1.05682	0.605005	6	1.11686	0.415997	6	0.92045	0.759865	6	0.946237	0.659967	6	1.00925	0.65522	6	1	0.832573	6	1.03753	0.754322	6	1.08643	0.500717
166	41.52	tr|W5AZ21|W5AZ21_WHEAT	Uncharacterized protein OS=Triticum aestivum PE=4 SV=1		WHEAT	200729	1785	46.72	66	19	TLLLEEEVKDLTDR;QQSQILNLQSGLDELKDEHETLKGTLVDAESK;LNELQMTLAAAVAEK;LALVNTQLNK;TAELETQVQELSAAEEGLK;TSESATFNQETER;VDELSGEGEAYKEK;GLELQSAAESK;YMEEIQTMQVETTEKNEALTSK;DLMDSLIQITEEK;KEELESQVSSTLEEQEELASK;ESEKLALVNTQLNK;QQSQILNLQSGLDELKDEHETLK;MEAEQAAQVSSGETTSLK;VAEESEKLALVNTQLNK;DMTEAENKQTVQYNSLQEAQR;LIAVQSETESLMHVNEALKQEISAK;EMENQINNLQEEIKGHQDK;ASPKEDEKTSESATFNQETER	199	30	25	1.04713	0.648713	25	1.10662	0.974331	25	1.51356	0.0341005	25	1.43219	0.0807383	25	1.58489	0.0798188	25	1.40605	0.0676415	25	1.07647	0.718857	25	1.1272	0.948759	25	1.07647	0.575262	25	1.01859	0.915382	25	1.13763	0.896187	25	1	0.839471
167	41.4	tr|W5HXV0|W5HXV0_WHEAT	Uncharacterized protein OS=Triticum aestivum PE=4 SV=1		WHEAT	35550.2	336	73.51	22	15	QNGVNAEGCLFDQHAR;SAGILCSYDPNVR;DGIMSIWK;APGGAPANVACAISK;TALAFVTLK;NPSADMLLTEAELNLDLIRR;IFHYGSISLITEPCR;LGGSSAFIGK;NPSADMLLTEAELNLDLIR;EFGHMLVEILKQNGVNAEGCLFDQHAR;FGDDEFGHMLVEILK;DDSIFYNEAK;VSDDEVAFLTQGDATDEK;GSVPGYSVNTVDTTGAGDAFVGSLLVSVSKDDSIFYNEAK;LPLWPSAQAAR	163	123	68	0.524808	0.366558	67	0.544503	0.426418	68	0.691831	0.794485	64	1.31826	0.513723	67	0.711214	0.882659	66	1.01859	0.456179	69	0.691831	0.320992	68	0.711214	0.3756	69	0.654636	0.508558	68	1.23595	0.800849	69	0.672977	0.581798	68	0.912011	0.728604
168	41.4	tr|W5EDT9|W5EDT9_WHEAT	Glutamate decarboxylase OS=Triticum aestivum PE=3 SV=1	tr|W5DRS3|W5DRS3_WHEAT	WHEAT	55758.2	495	44.04	20	17	LNLASFVTTWMEPECNK;DSSRHDEFEISEFLR;VLHELDALPSR;LSEGYYVMDPEK;GSSQVIAQYYQLIR;DQGVPLVAFSLKDSSR;VVIREDFSR;MLNDLLVK;DQGVPLVAF;HDEFEISEFLR;LVIDIEK;AAGKPCDKPNIVTGANVQVCWEK;NIMDNCQENAMVLKEGLER;FGWIVPAYTMPPDAQHVTVLR;DQGVPLVAFSLK;LMMDSINKNYVDMDEYPVTTELQNR;NIMDNCQENAMVLK	122	74	54	1.09648	0.893601	55	1.18032	0.611006	52	1.05682	0.441526	53	0.963829	0.611522	53	1.18032	0.919304	50	1.80302	0.219636	51	0.580764	0.0297472	52	0.608135	0.101285	53	0.794328	0.161218	54	0.704693	0.200913	54	0.862979	0.42602	51	1.34276	0.36832
169	41.37	tr|W5CD76|W5CD76_WHEAT	Uncharacterized protein OS=Triticum aestivum PE=4 SV=1	tr|W5DCM4|W5DCM4_WHEAT	WHEAT	112202	997	26.98	20	1	GQTVSVDYEVLTK	61	4	4	0.928966	0.862975	4	0.937562	0.981104	4	1.11686	0.706739	4	1.19124	0.604883	4	1.1272	0.592549	4	1.1695	0.592445	4	0.946237	0.844899	4	0.954993	0.999838	4	1	0.895846	4	1.05682	0.766755	4	1	0.750445	4	1.03753	0.750307
170	41.36	tr|W4ZY98|W4ZY98_WHEAT	Uncharacterized protein OS=Triticum aestivum PE=3 SV=1		WHEAT	73212	684	33.77	20	11	IAGLDVLR;LSLKEIDEVILVGGSTR;IPAVQDLVK;TGDGGDVIDADFTDSN;VVGIDLGTTNSAVAAMEGGKPTIVTNAEGAR;GKFEELCSDLLDR;AVITVPAYFNDSQR;DDNGNVKLDCPAIGK;EIDEVILVGGSTR;LVRDDNGNVKLDCPAIGK;EKVVGIDLGTTNSAVAAMEGGKPTIVTNAEGAR	100	53	31	1.45881	0.394702	29	1.6293	0.157204	26	0.912011	0.526013	26	0.608135	0.916435	26	1.07647	0.344446	27	0.642688	0.910419	31	1.33045	0.386964	30	1.55597	0.153556	31	1.58489	0.164796	29	1.03753	0.551696	29	1.83654	0.0589335	30	1.1272	0.561427
171	41.36	tr|W4ZR93|W4ZR93_WHEAT	Uncharacterized protein OS=Triticum aestivum PE=3 SV=1		WHEAT	93264.2	841	33.65	21	6	AVEETPAVDAHAHNLVDTASSLPFLR;CFSEADGDALAFAPHSLSFKR;SLIDYLFTR;CFSEADGDALAFAPHSLSFK;MLELEAHKEFVPTVGR;RAVEETPAVDAHAHNLVDTASSLPFLR	41	8	6	1.10662	0.651454	6	1.04713	0.764188	6	0.816582	0.388262	6	0.731139	0.228996	6	0.772681	0.323655	6	0.847227	0.467857	6	0.954993	0.870384	6	0.903649	0.750057	6	0.887156	0.668088	6	0.794328	0.402048	6	0.83946	0.56473	6	0.928966	0.786474
172	41.08	tr|W5B6L8|W5B6L8_WHEAT	Uncharacterized protein OS=Triticum aestivum PE=4 SV=1		WHEAT	118691	1031	25.9	21	18	ATLELLVAYK;LIEVFFQNCK;ATLELLVAYKEQVAESK;YNEASIEVKPYR;DGALLAIGTLCDR;KGYDIIEDLYSPR;AAWVAGQYAHITFSDQDNFRK;KAAEASLEQLQYMQQHLVR;ILGCHLQLLNAIR;FQSLMQTLDFHYQALANGVAQHAEER;GQVDHWVEPYLR;TAAMDFVSELVR;GLSSVMTDQNMEDSDIVPAPK;AFAQMFQK;GTEHFVSCKDPDYQQSLWK;VDSVFALR;GYDIIEDLYSPR;QKDGALLAIGTLCDR	39	34	34	0.990832	0.643897	34	1.09648	0.389118	34	0.772681	0.35608	34	0.772681	0.202589	34	0.847227	0.644184	34	0.831764	0.582779	34	0.903649	0.693518	34	1	0.928618	34	0.946237	0.748937	34	0.946237	0.886199	34	1.05682	0.424994	33	1.03753	0.477493
173	41.05	tr|W5GY76|W5GY76_WHEAT	Uncharacterized protein OS=Triticum aestivum PE=4 SV=1		WHEAT	86958.4	776	30.8	21	13	ATFEAFVGVRDDVATSQVK;LFGDQLEDLEK;GQALQFNWLYDK;ATFEAFVGVR;VMNLLYNSGDVKGPQTIAFNLPNDER;VEEAVESLGR;VMNLLYNSGDVK;IEHMQVPVDIAPIFGTASK;SMYVSFLAGCFR;GPQTIAFNLPNDER;FSIDFTKVEEAVESLGR;MELQECHSALEEAK;NILKPIANACIR	46	29	29	0.946237	0.650213	29	1.25892	0.795314	29	1.31826	0.0749621	29	1.36773	0.0320964	29	1.7378	0.0194629	29	1.45881	0.0640227	29	0.895365	0.930941	29	1.19124	0.532911	29	0.887156	0.393829	29	0.928966	0.682929	29	1.18032	0.880768	29	0.990832	0.441687
174	40.99	tr|D8L9J3|D8L9J3_WHEAT	Dolichyl-diphosphooligosaccharide--protein glycosyltransferase, putative, expressed OS=Triticum aestivum GN=TAA_ctg0091b.00200.1 PE=4 SV=1		WHEAT	74707.4	688	37.79	22	7	SVDAGVYDDVASR;VLGQLELDLPEAPEK;VLGQLELDLPEAPEKAPRPPAQAVDPLAK;EQGHSVVLSDADSTFHAIK;SVAAELFAASPDDLETTYEAVR;AASPDDLETTYEAVR;VITTDSKELQFDLDNNVHYLDITPLK	64	11	13	1.08643	0.377425	13	1.07647	0.235125	13	1.02802	0.588142	13	0.946237	0.706982	13	1.02802	0.505955	13	0.963829	0.940461	13	1.05682	0.637875	13	1.04713	0.412909	13	1.07647	0.618792	13	0.981748	0.673827	13	1.0666	0.399077	13	1.00925	0.977483
175	40.93	tr|W5ET88|W5ET88_WHEAT	Uncharacterized protein OS=Triticum aestivum PE=3 SV=1		WHEAT	84306.6	766	71.41	69	2	DGAYFAANAAAQASR;ALAGLKDGAYFAANAAAQASR	493	20	22	0.549541	0.542825	22	0.648634	0.591986	24	0.831764	0.859599	21	1.41906	0.65115	23	1	0.925536	22	2.14783	0.525785	21	0.380189	0.437443	21	0.457088	0.477191	23	0.758578	0.840463	21	1.25892	0.667606	23	0.912011	0.905946	21	1.97697	0.539465
176	40.86	tr|W5FHF7|W5FHF7_WHEAT	Alpha-mannosidase OS=Triticum aestivum PE=3 SV=1		WHEAT	101656	908	30.4	20	6	GGPVDPSKLVVELAPMEIR;VCLDDQCEGLVIQGK;DGQIEIMLHR;YYIGQDGGGDDPQASGAYIFRPK;SVGGSSIKDGQIEIMLHR;FSANEPWPLK	62	10	14	0.731139	0.348332	14	0.704693	0.243317	14	0.42462	0.233805	14	0.554626	0.751088	14	0.405508	0.171297	14	0.60256	0.724741	14	0.691831	0.377297	14	0.660694	0.279407	14	0.630957	0.23701	14	0.855067	0.824127	14	0.613762	0.173318	14	0.912011	0.783902
177	40.81	tr|W5B1F1|W5B1F1_WHEAT	Uncharacterized protein OS=Triticum aestivum PE=4 SV=1	tr|W5BPI5|W5BPI5_WHEAT	WHEAT	57516.5	526	53.04	23	23	STQAATTSSTPQPPPPPPPPEK;EGTGWLWMIMER;LLEGCLIAGVGMR;HICDDVLMDYDALK;ASAAYIYIR;ADSELLMAASA;LEEIDMLQEVTK;LKPPFPANAGLYGCPTTVTNVETVAVSPTILR;GADWIVNEMKK;QEAYASGLLGK;GGWDNLLAVIPGGSSVPLLPK;VGNAKLEEIDMLQEVTK;DRADSELLMAASA;HDPHKLLEGCLIAGVGMR;AVQSGLGTAAVMVMDK;GPEWFASFGR;VSDGRPSYLVVNADESEPGTCK;LSYFYK;IFTNLYGLHDPFLK;LKVGNAKLEEIDMLQEVTK;VSDGRPSYLVVNADESEPGTCKDREIMR;GADWIVNEMK;QIEGHTICALGDAAAWPVQGLIR	93	92	72	0.816582	0.660721	72	0.862979	0.825433	72	1	0.819136	72	1.23595	0.505878	72	1.0666	0.654896	72	1.31826	0.201718	72	0.758578	0.28984	72	0.794328	0.397508	72	0.83946	0.494627	72	1.02802	0.805217	72	0.887156	0.641012	72	1.11686	0.700223
178	40.78	tr|W5BQT4|W5BQT4_WHEAT	Glucose-6-phosphate 1-dehydrogenase OS=Triticum aestivum PE=3 SV=1	tr|A0A096ULE7|A0A096ULE7_WHEAT;tr|Q9LRJ0|Q9LRJ0_WHEAT	WHEAT	70533	626	38.5	20	13	VHNERWEGVPFILK;DNVDNIQIVFR;VGYMQTHGYIWIPPTLA;KPGLEMATEQSELDLSYGMR;WEGVPFILK;YVSGSYDSGEGFEK;DVPGDIFK;AAWQIFTPLLHDIDAGK;LFLPLWNR;DLELPLEQGCLTIVVLGASGDLAK;VQFKDVPGDIFK;LNKEISDYEMSNNSGSSR;GASEEHVSEFLQLIK	71	44	40	1.04713	0.821504	40	1.09648	0.694596	40	1.59956	0.0262657	40	1.51356	0.0486623	40	1.64437	0.0295211	40	1.88799	0.0236877	40	0.83946	0.893512	40	0.855067	0.972913	40	1.35519	0.0845288	40	1.27057	0.126567	40	1.38038	0.0618532	40	1.58489	0.07939
179	40.62	tr|W5BV06|W5BV06_WHEAT	Uncharacterized protein OS=Triticum aestivum PE=4 SV=1	tr|W5APB6|W5APB6_WHEAT	WHEAT	182792	1629	16.76	20	20	LEDLLLADER;DNILFGSPFQPSR;SSMLNALFR;MVQSTGPSNAEYLK;GFEPLEWYCQPVK;NALGLDAEVSEAGENFSVGQR;VLGIIPQAPVLFSGTIR;RNALGLDAEVSEAGENFSVGQR;SPVYAQFSEALNGLSTIR;YRPELPPVLHGISFIINGSEK;HDLDLLPGGDLTEIGER;VIEGLATMSK;RPITDSDIWKLDDWDETETLYNR;STLIAAVFR;VLVTNQLHFLPYVDK;ISLMNEILAAMDTVK;VQDIRDDELSWFR;APMVFFHTNPLGR;RLEDLLLADER;ISEFDTPENLLSNEDGAFSK	42	42	43	1.70608	0.174213	42	2.26987	0.0373999	44	3.19154	0.0134244	48	1.92309	8.65405e-05	43	4.28548	3.76118e-07	47	1.87068	0.000167739	43	1.70608	0.284642	42	2.26987	0.344261	44	3.19154	0.034955	48	1.88799	0.000433638	44	4.16869	3.27564e-05	48	1.85353	0.000487881
180	40.6	sp|Q9LKJ3|PHSH_WHEAT	Alpha-glucan phosphorylase, H isozyme OS=Triticum aestivum PE=2 SV=1	tr|D8L9G7|D8L9G7_WHEAT	WHEAT	93610.9	832	33.41	21	2	LVNDVGAVVNNDADVNK;QLMNILGAVYR	65	4	4	0.879022	0.830127	4	1.02802	0.78196	4	0.963829	0.867517	4	1.08643	0.960457	4	1.1272	0.747544	4	0.954993	0.855878	4	1	0.987795	4	1.1695	0.633482	4	0.990832	0.884081	4	1.11686	0.943344	4	1.15878	0.733042	4	0.981748	0.872317
181	40.47	tr|W5DYW7|W5DYW7_WHEAT	Uncharacterized protein OS=Triticum aestivum PE=3 SV=1		WHEAT	27482	250	90.4	28	4	FDNSYFTELLSGDKEGLLQLPSDK;FDNSYFTELLSGDKEGLLQLPSDKTLLTDPVFRPLVEK;MLEPMKEEIPTISYADLYQLAGVVAVEVSGGPVIPFHPGREDKPQPPPEGR;NPLKFDNSYFTELLSGDKEGLLQLPSDK	443	6	5	1.02802	0.985513	5	1.10662	0.566827	5	1.14815	0.452815	5	1.10662	0.461396	5	1.24738	0.254106	5	1.27057	0.275714	5	0.895365	0.631242	5	0.972747	0.930768	5	1.23595	0.473599	5	1.19124	0.482591	5	1.33045	0.264603	5	1.35519	0.287359
182	40.33	tr|W5ASI9|W5ASI9_WHEAT	Uncharacterized protein OS=Triticum aestivum PE=4 SV=1		WHEAT	82226.9	743	31.9	19	3	FEAVEGILK;LQQEIEAELHGDDQSWVR;NDSNVQLQTQTQTQVQAQNR	70	15	13	1.1272	0.551961	13	1.10662	0.589104	13	1.10662	0.64371	13	0.963829	0.88101	13	1.08643	0.685886	13	1.21339	0.39745	13	0.903649	0.649956	13	0.887156	0.609531	13	1.04713	0.817807	13	0.92045	0.698807	13	1.02802	0.866368	13	1.14815	0.512074
183	40.1	tr|W5FTE3|W5FTE3_WHEAT	Uncharacterized protein OS=Triticum aestivum PE=3 SV=1		WHEAT	47174.4	440	47.05	20	4	GVATVAALDADAHKELAQQYGIQGFPTIK;KTEPNESVELNSSNFDELVVK;ELAQQYGIQGFPTIK;AIVNFALSQVK	76	11	12	0.515229	0.12833	12	0.847227	0.993624	12	0.794328	0.56702	12	1.57036	0.244392	12	1.38038	0.242185	12	1.24738	0.534382	12	0.630957	0.272386	12	1.08643	0.508237	12	0.465586	0.0987813	12	0.895365	0.796684	12	0.751623	0.802746	12	0.711214	0.38047
185	40.03	tr|W5D911|W5D911_WHEAT	Uncharacterized protein OS=Triticum aestivum PE=3 SV=1		WHEAT	41159.2	379	62.53	20	20	LANDTQGTVEAAK;GSFDSLLTSLEEK;AISSSNAYDGQFK;VDSLIDKMLEK;LLWASTSVK;DAESAYWELVIKDIQDACK;LFEPIYDETDGADGYVSVEVSPR;AISSSNAYDGQFKELISAGK;VDSLIDK;IPATAECVPSIK;LGIDWEEVGK;IANQLYLK;DAESAYWELVIK;IGTPEALALR;VTSVASFFVSR;TTLHDLYEQQGQSPWYDNLCRPVTDLLPYIANGVR;GSFDSLLTSLEEKGNALK;VTLIFSVAR;TIDANVSEAEGIYSALEK;LGIDWEEVGKQLEHEGVSSFK	151	150	111	1.02802	0.542603	103	1.70608	0.0406289	112	2.10863	0.140209	113	2.03236	0.0853224	98	3.31131	0.00754312	110	2.77971	0.0337171	110	0.724436	0.134426	100	1.10662	0.158455	116	1.97697	0.000640039	115	1.94089	0.000143539	103	3.31131	2.37337e-06	113	2.77971	0.000131099
186	40.02	tr|W5DZD7|W5DZD7_WHEAT	Uncharacterized protein OS=Triticum aestivum PE=4 SV=1		WHEAT	160356	1469	18.79	19	14	DAAAQPDLEEALEASR;DSAAQLSLPSTFATASR;IPDSADLSAICK;AAEAFEDPGLVGMPQLNGTTALSNTR;AQALDSNADVINGQIDAR;YNAAAGEGTALCGIFSEIHR;YLELLAR;VQCYEIVMNALR;DGHIYELQYTTGSGWR;LDDLGAPISTSQTK;YYSAVESLEK;EGCPSYFNESDYK;LLYTEDSLISNAVSEK;GLYGYVAGLGDSGSILYK	43	31	31	0.946237	0.563621	31	1	0.503146	31	0.981748	0.888168	31	1.03753	0.660807	31	1.04713	0.275214	31	0.990832	0.861589	31	0.981748	0.753103	31	1.03753	0.443451	31	0.981748	0.975971	31	1.02802	0.613415	31	1.03753	0.23247	31	0.990832	0.776953
187	39.91	tr|W5FPI3|W5FPI3_WHEAT	DNA helicase OS=Triticum aestivum PE=3 SV=1		WHEAT	80973.9	724	33.56	20	20	FFEVYIK;SGLDAISDIYSILRDEAAR;VFMPLFECPSQR;SGLDAISDIYSILR;FSETVAQSDVDEALR;TAIHEVMEQQTVSIAK;ADMENDLEMAR;GNLILQLR;VDEGADGGADGTDPLQR;LAEDGDIYSK;LRFSETVAQSDVDEALR;IRGDLHICLMGDPGVAK;GDLHICLMGDPGVAK;YQNILQDIANR;TAVLAAANPAWGR;GSSGVGLTAAVQK;HVVHVHQNLESPALGFTALEPSVLR;AGLVADTYLEAMSITHFK;TPAENINLPPALLSR;DFLTNFAGPHGEPK	44	44	44	0.704693	0.0499966	44	0.648634	0.0419785	46	1.01859	0.569374	41	1.35519	0.0148882	46	0.928966	0.642993	39	1.69044	0.00831604	41	0.570164	0.0100161	42	0.515229	0.00825168	45	1.14815	0.825288	43	1.59956	0.0317056	46	1.0666	0.892587	41	1.99526	0.00606537
188	39.48	tr|W5BY00|W5BY00_WHEAT	Polyadenylate-binding protein OS=Triticum aestivum PE=3 SV=1		WHEAT	63244.9	572	46.5	19	19	TILGESLYPLVEKLEHQQAAK;TLHDTFSAFGAILSCK;NLDDGITDDQLR;DAGVSPAPPIGTLTSALANATPEQQR;NLDDGITDDQLRELFSNFGK;SGSANIFIK;DAADKYQGQNLYLK;AMEALNFAPLNNKPIR;VTGMLLEMDQTEVLHLLESPEALK;CFGFVNFESPDDAAR;GSGFVSFSTR;NGPGSAQGQQTPQPFQQQMVPR;VAEAMDVLR;GFGFVQYEKEESAQSAMK;ELFSNFGK;SLNGMLINDKPVYVGPFLR;TILGESLYPLVEK;MISGKPLYVAFAQR;EEASQALTEMNGK	89	87	60	0.981748	0.724552	60	1.41906	0.117084	60	0.855067	0.833404	60	0.870964	0.608658	60	1.24738	0.473867	60	1.08643	0.518002	60	0.794328	0.300966	60	1.15878	0.825876	60	0.801678	0.25357	60	0.809096	0.141589	60	1.15878	0.914614	60	1.00925	0.91012
189	39.27	tr|W5GWY5|W5GWY5_WHEAT	Uncharacterized protein OS=Triticum aestivum PE=3 SV=1		WHEAT	55268.7	532	56.02	20	6	VALVGLGQSTPSTAAACR;IASEHSDVFTATILDVEK;ANAVELPQIAFTGK;KLDAQLSGLLSEASAEEDFTGK;LNAAAAIASGTVLGLHEDSR;SAQASSVAVVLASPTGVQEGFK	149	45	42	1	0.710707	42	1.01859	0.975234	41	1.00925	0.932881	42	1	0.650649	42	1.01859	0.629222	42	1.00925	0.70246	42	0.990832	0.764688	42	1	0.917261	42	1	0.901624	42	0.990832	0.803255	42	1.01859	0.779607	42	1.00925	0.859683
190	39.22	tr|W5HKC7|W5HKC7_WHEAT	Uncharacterized protein OS=Triticum aestivum PE=4 SV=1		WHEAT	64666.2	576	40.45	20	19	QLNGIADLIR;SNTFNTPGVTENCHFLKEVEDAQK;VMEDISEIFR;VRECDDVYAVGDCATINQR;MQTAEQNPEGPIR;RVMEDISEIFR;ITNFAEDKFGR;ALSLVDSQVK;ASLPYLNEEER;LYDVQVISPR;NLPATAQVAAQQGQYLATCFNK;NYFAFTPLLPSVTCGTVEPR;ALVISDWGR;ECDDVYAVGDCATINQR;VVVLGTGWAGTTFLR;EIQDILEDIYVR;VLATDEWLR;ISLIEAADHILTMFDKR;LYPSIQHLVK	52	50	44	1.43219	0.244225	44	0.972747	0.813788	43	1.5417	0.00165653	43	1.1272	0.0207049	43	1.08643	0.0458815	43	1.38038	0.012718	43	1.15878	0.346134	44	0.77983	0.639293	44	2.18776	0.000325318	44	1.57036	0.0041123	44	1.52757	0.00680366	44	1.92309	0.00248662
191	39.12	tr|W5FCT7|W5FCT7_WHEAT	Uncharacterized protein OS=Triticum aestivum PE=4 SV=1		WHEAT	75530.6	691	40.38	19	19	SAGAGLTVCYPAR;KQGWGDLLMLANPLHLR;DSGLWFAPPEWK;IAYLPDPAMEAVLDQYSR;GVNDDGVDEVVAALRK;VVGVLWANK;DSGLWFAPPEWKECR;DLVSWTTPALAR;GVNDDGVDEVVAALR;QGWGDLLMLANPLHLR;ALASHDDGNTLTNLLWWLHSR;LHSWAGGLTEFGDGR;SIDGDLVGVVGDSWVLK;LALIAEEVGCPDVIPAVHR;EGEGIYEDDFSSNNR;GFVYALEGVYDKESALAK;SHSPTFDIQTFAADLTVSSPSDAAAAGQPHR;DVDSLASSPITTTSSYFYGK;LGIQLLPLLPITEALFPDVGFVK	114	114	67	2.99226	0.00130989	50	7.44732	0.000203398	65	1.97697	0.0231075	72	0.672977	0.211127	48	4.96592	0.00449875	71	0.831764	0.368856	66	2.42103	0.00306272	49	5.97035	0.000475698	68	2.12814	0.075952	74	0.698232	0.074381	51	5.64937	0.0143639	73	0.903649	0.146371
192	38.9	tr|W4ZS75|W4ZS75_WHEAT	Uncharacterized protein OS=Triticum aestivum PE=4 SV=1		WHEAT	53073.1	489	57.46	20	4	AELDAAVGGAR;LAGPANVAQPAAPASLGVAAGPAVLEK;VLSDWPSYPQVYIK;QNGSSAAESTLK	56	12	7	1.01859	0.563887	8	0.903649	0.386272	8	1.18032	0.836234	8	1.14815	0.561545	8	1.04713	0.500764	8	1.07647	0.495444	7	1.08643	0.125451	8	0.963829	0.966087	7	1.11686	0.195367	7	1.08643	0.416337	8	0.990832	0.891091	7	1.01859	0.767156
193	38.89	tr|W5FYH5|W5FYH5_WHEAT	Uncharacterized protein OS=Triticum aestivum PE=3 SV=1		WHEAT	60741.8	544	34.19	20	20	EAGTEIEPMGDLNTEAEKK;EFLFSENFIGIHSPK;SWTDIGDLDEAAAGR;AIPTLPINLEDAAR;ATTQQVEIQVR;EKYGTEFFILYR;VFEVGPVFR;QMSICGGFGR;EAGTEIEPMGDLNTEAEK;FREFLFSENFIGIHSPK;LEYNGQPACLAQSPQLYK;VVMLFCALNNIR;LIGGSSEGGASVFK;SEAEFEKAEQNGEK;ESIVDVEGVVTLPK;SEAEFEKAEQNGEKLVR;YGTEFFILYR;ESIVDVEGVVTLPKEPLK;LIGGSSEGGASVFKLEYNGQPACLAQSPQLYK;EPLKATTQQVEIQVR	80	80	50	0.895365	0.94231	53	0.963829	0.636272	56	2.44343	0.000960809	56	2.55859	0.000819502	59	2.48886	0.000290776	55	2.80543	0.000490073	51	0.887156	0.759155	51	0.879022	0.810597	56	1.90546	0.0177337	55	1.97697	0.015221	57	1.97697	0.00547712	53	2.31206	0.00921668
194	38.82	tr|Q45NB7|Q45NB7_WHEAT	Glutamine synthetase OS=Triticum aestivum GN=GS1 PE=2 SV=1	tr|Q45NB6|Q45NB6_WHEAT;tr|Q45NB5|Q45NB5_WHEAT	WHEAT	39197.1	356	76.4	21	18	TLPGPVTDPSKLPK;ALLTDLLNLDLTDSTEK;ITEIAGVVVTFDPKPIPGDWNGAGAHTNYSTESMR;IFSNPDVAKEEPWYGIEQEYTLLQK;DINWPLGWPVGGFPGPQGPYYCSIGADK;ETEQNGKGYFEDR;HETADINTFSWGVANR;GNNILVMCDCYTPAGVPIPTNKR;GNNILVMCDCYTPAGVPIPTNK;RPASNMDPYVVTSMIAETTILWKP;DGGFKVIVDAVEK;ISAGDQVWVAR;KGNNILVMCDCYTPAGVPIPTNKR;ITEIAGVVVTFDPKPIPGDWNGAGAHTNYSTESMRK;KGNNILVMCDCYTPAGVPIPTNK;LTGKHETADINTFSWGVANR;WNYDGSSTGQAPGEDSEVILYPQAIFKDPFRK;IIAEYI…	89	83	52	0.619441	0.231061	51	0.704693	0.554085	50	0.337287	0.0365906	43	0.591562	0.343015	48	0.394457	0.119365	47	0.428549	0.754406	55	0.787046	0.0668241	54	0.895365	0.202394	58	0.831764	0.235374	53	1.2942	0.99056	56	0.946237	0.561898	56	1.04713	0.470773
195	38.69	tr|Q6Q625|Q6Q625_WHEAT	Protein ROOT HAIR DEFECTIVE 3 homolog OS=Triticum aestivum GN=wrsi2 PE=2 SV=2	tr|A0A077S025|A0A077S025_WHEAT	WHEAT	90080.6	804	31.84	18	18	NNSSNSNVTSAGSSSLTSSENGPEYSSPVAQ;TPLENLEPILR;GVVPASGFSFSSQQFWK;SIQSLDPLASSSWER;SKTPLENLEPILR;ALAEPVEALLDSASEDTWPAIR;AAVSGLESAISTFELDEATEKELLLR;GSEDATIQQVNWDPSK;DSTQIFLEK;LLQLVNPAYQSLLGHLR;AQNIEPCTLVMDLEGTDGRERGEDDTAFEK;FDKGSEDATIQQVNWDPSK;LSELCATYEGK;SIQSLDPLASSSWERVPEER;LLSTMAAIR;AQNIEPCTLVMDLEGTDGR;AETEYTVTQAIAAQEANKR;LADEGAAPAAPER	40	40	48	1.59956	0.0818882	47	1.7378	0.0559773	48	1.75388	0.0517563	50	1.08643	0.814095	48	1.94089	0.0646125	50	0.954993	0.970128	48	1.80302	0.047834	48	1.97697	0.0320273	48	1.48594	0.0650101	50	0.963829	0.904612	48	1.6293	0.0440181	50	0.83946	0.877043
196	38.64	tr|W5BL76|W5BL76_WHEAT	Uncharacterized protein OS=Triticum aestivum PE=4 SV=1		WHEAT	105759	922	28.31	20	4	DVDYEAALATK;VQALSDAIPADVKEEISK;NSVDTWVYPTLFR;QGLPLSPVHEGNALVWR	46	14	16	0.963829	0.991123	16	0.698232	0.452347	16	1	0.97556	16	1.03753	0.966691	16	0.744732	0.429854	16	1.05682	0.798193	16	0.954993	0.821717	16	0.711214	0.581584	16	0.928966	0.894437	16	0.954993	0.903219	16	0.691831	0.52282	16	0.972747	0.925827
197	38.43	tr|W4ZWR6|W4ZWR6_WHEAT	Uncharacterized protein OS=Triticum aestivum PE=3 SV=1		WHEAT	63227.8	566	28.09	18	18	VIELGEVDAAAYPLPK;YLTEVIFK;TVAAMDVLVPK;AVEILEGVDK;AILDAGDAMAGER;AVEILEGVDKK;MILFATGLENIRDVIPFPR;LELVSSTPFER;ENPAPSEADVEAAK;QEITAAVSVLTK;IAFENDFFKR;VEKELKENPAPSEADVEAAK;ASKQEITAAVSVLTK;MILFATGLENIR;FENKVEWGIDLASEHER;ELKENPAPSEADVEAAK;IAFENDFFK;VVVGGWVK	85	85	92	0.990832	0.901528	92	0.990832	0.983303	92	1	0.273073	92	1	0.259024	91	1	0.31684	90	1.02802	0.034739	92	0.963829	0.209748	91	0.972747	0.26393	92	0.981748	0.806086	92	0.981748	0.902987	92	0.981748	0.919573	92	1	0.3075
198	38.4	tr|W5BPN4|W5BPN4_WHEAT	Uncharacterized protein OS=Triticum aestivum PE=4 SV=1		WHEAT	61136.8	561	51.52	20	20	AEGAMYLFPR;EVLSLCDHPALLDKSETHALYSSDAIER;RGGYMEVTGFNADVR;GEIVTHAQNLEQELHKNPESLPFDEILYCNIGNPHSLGQQPVTFFR;EVLSLCDHPALLDK;LLQATGIVVVPGSGFGQAPGTYHFR;DVSRDEAPTGTTIESR;STSAAGTPPVSLDTINPK;ALEEAFNSLEGITCNK;AWQILEK;SMGYTDDDLPLVSFQSVSK;CTILPQEDKIPAIISR;DVSRDEAPTGTTIESRGD;VGDESYESFMVER;ALVVINPGNPTGQVLAEENQKK;AIGAAQAAGAAPDAYYALR;ALVVINPGNPTGQVLAEENQK;GGYMEVTGFNADVR;GLRDEIAAGIAAR;AWQILEKIPGR	81	81	57	1.0666	0.441474	56	1.10662	0.507063	54	1.10662	0.344154	55	1.02802	0.831923	54	1.14815	0.790321	54	1.19124	0.219616	56	0.903649	0.695396	56	0.954993	0.0784542	55	1.19124	0.0777516	56	1.11686	0.294306	55	1.25892	0.691941	55	1.31826	0.0355975
199	38.36	tr|W5FM07|W5FM07_WHEAT	Uncharacterized protein OS=Triticum aestivum PE=4 SV=1		WHEAT	26928.1	257	67.7	20	16	LDPGQSWQLNMPAGTAGAR;CPDAYSYAKDDQTSTFTCPAGTNYQIVLCPARN;DDQTSTFTCPAGTNYQIVLCPARN;GQFEHNCPPTNYSR;GKCPDAYSYAKDDQTSTFTCPAGTNYQIVLCPAR;AATCAVDITRECLPELQVPGGCASACGK;DDQTSTFTCPAGTNYQIVLCPAR;AATCAVDITR;SVIDGFNTPMSFQPVAGAPCR;CITGDCAGALSCR;CPDAYSYAKDDQTSTFTCPAGTNYQIVLCPAR;ECLPELQVPGGCASACGK;VSGEQPATLAEYTLGR;RGHCITGDCAGALSCR;CSYTIWPGALPGGGAR;GHCITGDCAGALSCR	125	112	69	1.34276	0.562191	71	1.07647	0.723227	63	0.570164	0.338177	66	0.416869	0.113165	65	0.457088	0.0612055	65	0.510505	0.485347	69	1.1272	0.795133	71	0.903649	0.245431	71	1.15878	0.839992	71	0.862979	0.703344	72	0.92045	0.466543	72	1.01859	0.645617
200	38.29	tr|W5IBV2|W5IBV2_WHEAT	Acetyltransferase component of pyruvate dehydrogenase complex OS=Triticum aestivum PE=3 SV=1		WHEAT	48895.1	456	53.73	19	3	VVPGAAEGQYEIGSFMSATLSCDHR;SSGADLPPHEAIGMPSLSPTMTEGNIAR;GLATIADEVK	78	13	8	0.698232	0.994972	8	0.772681	0.901534	8	1.27057	0.925158	8	1.80302	0.920203	8	1.41906	0.825064	8	1.27057	0.956461	8	1.00925	0.968444	8	1.14815	0.866139	8	1.30617	0.787129	8	1.7378	0.782653	8	1.41906	0.699136	8	1.27057	0.815731
201	38.04	tr|W5EF97|W5EF97_WHEAT	Beta-adaptin-like protein OS=Triticum aestivum PE=3 SV=1		WHEAT	99134.8	898	29.4	20	3	GLLHVFFGEDGKMER;IILLQMELITSTDVVR;TSFLEAWK	47	8	10	0.946237	0.488646	10	0.963829	0.589213	10	0.954993	0.642458	10	1	0.792436	10	0.972747	0.768125	10	1.03753	0.854191	10	0.912011	0.531545	10	0.92045	0.640094	10	0.887156	0.255873	10	0.928966	0.539442	10	0.903649	0.303957	10	0.972747	0.495916
202	37.99	tr|W5FYN0|W5FYN0_WHEAT	Uncharacterized protein OS=Triticum aestivum PE=4 SV=1		WHEAT	50498.2	443	48.31	19	7	AAVDIVELCFK;EGDNMVQEAPADVPSLLELK;QAITAVVQK;TLNDQIVVLSK;KAAVDIVELCFK;EGDNMVQEAPADVPSLLELKR;AMEYIDVTPDVETR	86	34	18	0.824138	0.404758	18	0.731139	0.687393	18	1.59956	0.1841	18	1.83654	0.555884	18	1.39316	0.338709	18	1.41906	0.298197	18	1.13763	0.719725	18	0.981748	0.92182	18	1.22462	0.524691	18	1.41906	0.830069	18	1.07647	0.848974	18	1.08643	0.773577
203	37.83	tr|A0A024FRA5|A0A024FRA5_WHEAT	Protein disulfide-isomerase OS=Triticum aestivum GN=TaPDIL2-2 PE=2 SV=1		WHEAT	63588	585	41.71	21	5	SDPVPESNDEDVKVVVGK;SDPVPESNDEDVK;VDATEDHDLAQAHGVQGYPTLLFFIDGVPR;LLLILLL;ESPQFLPIIK	54	11	13	0.862979	0.865896	13	0.787046	0.815933	13	0.862979	0.990965	13	0.972747	0.85712	13	0.77983	0.685229	13	2.35505	0.15613	13	0.366438	0.154743	13	0.328095	0.114638	13	0.83946	0.31355	13	0.912011	0.266453	13	0.758578	0.215136	13	2.33346	0.462253
204	37.8	tr|U5MY58|U5MY58_WHEAT	Monodehydroasorbate reductase OS=Triticum aestivum PE=2 SV=1		WHEAT	46691.6	435	62.07	19	4	TLTSADGATFTYETLLIATGSSTIK;YVILGGGVAAGYAAR;AQPPVDDVEALGKEGLDFATK;AQPPVDDVEALGK	203	51	37	0.946237	0.878599	35	1.43219	0.518417	37	1.41906	0.2223	36	1.45881	0.340077	36	2.12814	0.262369	38	1	0.753964	40	1.38038	0.350658	39	2.0893	0.194257	42	2.03236	0.183856	39	2.14783	0.217972	40	3.10456	0.106559	42	1.43219	0.580555
205	37.79	tr|W5A7R2|W5A7R2_WHEAT	Phosphotransferase OS=Triticum aestivum PE=3 SV=1		WHEAT	44293.4	408	50.25	20	2	FVETEGDEFHLPMGR;VTALVNDTVGTLAGGR	74	14	4	1.02802	0.974649	4	1.01859	0.976931	4	1	0.976177	4	0.954993	0.998469	4	0.981748	0.97846	4	1.00925	0.977372	4	0.981748	0.953611	4	0.963829	0.955885	4	0.870964	0.743125	4	0.831764	0.721983	4	0.855067	0.741194	4	0.879022	0.704874
207	37.7	tr|W5FE65|W5FE65_WHEAT	Uncharacterized protein OS=Triticum aestivum PE=4 SV=1		WHEAT	61152.7	571	50.96	20	11	LGIPMIYGIDAVHGNNNVYGATIFPHNVGLGATR;FAMGLFENPYADPALTEQLGKQEHR;ASVLAGLDMIMVPK;AAVDPSTTVVFAENPDAEFVKK;AAVDPSTTVVFAENPDAEFVK;NGDTSDGPMLPLSK;FQGFVISDWMGIDK;ITVGTTILDAVR;ILVAGSHADNLGYQCGGWTIEWQGDSGR;EWADMVDGFQR;LVATPEVLR	82	36	26	0.801678	0.642114	26	0.794328	0.790223	26	0.529663	0.0649708	26	0.660694	0.121489	26	0.524808	0.0849162	26	0.539511	0.0732912	26	0.972747	0.926788	26	0.963829	0.911465	26	0.570164	0.0558663	26	0.704693	0.103854	26	0.570164	0.0727947	26	0.580764	0.0629292
208	37.55	tr|W5CRJ0|W5CRJ0_WHEAT	Uncharacterized protein OS=Triticum aestivum GN=TRAES_3BF096900060CFD_c1 PE=3 SV=1		WHEAT	53293	505	60.99	20	7	NPALLDWEVKEEIMK;AVDGITLADVSSVAEK;NVHSNTGIFGIHASTEAAFVPK;ELTSLATPGQVDQTQLDR;IASETSPGSACSVGVYVNCGSVYETPETLGATQLLK;IISSPLTMASHGNVINVPAYETVR;IASETSPGSACSVGVYVNCGSVYETPETLGATQLLKK	116	32	22	0.765597	0.22957	22	0.77983	0.169557	22	0.887156	0.946659	22	1.1695	0.206698	22	0.887156	0.922748	22	1.45881	0.373459	22	0.608135	0.182676	22	0.625173	0.12914	22	1.05682	0.687215	22	1.33045	0.138035	22	1.0666	0.868635	22	1.69044	0.161445
209	37.36	tr|D2KZ12|D2KZ12_WHEAT	3-ketoacyl-CoA thiolase-like protein OS=Triticum aestivum GN=TaSAG8 PE=2 SV=1		WHEAT	47925.5	459	53.38	19	8	TASLLAGIPETVPVR;EEQDKAAVESHAR;SSCFGDDVVIVAAYR;GDSVDELSNVR;CISTLLNEMK;SKVNVNGGAIAMGHPLGATGAR;CISTLLNEMKR;VNVNGGAIAMGHPLGATGAR	149	53	29	1.1272	0.686016	29	1.30617	0.491125	29	1.30617	0.500247	29	1.14815	0.770844	29	1.49969	0.351319	29	1.1272	0.909329	29	1.14815	0.567328	29	1.33045	0.400532	29	1.51356	0.292809	29	1.33045	0.468885	29	1.75388	0.205937	29	1.30617	0.572245
210	37.32	tr|W5D157|W5D157_WHEAT	Uncharacterized protein OS=Triticum aestivum GN=TRAES_3BF078000050CFD_c1 PE=4 SV=1		WHEAT	59933.8	554	50.18	19	7	KGPGTTAEPEAPVIDTPIEPADTVFDISGGKR;GPGTTAEPEAPVIDTPIEPADTVFDISGGKR;LTLAENELKDAGAAAVAK;LQDLKVEAEED;AFIEAEEAKELLSPLTEPGNSYSR;SQGNLEELYVMNDGISGEAAK;KGPGTTAEPEAPVIDTPIEPADTVFDISGGK	77	18	19	0.580764	0.164987	19	0.49204	0.0453255	19	0.630957	0.116061	19	1.08643	0.824062	19	0.534564	0.0318104	19	1.08643	0.826211	19	0.580764	0.173074	19	0.487529	0.101108	19	0.648634	0.179291	19	1.10662	0.9552	19	0.549541	0.0493728	19	1.13763	0.980935
211	37.29	tr|W5I7T2|W5I7T2_WHEAT	Uncharacterized protein OS=Triticum aestivum PE=3 SV=1		WHEAT	98324.4	900	26.56	19	2	QAASLLADDDPSDDTAPR;TIACVQALLLNK	80	11	13	2.35505	0.375614	12	3.19154	0.217193	13	1.97697	0.669892	13	0.801678	0.589908	12	2.65461	0.37135	13	0.895365	0.752476	13	2.18776	0.482246	12	2.96483	0.271372	13	1.8197	0.753534	13	0.758578	0.521428	12	2.42103	0.419479	13	0.847227	0.668914
212	37.17	tr|W5I0R5|W5I0R5_WHEAT	Uncharacterized protein OS=Triticum aestivum PE=3 SV=1	tr|W5HBZ2|W5HBZ2_WHEAT	WHEAT	58915.3	535	42.8	19	19	QQQILLATQVVK;IAVDHLESISTK;SQDYDIGDGTTGVVVLAGSLLEQAEK;DVNLDLIK;CGIDCNDVGTNDMKEQNVFETLIGK;EQNVFETLIGK;FQELTTEK;ALAFDEYGRPFIILR;AVLAVADLER;RIEDAHIAILTCPFEPPKPK;IDDVITPSEY;AVLAVADLERK;AFADALDAIPLALAENSGLPPIDTLTVVK;DVNLDLIKVEGK;YFDDMVQK;AVTIFIR;SIHDALCVAR;WVGGVELELIAIATGGR;LMVELSR	62	62	60	0.619441	0.16034	60	0.765597	0.623585	59	0.816582	0.691086	58	1.27057	0.135078	57	1.01859	0.261104	55	1.30617	0.0818925	57	0.591562	0.115516	57	0.758578	0.542961	59	0.855067	0.929369	58	1.35519	0.13777	58	1.08643	0.304047	56	1.44544	0.0985052
213	37.16	tr|W5ELV3|W5ELV3_WHEAT	Adenylosuccinate synthetase OS=Triticum aestivum PE=3 SV=1		WHEAT	48656.9	451	46.34	20	5	VSALSQVSGVLGSQWGDEGKGK;SALAVEADAAADR;VSALSQVSGVLGSQWGDEGK;ASALAVEADAAADR;LAVEADAAADR	77	14	8	1	0.894833	8	1.00925	0.838718	8	1.01859	0.96724	8	1.00925	0.926977	8	1.02802	0.909144	8	1.09648	0.882543	8	0.912011	0.914498	8	0.92045	0.972686	8	0.887156	0.770311	8	0.887156	0.682808	8	0.895365	0.823178	8	0.963829	0.84873
214	37.14	tr|W5FEE5|W5FEE5_WHEAT	Uncharacterized protein OS=Triticum aestivum PE=3 SV=1		WHEAT	71136.1	648	57.41	42	7	EIAEAYLGVTIK;VIPGPADKPMIVVQYK;APTKGEGPAIGIDLGTTYSCVGVWQHDR;GEDKQFSAEEISSMVLIK;FADAPVQSDIK;MREIAEAYLGVTIK;QFSAEEISSMVLIK	476	35	34	0.758578	0.575748	33	0.946237	0.983069	34	1.28233	0.440215	33	1.67494	0.252265	34	1.59956	0.199926	34	1.97697	0.0605922	34	0.636796	0.189436	34	0.772681	0.419733	34	0.972747	0.840988	34	1.27057	0.715594	34	1.20226	0.700104	34	1.49969	0.251036
215	37.14	tr|W4ZP32|W4ZP32_WHEAT	Uncharacterized protein OS=Triticum aestivum PE=3 SV=1		WHEAT	69119.4	631	43.9	19	19	TVLIANNVSLLNK;GVVCIDEFDKMNDQDR;GSSGVGLTAAVTSDQETGER;ELTDMEDR;GDINMMMVGDPSVAK;VSIVGLYK;DHQTLSMQEVPENAAPGQLPR;GSSGVGLTAAVTSDQETGERR;TVDVIVEDDLVDCCKPGDR;AVMNIAPLAISTTGR;LTDEASDHIATTYAELR;MEAFEAILGQHVLANHVDQMSIDEVEQTVNR;VAIHEVMEQQTVTIAK;AVVLLMLGGVEK;RLEAGAMVLADR;NIGLPDSLLSR;GQVEFILER;CSVIAAANPIYGSYDR;AGYAEEEDGDANAAIFVK	61	61	44	0.539511	0.468408	42	0.666807	0.744563	47	0.903649	0.333085	44	1.65959	0.0873643	44	1.14815	0.218658	47	1.1272	0.0162624	49	0.772681	0.118341	45	0.928966	0.343053	49	1.31826	0.129116	46	2.44343	0.0308016	46	1.6293	0.105553	49	1.69044	0.000710179
216	36.81	tr|W5A0J9|W5A0J9_WHEAT	Uncharacterized protein OS=Triticum aestivum PE=4 SV=1		WHEAT	61796.3	560	40	19	5	KSDAEDAPMEIDVSAK;GQLYDYLK;SDAEDAPMEIDVSAK;SDAEDAPMEIDVSAKK;KSDAEDAPMEIDVSAKK	64	9	5	0.787046	0.615901	5	0.870964	0.742192	5	0.772681	0.869076	5	0.937562	0.748352	5	0.855067	0.953751	5	2.60615	0.347968	5	0.319154	0.12851	5	0.349945	0.193449	5	1.6293	0.539075	5	1.92309	0.172144	5	1.77011	0.249413	5	4.69894	0.130529
217	36.79	tr|W5H2D9|W5H2D9_WHEAT	Uncharacterized protein OS=Triticum aestivum PE=4 SV=1		WHEAT	226346	1994	14.84	21	21	VDRELVEELFADK;VVSDKWLGSQTILPVCFR;VVELTGETAADLK;LFSLSEEFK;LAEEILK;DMTNLPNSEVGPVHAPR;FPNVDMTYEVR;VVYIAPIEALAK;IQVCVASSTMCWGR;VYDTALFKPDNILLCAPTGAGK;YEGLYSAFK;LADQLNAEIVLGTIQNAR;YYDLSSQEIGELIR;AGDNVTLQVTLER;IVALSASLGNAK;ALVAEVVGNLSAR;TGYFQVTDLGR;SSDLKDLLPYGFAIHHAGMAR;QQIDDTQIIVTTPEKWDIVTR;SLPAHLVVVMGTQYYDGR;TICAEFAILR	39	39	43	0.972747	0.996471	43	1	0.914469	43	0.946237	0.849401	42	0.963829	0.852864	43	0.972747	0.937736	43	0.937562	0.332396	43	1	0.43283	43	1.02802	0.371592	43	0.92045	0.515325	43	0.946237	0.518143	43	0.954993	0.589128	43	0.92045	0.158358
218	36.74	tr|D8L9B3|D8L9B3_WHEAT	Protein disulfide isomerase family protein 4-1 OS=Triticum aestivum GN=pdil4-1 PE=2 SV=1		WHEAT	40260.5	367	55.59	19	19	AGEEYESGRELDDFVK;ELDDFVK;TAEALTEYVNSEAATNVK;YGVSGFPTLK;GALVEFYAPWCGH;DGDEVLALTESTFEK;GALVEFYAPWCGHCK;NILSAFSS;DGDEVLALTESTFEKEVGQDR;VASVFKQDEGVVIANLDADKYTSLAEK;YGVSGYPTIQWFPK;SISPSKADEFAIK;DSKGQLTSEAGLVASLDALVK;DVLVEFYAPWCGHCK;EILSKIEEEAAK;GQLTSEAGLVASLDALVK;GNKAGEEYESGRELDDFVK;QDEGVVIANLDADKYTSLAEK;GQLTSEAGLVASLDALVKEFHSAADDKRK	102	101	96	0.824138	0.430003	93	1.18032	0.856815	93	0.630957	0.22463	90	0.765597	0.652572	90	0.963829	0.623143	89	1.25892	0.200547	95	0.501187	0.0134423	93	0.724436	0.0478273	91	0.461318	0.0234286	88	0.564937	0.11096	89	0.660694	0.0795964	88	0.92045	0.805868
219	36.69	tr|W5C618|W5C618_WHEAT	Lon protease homolog OS=Triticum aestivum PE=3 SV=1		WHEAT	107366	981	25.08	18	4	DFDELADNVK;LAFQNETETS;AEDAVAAEGEAEGK;SSSSGSDSEAAAAAAAEAK	46	4	2	2.44343	0.415308	0	0	-	2	2.22844	0.418278	2	0.903649	0.991992	1	9.37562	0.153859	0	0	-	0	0	-	0	0	-	1	1.22462	0.996809	1	0.496592	0.416487	0	0	-	0	0	-
220	36.68	tr|W5FB69|W5FB69_WHEAT	Lysine--tRNA ligase OS=Triticum aestivum PE=3 SV=1		WHEAT	68766.7	612	45.75	18	18	IAPELYLK;FLASISVPGYIEK;LLFYDLYGDGVK;YHANGVDNPPIEIDFTPPFR;LTMMLTDSQNIK;GLNEGEKLADVTECLAGR;RIDMIEGLEAMAK;LEIPKDISSDETNKYLIDACAK;RGDIVGICGIPGK;QKSEGSAVPTQWAPGMCR;LADVTECLAGR;YLDLMVNHEVR;KFVVLSPCLHMMPR;AAAAAASSGGAPQQAAAAADDEDMDPTQYYENR;EVLLFPAMKPQE;FELFVNKHEVCNAYTELNDPVVQR;LAGAEIAADGGAGGGEEEPR;TSELEDTEFSSFHSGVK	85	82	70	0.642688	0.115402	66	0.870964	0.250051	63	0.529663	0.368993	62	0.83946	0.509116	59	0.737904	0.655615	52	1.85353	0.124396	60	0.258226	0.0130132	57	0.376704	0.0347916	72	0.954993	0.920846	70	1.47231	0.0960544	69	1.30617	0.580404	61	3.66438	0.0104226
221	36.64	tr|W5DNV7|W5DNV7_WHEAT	Uncharacterized protein OS=Triticum aestivum PE=4 SV=1		WHEAT	59628.1	552	43.12	19	3	LASSIDTDINEASKLEGATLEK;IAIDAAEAALSEGK;VKEAMELATQIA	83	17	13	0.831764	0.897944	13	0.928966	0.955807	13	1.59956	0.777638	13	1.85353	0.691771	13	1.83654	0.72743	13	1.61436	0.724395	13	0.990832	0.937847	13	1.09648	0.996324	13	1.03753	0.913261	13	1.21339	0.815157	13	1.14815	0.856525	13	1.03753	0.853037
222	36.57	tr|A0A0C4BK49|A0A0C4BK49_WHEAT	Proteasome subunit alpha type OS=Triticum aestivum PE=3 SV=1		WHEAT	31156.5	288	50.35	19	19	LTSSNCTIAIVGR;VADHAGVALAGLTADGR;FNAYTPDELIKDALSAIK;TEDGTVEPFSMIDSKR;FNAYTPDELIK;TEDGTVEPFSMIDSK;DAPAADEPAAPD;DAPAADEPAAPDAPAPMDI;ETLQGEKLTSSNCTIAIVGR;FLRNECINHAFVYDAPLPVSR;DALSAIKETLQGEK;NQYDTDVTTWSPQGR;DALSAIKETLQGEKLTSSNCTIAIVGR;NECINHAFVYDAPLPVSR;TEDGTVEPF;LFQVEYAMEAVK;DAPAADEPAAPDAPAPM;GDAPAAGDAPAADEPAAPD;FNAYTPDELIKDALSAIKETLQGEK	75	75	49	0.83946	0.51395	49	1.0666	0.665056	48	0.954993	0.851524	48	1.1272	0.807417	46	1.23595	0.608235	47	1.33045	0.176455	49	0.698232	0.0275999	48	0.903649	0.202681	51	0.963829	0.714923	49	1.15878	0.770866	49	1.24738	0.536477	49	1.39316	0.0558038
223	36.48	tr|Q9SP56|Q9SP56_WHEAT	Glutathione S-transferase OS=Triticum aestivum GN=GST1 PE=2 SV=1		WHEAT	23338.7	212	75.94	20	20	NPFGQVPALQDGDLYVFESR;AWWTDLLARPSVQK;PFGQVPALQDGDLYVFESR;VIDDNLVK;LCLAATPYASLFDAYPHVK;IKNVLAVYEAHLSK;AWWTDLLAR;LYGATLSWNVTR;APVKLYGATLSWNVTR;CVAALEEAGVEYELVPINFGTGEHK;LAATPYASLFDAYPHVK;YLAGDSLSLADLNHVSVT;ATLSWNVTR;NVLAVYEAHLSK;GATLSWNVTR;IKNVLAVYEAH;AWWTDLLARPS;CVAALEEAGVEYELVPINFGTGEHKSPDHLAR;AATPYASLFDAYPHVK;SPILFECLIHPMLGGATDQK	184	184	92	1.5417	0.465074	90	1.94089	0.129179	88	2.24905	0.0545688	95	1.48594	0.121171	86	2.67917	0.0511851	92	1.58489	0.155785	88	1.41906	0.334768	87	1.8197	0.0861356	92	2.96483	0.00246052	99	1.94089	0.00795315	89	3.56451	0.00067733	96	2.0893	0.0119782
224	36.44	tr|F4Y593|F4Y593_WHEAT	Heat shock protein 90 OS=Triticum aestivum GN=Hsp90.2-B1 PE=2 SV=1		WHEAT	80454.6	700	44.29	36	3	EGQNDIYYITGESK;KPEEITKDEYAAFYK;MKEGQNDIYYITGESK	462	6	10	0.895365	0.936164	10	1.11686	0.674238	10	1.52757	0.272465	10	1.69044	0.248647	10	1.88799	0.154878	10	2.42103	0.140873	10	0.60256	0.56327	10	0.758578	0.928982	10	1.44544	0.304752	10	1.58489	0.27795	10	1.78649	0.172088	10	2.26987	0.156269
225	36.41	tr|W5GE75|W5GE75_WHEAT	Uncharacterized protein OS=Triticum aestivum PE=3 SV=1		WHEAT	57993.1	529	42.72	18	5	QDLVVESHAAAYQVR;VNMPPGPFITADSR;AAVPNGSDITVSAVDK;AAVPNGSDITVSAVDKMPLVK;ARQDLVVESHAAAYQVR	78	15	8	0.92045	0.503598	8	0.946237	0.848062	9	0.912011	0.521917	8	0.981748	0.977076	8	0.937562	0.855045	8	0.954993	0.815924	9	0.946237	0.507131	8	0.963829	0.961441	9	0.83946	0.138574	8	0.895365	0.568169	8	0.855067	0.350461	8	0.870964	0.33015
226	36.38	tr|W5AZT9|W5AZT9_WHEAT	Uncharacterized protein OS=Triticum aestivum PE=4 SV=1		WHEAT	85056.6	766	31.2	19	3	HHAALITLAQIAEGCAK;VLPALANAMDDFQNPR;LLVLLQNGK	79	19	6	1.03753	0.844126	7	0.912011	0.739954	7	1.08643	0.689837	7	1.03753	0.836005	7	0.954993	0.898646	7	0.946237	0.903613	6	1.13763	0.607717	7	1	0.994972	7	1.1272	0.574157	7	1.07647	0.706363	7	0.990832	0.962947	7	0.981748	0.957929
227	36.29	tr|W5FV61|W5FV61_WHEAT	Vacuolar protein sorting-associated protein 35 OS=Triticum aestivum PE=3 SV=1		WHEAT	86880.2	766	34.2	20	19	YSAQMLSELR;GSCSVVDLYELVQHAGNVLPR;AQITALHLIIGTLQR;AVYACSHLFWTDDQDGIMDGER;TVLSQLMDR;LQGQDGDVTGEEVPATPK;NTTCISTSDKIEALFDLIK;QNDSSASDPSAEAFFASTLR;TEKQNDSSASDPSAEAFFASTLR;VMDYLDNATTK;IANAAQQMANVSK;LQGQDGDVTGEEVPATPKK;VHPDRLDYVDQVLGACVK;EAPAKDVLKDLVEMCR;NLHVLSQIEGVDLEMYKENVLPR;MNIFGVENR;YSNIVTALELSNYPR;QIVALLSAPLEK;RGSCSVVDLYELVQHAGNVLPR	40	37	37	0.77983	0.0960973	36	0.83946	0.189999	37	0.912011	0.900201	36	1.15878	0.121042	36	0.972747	0.795522	36	1.13763	0.103298	36	0.794328	0.0815739	36	0.847227	0.164115	37	0.937562	0.839575	37	1.18032	0.0651556	37	1	0.558693	36	1.1695	0.0548738
228	36.23	tr|F6LAX4|F6LAX4_WHEAT	Protein phosphatase 2A structural subunit OS=Triticum aestivum PE=4 SV=1		WHEAT	65501.3	587	47.19	19	19	LLAVEGCAALGK;VLQSLVPILDQSVAEK;LAEEFGPEWAMQHIIPQVLEK;SIFDDLTQDDQDSVR;MTILQAISLLAPVMGAEITCQK;LLEPQDCVAHILPVIVNFSQDK;ADLVPAYVR;TIYGQLCQDDMPMVR;SALASVIMGMAPVLGK;LLPVVINSSK;LLPVVINSSKDR;TVKPCLVELSEDPDVDVR;VSSCGLFHIAYPSATDPLKTELR;YYANQALQACDQIMMSS;ILSPQLAIQHILPCVK;LAAGEWFTAR;YMVANQLYELCEAVGPEPTR;YMVANQLYELCEAVGPEPTRADLVPAYVR;ENDIVDYFIAVVK	94	94	81	0.879022	0.2338	81	0.981748	0.627615	82	0.887156	0.833697	80	1	0.420654	81	0.981748	0.762786	81	1.13763	0.376485	83	0.772681	0.172743	82	0.855067	0.507744	83	0.981748	0.636129	81	1.09648	0.468509	83	1.08643	0.849778	82	1.24738	0.408861
229	36.01	tr|W5C6X4|W5C6X4_WHEAT	Uncharacterized protein OS=Triticum aestivum PE=4 SV=1		WHEAT	122806	1135	27.31	18	3	SSVPESSANSSSYLPNQR;HNGAVTGLEFSELTPNR;LMGADENSEDLSILR	52	10	4	1.0666	0.474437	4	1.07647	0.559381	4	1	0.845288	4	0.937562	0.556792	4	1.00925	0.995616	4	0.937562	0.598473	4	1.0666	0.507037	4	1.07647	0.601341	4	1.03753	0.577492	4	0.963829	0.813456	4	1.04713	0.691131	4	0.963829	0.876706
230	36.01	tr|W5FLB9|W5FLB9_WHEAT	Uncharacterized protein OS=Triticum aestivum PE=4 SV=1	tr|W5F472|W5F472_WHEAT	WHEAT	95904.4	872	32.45	18	6	QFLDECLSSDDPLVKESADWAR;TVGDDIVPLVMPFVEENITKPEWR;SLDVTQILLSAQSADGSIRK;TAIGVLGDLADTLGVNAGPLINQSTSSK;WLALDAGVK;QFLDECLSSDDPLVK	83	21	18	0.83946	0.522786	18	0.879022	0.700859	18	0.855067	0.733947	18	1	0.754452	18	0.887156	0.94166	18	0.981748	0.77662	18	0.855067	0.540694	18	0.895365	0.722291	18	1.05682	0.802363	18	1.24738	0.388339	18	1.10662	0.609073	18	1.22462	0.40252
231	35.81	tr|W5BCV9|W5BCV9_WHEAT	Uncharacterized protein OS=Triticum aestivum PE=4 SV=1		WHEAT	54664.9	493	49.7	18	1	NTLPIHWYIMTSPFTDDVTR	49	3	2	0.981748	0.981928	2	0.963829	0.944899	2	1.05682	0.884459	2	1.0666	0.867064	2	1.03753	0.920748	2	1.10662	0.799608	2	0.946237	0.910144	2	0.928966	0.87405	2	0.946237	0.992165	2	0.963829	0.974102	2	0.928966	0.970694	2	0.990832	0.902478
232	35.7	tr|W5HA39|W5HA39_WHEAT	Peroxidase OS=Triticum aestivum PE=3 SV=1		WHEAT	37771.4	346	65.03	21	21	KISDFLDNTFYHNNLAR;IVSFNSDWQLMTHTEAR;ISDFLDNTFYHNNLAR;GVVSCSDILIYAAR;GVENVVQWHVR;CHQGANPAVVNNVRDEDYETVSK;AAVEDRCPGVVSCSDILIYAAR;EAPVNIGLAAFDLLEEIK;CPGVVSCSDILIYAAR;GCDASVLLDASPENPHPEKEAPVNIGLAAFDLLEEIK;ARDAAHALSNGNIHFDVPAGR;KDFDVEELVILSGAHSIGVGHCSSFTGR;GELVVGYYDKK;LAAFDLLEEIK;DFDVEELVILSGAHSIGVGHCSSFTGR;LDGHVSSAAEAQAELPDSTFTVQQLIDNFAR;LLFHDCFVR;GELVVGYYDK;DAAHALSNGNIHFDVPAGR;GCDASVLLDASPENPHPEK;GC…	172	165	100	0.912011	0.432449	99	0.870964	0.40126	88	0.18197	3.62706e-05	89	0.195884	0.000113855	87	0.177011	3.35347e-05	86	0.21677	0.000203412	99	0.862979	0.253428	98	0.816582	0.232556	81	0.152757	3.08031e-05	81	0.161436	5.97103e-05	80	0.143219	1.85219e-05	78	0.17378	0.000104097
233	35.67	tr|W5G349|W5G349_WHEAT	Uncharacterized protein OS=Triticum aestivum PE=4 SV=1		WHEAT	178934	1622	17.02	17	17	GLNACSGTGNEVECEQIVWAPQK;ANTPLYFDFSDLQQDAR;GGQVIPFNSYIWR;SVDYSYLLK;ALLSIGVIPATVDPNR;NFGATGQQGGLVALIAR;VNSHAVDFWNISENGESCSGGACEVR;EMGPDTSVAIMR;QGEDLFDSEAAALK;GVAQVLELLHEK;DIGLPGHCVILLQGFAECR;GTIPIWWGAEIK;NLPLASGLSLSNK;LSSLTDKLALLGHSVFEDR;LRDHDLVLEQYLLPNSPGIAGFR;IYGGNQGGGYSALADSSVCK;GAFLLLGNTYR	36	36	46	0.981748	0.775404	46	0.937562	0.947333	46	0.524808	0.0188039	46	0.534564	0.0098518	46	0.501187	0.00845672	46	0.47863	0.00589263	46	1.08643	0.613759	46	1.03753	0.877198	46	0.912011	0.418921	46	0.92045	0.277891	46	0.870964	0.250831	46	0.83946	0.195288
234	35.59	tr|W5ACA3|W5ACA3_WHEAT	Uncharacterized protein OS=Triticum aestivum PE=4 SV=1		WHEAT	116237	1038	22.06	17	17	YVNLGPIVDFCVVDLDR;AMAVPVEELSK;TLAFCSFK;GDFIVVGDLMK;QGQGQVVTCSGAFK;ILVFAVEDGR;SISLLVYK;LNLQPDATGSFVEILER;SISLLVYKHEESAIEELAR;EGELSIGTIDDIQK;GAVYSLNAFNGK;IGRPTDNGQIGIIDPDCR;FCVLQWDAEKSELLTR;YLLGDNAGILHLLVLTQER;LEELQVLDIK;LIGLHLYDGLFK;EVNHMCPFNTAAFPDSLAIAK	29	28	23	0.937562	0.767958	23	1.25892	0.509774	24	1.30617	0.140792	24	1.36773	0.0687558	24	1.70608	0.0559641	24	1.64437	0.0470123	24	0.758578	0.492799	24	1	0.844828	24	1.05682	0.714096	23	1.07647	0.498236	24	1.38038	0.257468	23	1.34276	0.227238
235	35.58	tr|W5F459|W5F459_WHEAT	Uncharacterized protein OS=Triticum aestivum PE=4 SV=1		WHEAT	50678.8	464	43.97	18	18	GEILMLNIGSMSTGAR;VNQNIEVRPGIVMKDESGNIK;NFTSPPNMIVIR;LQHLIILQNK;EDTPACDVPGFENTR;SFDVNKPGSEVDEIRGGVAGGSILR;AYGSGKEDTPACDVPGFENTR;YNIDVICEYIIK;FIQGTIAEGAPVVPISAQLK;QATINIGTIGHVAHGK;LQLTAPVCTSK;IDLIQESAAMNQHEAIQK;YNIDVICEYIIKK;SFDVNKPGSEVDEIR;RGLMEQDLTKLDVTK;LTKGEILMLNIGSMSTGAR;GLMEQDLTKLDVTK;LQLTAPVCTSKGEK	62	62	64	0.870964	0.533311	64	1.07647	0.563355	63	0.787046	0.611475	61	0.912011	0.912114	63	0.990832	0.525064	63	1.1272	0.333787	65	0.704693	0.148362	65	0.855067	0.77796	65	0.724436	0.189793	64	0.831764	0.476274	65	0.895365	0.891172	65	1.04713	0.884399
236	35.56	tr|W5AAF9|W5AAF9_WHEAT	DNA helicase OS=Triticum aestivum PE=3 SV=1		WHEAT	91578.5	819	32.11	19	4	FKEPDAAEPFYDVEMEAMR;VENIFLEFLKR;EGHLVVIDEGTAAAEGAAAR;MEAFGGFFVDEK	38	5	4	0.816582	0.229299	4	0.862979	0.52105	4	0.937562	0.709417	4	1.13763	0.328651	4	0.990832	0.661087	4	1.20226	0.229844	4	0.772681	0.166069	4	0.824138	0.3536	4	0.912011	0.846454	4	1.11686	0.274512	4	0.972747	0.546714	4	1.1695	0.195243
237	35.52	tr|A0A077RX76|A0A077RX76_WHEAT	Uncharacterized protein OS=Triticum aestivum GN=TRAES_3BF096800100CFD_c1 PE=4 SV=1		WHEAT	46415.2	419	48.69	18	2	ALNLEPEATVK;GLPEPAVKPVWDR	134	3	3	1.02802	0.924975	3	1.04713	0.878587	3	1.07647	0.870195	3	1.03753	0.943886	3	1.09648	0.82535	3	1.04713	0.933109	3	1.01859	0.935723	3	1.03753	0.889106	3	1.02802	0.932902	3	0.990832	0.991974	3	1.04713	0.886342	3	1.00925	0.997148
238	35.5	tr|W5H9B4|W5H9B4_WHEAT	Uncharacterized protein OS=Triticum aestivum PE=4 SV=1		WHEAT	70893.3	641	47.27	22	5	EMGMPFFNHEVVK;LLEEYESGGDVGEACK;SLVTIIEEYFSTGDVK;NGWLVPSFGVAAST;VRDGLDDLALDIPDAR	55	16	16	0.981748	0.73925	16	1	0.710002	16	0.972747	0.749693	16	0.990832	0.989479	16	0.990832	0.72026	16	1.01859	0.656728	16	0.946237	0.435239	16	0.972747	0.414409	16	0.954993	0.560804	16	0.963829	0.797409	16	0.972747	0.535793	16	1	0.830772
239	35.5	tr|W5A8E3|W5A8E3_WHEAT	Uncharacterized protein OS=Triticum aestivum PE=4 SV=1		WHEAT	109439	989	27.3	19	9	EFTLDGLEIK;VVVLTEENVIASLDLR;SCDFNADDTYCFSTK;YVVTLSSGGSILR;VYEDQVGLADWHQK;NNPIDQLSLSAGK;SLNPTQQEKEEGIIPLTDSLPIIPQSYVTHSLQVEALR;QLLIGTIGDQVLALDKR;QVVQSPENDIVYVVGIAGSSK	43	21	15	1.88799	0.327562	16	1.92309	0.255078	12	0.83946	0.849715	14	0.444631	0.253282	12	0.870964	0.995912	14	0.42462	0.222164	14	2.05116	0.28861	14	2.01372	0.223761	13	1	0.901457	14	0.519996	0.277236	14	1.0666	0.951561	14	0.49204	0.243511
240	35.38	tr|A0A077RXR6|A0A077RXR6_WHEAT	Obg-like ATPase 1 OS=Triticum aestivum GN=TRAES_3BF155200010CFD_c1 PE=3 SV=1		WHEAT	44266.5	394	57.36	18	11	AVDGIFHVLR;AFEDTEITHIDDTVDPVR;IGIVGLPNVGK;LKDIEFVQAK;STFFNIVTK;LSIPAENFPFCTIEPNEAR;AFEDTEITHIDDTVDPVRDLETISQELR;FDYLCQLFKPK;LVDMPEDEAAKYCAENQTASLIPK;SEVAAYLEINDIAGLVR;GASAGEGLGNAFLSHIR	86	50	45	0.648634	0.115546	45	0.731139	0.369412	44	0.549541	0.127337	44	0.847227	0.952885	44	0.625173	0.39986	43	0.937562	0.989159	44	0.591562	0.124533	44	0.666807	0.392707	43	0.444631	0.0778053	43	0.679204	0.81404	43	0.510505	0.264769	42	0.744732	0.779107
241	35.34	tr|W5E5Y1|W5E5Y1_WHEAT	Uncharacterized protein OS=Triticum aestivum PE=3 SV=1		WHEAT	114422	1060	26.98	17	16	VLQLISSTLR;DLVIGDIVELR;IHSQIQEASQEEDDTPLK;CLGFAYKEDLAEFATYDGEEHPAHK;VEQGSLTGETSSVNK;GGQDEAARPDGSGSPGADPDVPVFPFWAR;TFNFDENPCDYFQGGK;IHSQIQEASQEEDDTPLKK;TPSDCLAELGVSADR;LVLEQFNDTLVR;VMVITGDNKETAEAICR;IAALCNDASIAHSEHQYVATGMPTEAALK;MGLPGGYTPSLDSSDLLR;EIGVFGPSENISSMSFAGK;GAVENLLER;SAYIQLLDGSVVLLDEGAK	40	37	36	1.02802	0.104347	36	1.01859	0.250462	36	1.00925	0.123647	36	0.981748	0.924673	36	1.00925	0.289267	36	0.946237	0.835801	37	1.05682	0.218633	36	1.05682	0.402276	36	1.0666	0.022486	36	1.02802	0.438122	36	1.05682	0.0636586	36	0.990832	0.276288
242	35.3	tr|W5EKE6|W5EKE6_WHEAT	Uncharacterized protein OS=Triticum aestivum PE=4 SV=1		WHEAT	47719.4	426	58.92	18	4	TKELAITNLTNSLTK;IMVNQADNVAGIISSK;SSAMESSYLPATTESIEK;ELAITNLTNSLTK	52	7	4	1.27057	0.60051	4	0.862979	0.612632	4	1.21339	0.660106	4	0.954993	0.925843	4	0.831764	0.55671	4	0.57544	0.196611	4	2.05116	0.136692	4	1.43219	0.350294	4	1.47231	0.340437	4	1.15878	0.595948	4	1.01859	0.978463	4	0.704693	0.35991
244	35.16	tr|W5DPC8|W5DPC8_WHEAT	Uncharacterized protein OS=Triticum aestivum PE=4 SV=1		WHEAT	101971	943	26.51	17	17	DQVISTCINILQSYRK;DADDRPELCR;HDDKFQENTECGFQCALLYTTVYGQR;QGGQAAVPPAASSEFIVK;IFICNLCGFSNDTPR;VINISLPCTSTLNNLFR;VYYYFPFSAVSDPAK;WNITKPQGFEAVMR;CSQGLQVQDYSGNFCK;GTVEFIATK;TMVGIATFDSTIHFYSLK;DQVISTCINILQSYR;LLPLYTLALIK;LLVFQSVLPSVGTGSLSAR;RVPTDIDLPAIDSDK;YADQEAQFTYVVK;HCASVSSSGQLILPEALK	43	43	45	1.1695	0.41031	44	1.18032	0.509796	43	1.08643	0.552245	43	0.912011	0.816859	42	1.08643	0.704654	43	1.0666	0.291857	45	1.00925	0.63691	44	1	0.52353	44	0.855067	0.427015	44	0.717794	0.115121	44	0.83946	0.338571	44	0.816582	0.743317
245	35.14	tr|A0A077RVG8|A0A077RVG8_WHEAT	Uncharacterized protein OS=Triticum aestivum GN=TRAES_3BF056700040CFD_c1 PE=4 SV=1		WHEAT	67818.1	612	37.42	18	17	TALGVAACER;LMPTIEDELDRR;GLYFLFIK;SNIISSHPISEFLTSSGTSAGER;CVSFGPIIELLNSR;VGDILQVTGFHNAAPQFR;GFDDEQQR;GGTFEEVMDYAISR;CCLEMEEALNSVYR;AAVAEVLEPNPDLAAFVAAECAK;DAEKLELIEQLTK;SNIISSHPISEFLTSSGTSAGERK;NVLLSIDSDKTDEAELQAAVER;KLMPTIEDELDRR;VPVVTYEDLRPEIER;NGDAIGPLEIR;EGLWPEAAVFER	59	56	21	0.724436	0.531687	12	2.03236	0.100605	28	35.3183	0.000231494	25	33.7287	0.000551579	19	40.1791	4.02475e-07	34	21.8776	1.54564e-07	25	1.80302	0.30497	13	3.10456	0.0615472	26	34.9945	0.000482888	24	31.3329	0.000645409	19	40.5508	0.000676983	33	21.677	0.00148721
246	35.13	tr|W5HYR6|W5HYR6_WHEAT	Uncharacterized protein OS=Triticum aestivum PE=3 SV=1		WHEAT	108868	994	28.97	19	5	KVLLDCGAVQSDPLTVDPLASLEK;CAASDLVSVSSTSDAPAQSDDYKEK;SLSGLTGNELKDSEVQSR;ADLVVSDVVPVVCR;NCLQSAEEIAEIQQR	36	7	6	1	0.77698	6	1.13763	0.365369	6	0.903649	0.32694	6	0.895365	0.644815	6	1.02802	0.78783	6	0.862979	0.176574	6	1.03753	0.628658	6	1.18032	0.120397	6	0.937562	0.672094	6	0.928966	0.897399	6	1.0666	0.452581	6	0.895365	0.383076
247	34.97	tr|W5I1K0|W5I1K0_WHEAT	Uncharacterized protein OS=Triticum aestivum PE=3 SV=1		WHEAT	38727.5	360	73.89	17	1	GFEGLGTIVDVGGGVGATVGAIVAAYPAIK	179	4	1	5.01187	0.410583	1	3.31131	0.373913	0	0	-	0	0	-	0	0	-	0	0	-	1	7.31139	0.459226	1	4.20727	0.415103	1	6.66807	0.478674	2	1.13763	0.838068	1	3.83707	0.431509	1	0.903649	0.956957
248	34.95	tr|W5IAY2|W5IAY2_WHEAT	Ribonucleoside-diphosphate reductase OS=Triticum aestivum PE=3 SV=1		WHEAT	81464	722	30.19	18	12	EGPYETYEGSPVSK;FTVDTGFLK;WNWPTLR;MEEIPDDLK;IIDMNYYPVETAR;VSVGIHKDDIDSAIR;SGLLSPLIAEDIYEVIMK;GCYIDQSQSLNVHMDQPNFAK;IIYEDGSIQK;GIIQPDMWNVVPSTR;HLLHDLTEMGIWTPALK;MAQVVCSLNNREECLACGS	49	35	27	0.559758	0.028778	27	0.586138	0.0412506	27	0.751623	0.356003	27	1.36773	0.172303	27	0.787046	0.559553	27	1.24738	0.174156	27	0.60256	0.0319334	27	0.625173	0.0457219	27	0.630957	0.065736	27	1.14815	0.646972	27	0.660694	0.0929087	27	1.05682	0.68808
249	34.95	tr|F8R897|F8R897_WHEAT	Glycosyltransferase OS=Triticum aestivum GN=BX8 PE=2 SV=1		WHEAT	49636.1	456	41.45	18	6	MGMAMNDASEAPFR;MGMAMNDASEAPFRDR;HDTSRLEDFAELLR;MAAEDGIGER;FVSLPVEVPPELVASEDIAR;VPDPADYPADYR	81	17	14	1.07647	0.589545	14	0.862979	0.464715	14	1.48594	0.363652	14	1.34276	0.422719	14	1.1695	0.843242	14	1.44544	0.412966	14	1.00925	0.71464	14	0.809096	0.3737	14	1.51356	0.181885	14	1.38038	0.362025	14	1.19124	0.83616	14	1.47231	0.289089
250	34.88	tr|W5GUP1|W5GUP1_WHEAT	Uncharacterized protein OS=Triticum aestivum PE=4 SV=1	tr|W5GBF9|W5GBF9_WHEAT	WHEAT	120091	1091	23.28	18	14	MQTDEEIAVDGSHSGEDSIIEK;AFDTEVAGASYATGFVVDK;FAGEDIENLDDLIAVISK;KSTITNPCTAVNIGSADCPR;DCWDAFGIK;SSSASAFFLPLER;VVGNDSGEKVSILAGTLAR;LAIPLESPFVVSHR;MQTDEEIAV;DGYNDFNTFYMQAASGTK;LVSPAGETGMLVVDSVVPEGPAHK;SVLVTIDQHGWYAPPQLYTR;VSILAGTLAR;STITNPCTAVNIGSADCPR	48	36	30	1.08643	0.144753	29	1.02802	0.181611	30	1.01859	0.985772	30	0.928966	0.144236	29	0.963829	0.929908	29	0.946237	0.272803	29	1.0666	0.280284	29	1.00925	0.380203	29	1.0666	0.461949	30	0.972747	0.492218	29	1.00925	0.59865	29	0.990832	0.717311
251	34.83	tr|W4ZPE1|W4ZPE1_WHEAT	Uncharacterized protein OS=Triticum aestivum PE=4 SV=1		WHEAT	125777	1104	20.56	17	16	AFFSNMPLSK;TDMGELYDMDLK;VSPGVWYLQLAPGR;GRPLAYTPFCDNNKEMDGYR;LIAIDSLR;ETYSTQLAFQFLSDIHR;IQEQVYYGHIQSHTDVLEK;GLQFILGTK;AHFEILNAEYSAIK;VLDFLYGLCK;VGLLLYAR;IVPEWVDFDAEAR;FVLPSMDDFSSTDFSVHGPK;VIFVDADQIVR;LINVIEENDGSKSDEDTSTLIMR;SADLYELPSK	36	31	35	1.08643	0.362002	35	1	0.805954	35	0.981748	0.131267	35	0.895365	0.5217	35	0.903649	0.379193	35	0.879022	0.514405	35	1.10662	0.367844	35	1.01859	0.814852	35	0.92045	0.811023	35	0.83946	0.254999	35	0.847227	0.365324	35	0.824138	0.259526
252	34.79	tr|W5EM06|W5EM06_WHEAT	Uncharacterized protein OS=Triticum aestivum PE=3 SV=1		WHEAT	50061.1	461	54.88	17	9	NAPYVWVHFPDR;AHALSTVDGYSGYGAEQGEKK;LQVLFGSK;AHALSTVDGYSGYGAEQGEK;IISLGIGDTTEPIPEVITNAMAER;CSPENGFFPDLSK;TDIIFFCSPNNPTGAAASR;IAVQDPSYPAYVDSSVIMGQTDLYQQDVQK;LQAGYLFPEIAR	81	53	53	0.654636	0.18381	53	0.679204	0.172089	53	0.879022	0.822897	53	1.35519	0.128458	53	0.92045	0.8538	53	0.954993	0.655406	53	0.912011	0.829203	53	0.954993	0.791689	53	0.895365	0.669485	53	1.38038	0.0942838	53	0.937562	0.704719	53	0.981748	0.524197
253	34.74	tr|W5AM53|W5AM53_WHEAT	40S ribosomal protein S4 OS=Triticum aestivum PE=3 SV=1		WHEAT	27884.3	247	65.18	19	19	GTKPWVSLPK;IVDFIK;TYPAGFMDIISIPK;GTFETIHVEDAQGHQFATR;FDVGNVVMVTGGR;ANDTIKLDLETNKIVDFIK;GIPYLNTYDGR;LGNVFTIGK;YALTYR;LDLETNKIVDFIK;ECLPLILILR;ANDTIKLDLETNK;EVQSILMQR;TDKTYPAGFMDIISIPK;ARECLPLILILR;LGGAFAPKPSSGPHK;GIKLTIIEEQR;GFMDIISIPK;TIRYPDPLIK	113	112	106	0.879022	0.335225	106	0.809096	0.0302489	103	0.831764	0.572864	104	0.928966	0.981041	103	0.758578	0.284999	96	1.27057	0.306493	99	0.619441	0.0204553	101	0.564937	0.000880667	104	0.847227	0.825274	102	0.954993	0.303531	103	0.772681	0.274727	98	1.33045	0.0320711
254	34.7	tr|W5G105|W5G105_WHEAT	Uncharacterized protein OS=Triticum aestivum PE=3 SV=1		WHEAT	34479.6	302	57.28	19	11	NRDLDEEYEGNVEATGEDFSVEPSDERRPFR;YIFGGHVADYMR;DLDEEYEGNVEATGEDFSVEPSDERRPFR;NRDLDEEYEGNVEATGEDFSVEPSDER;KYIFGGHVADYMR;GISADDMEAVYK;SLADEEPEKFQTHFSEYIKR;RGISADDMEAVYK;GISADDMEAVYKK;LNALNNSAGAADDDEDDDE;SLADEEPEKFQTHFSEYIK	135	68	28	0.937562	0.410425	29	0.862979	0.508697	27	0.751623	0.309493	28	0.772681	0.644151	28	0.679204	0.302006	28	1.92309	0.195962	28	0.401791	0.0117158	29	0.353183	0.0158237	30	0.870964	0.699361	29	0.912011	0.652193	31	0.794328	0.82868	30	2.22844	0.0260148
255	34.59	tr|W5G750|W5G750_WHEAT	Uncharacterized protein OS=Triticum aestivum PE=4 SV=1		WHEAT	45288.6	415	52.05	18	7	MPNPFVIGSGPPGTNYTVMKR;MHDFTSIEDFRGASLPYFTTHTDLVQR;MPNPFVIGSGPPGTNYTVMK;MHDFTSIEDFR;AFDEGWGGVIAK;RAFDEGWGGVIAK;SASGAGEPDLSVTVNGLK	129	43	18	0.912011	0.670305	18	1.21339	0.944435	18	0.751623	0.488716	18	0.801678	0.798197	18	0.972747	0.810785	18	0.954993	0.794341	18	0.794328	0.812032	18	1.03753	0.850798	18	0.57544	0.560768	18	0.619441	0.797242	18	0.737904	0.726434	18	0.704693	0.576678
256	34.54	tr|A0A077S6Z1|A0A077S6Z1_WHEAT	Uncharacterized protein OS=Triticum aestivum GN=TRAES_3BF024300150CFD_c1 PE=3 SV=1		WHEAT	89541.4	813	29.77	19	12	NFLLGNVIPLR;SALFVPEVPFEVLVR;NEDISTIELSGGAR;LLNILAK;CLCNELQQFPILR;FYEFPDIR;ISSQLTAIAK;TTGVNGVITDQIQGVR;IYSPNVLNITLVDLPGITK;SLEGVDPCEDVTDEDIR;LLDPSLQCADFIYEELVK;TMILSYIK	51	29	26	0.737904	0.223414	26	0.855067	0.684957	26	1.02802	0.896352	26	1.36773	0.182745	25	1.20226	0.33453	26	1.03753	0.896256	26	0.972747	0.983626	26	1.14815	0.410331	26	1.18032	0.898252	26	1.55597	0.183434	26	1.35519	0.335651	26	1.20226	0.882057
257	34.35	tr|W5AAW2|W5AAW2_WHEAT	Uncharacterized protein OS=Triticum aestivum PE=3 SV=1	tr|W4ZUF2|W4ZUF2_WHEAT	WHEAT	35439.5	326	52.45	17	17	HIEMTVSELQK;FQSVISFR;NVIVAITSDK;KNVIVAITSDK;FQSVISFRPTLATILSPEVMEKESESGGK;NAGEMLDRLTLTYNR;NVIVAITSDKGLCGGINSTSVK;ESESGGKVGQLDSYEIEGGETK;AVLENACSELGAR;QASITTELTEIISGASALEG;NAVLENACSELGAR;NVEYDAIR;NPINYTQVAVLADDILKNVEYDAIR;VGQLDSYEIEGGETK;GLWQPFTALLGDAPSVNVK;NPINYTQVAVLADDILK;GLWQPFTALLGDAPSVNVKK	51	51	35	0.685488	0.281031	33	0.937562	0.954444	28	0.440555	0.844858	25	0.654636	0.484317	26	0.685488	0.578406	24	0.77983	0.382206	35	0.60256	0.119371	34	0.824138	0.560865	37	0.981748	0.99971	35	1.40605	0.281183	34	1.35519	0.30588	35	1.59956	0.119447
258	34.33	tr|W5GUX2|W5GUX2_WHEAT	Uncharacterized protein OS=Triticum aestivum PE=4 SV=1		WHEAT	39715.6	364	64.56	18	18	FQPVYVVDVAAAIVNSLK;NYGFEEVNHQMAEQLAMISK;LMGDLGQIVPMNYNPR;GGPSFGSTVSEK;FQPVYVVDVAAAIVNSLKDDGTSMGK;AAGEESVLKEFPEATIMRPATLIGTEDR;YVNIPFPIAK;SNVVINLIGR;LKGYPTEFLVCYR;EFPEATIMRPATLIGTEDR;ALTVDNLVSENALSFADLEIKPHK;MGSQVLVPFR;GDLGQIVPMNYNPR;VPFPLPTPSIFNLDHIK;FIQVSALGASASSPSR;GYPTEFLVCYR;SSVSGIVATVFGATGFLGR;NWGFLPLFGGGSTK	84	84	58	1.02802	0.889852	58	1.09648	0.647889	58	0.824138	0.549547	58	0.794328	0.644052	58	0.870964	0.995686	58	0.801678	0.803276	58	1.01859	0.724687	58	1.09648	0.807447	58	1	0.610634	58	0.963829	0.709806	58	1.07647	0.931962	58	0.981748	0.874042
259	34.2	tr|W5ESB0|W5ESB0_WHEAT	Coatomer subunit alpha OS=Triticum aestivum PE=4 SV=1		WHEAT	132581	1183	40.32	35	18	SLLIPPAPLISSVDWPLLR;KSPLPIATDAIYYAGTGNLLCK;GVHFHATQPLFVSGGDDYK;LAAELGENVPSLPEGK;LITVDASEYIFK;SSQLCGQAVISYLQQK;TLDVPVYITR;VTIFDLQQR;NPFVVCGSTYVPIYR;LVLSNAMALCYK;STVFVAPTPGMPVSQIWTQK;LVLGELQSAGVK;IAGQNNNLMGQFHNALYLGDAR;CLFTLTGHLDYIR;TVQFHHEYPWIVSASDDQTIR;LTQMNTDLFGGVDAVVK;ALATAPVISIAVEK;QVQQQCNGKQDSHELNYDYR	136	52	47	1.01859	0.560233	47	0.990832	0.580457	47	0.981748	0.932277	47	0.954993	0.617875	47	0.963829	0.956395	47	0.946237	0.673194	47	1.03753	0.613029	47	1.00925	0.634185	47	0.972747	0.723024	47	0.946237	0.354152	47	0.954993	0.700605	47	0.937562	0.394276
260	34.15	tr|W4ZTA4|W4ZTA4_WHEAT	Uncharacterized protein OS=Triticum aestivum PE=4 SV=1		WHEAT	51921.9	457	46.61	16	3	HFILDECDKMLESLDMR;TAVFVLSSLQQIDPTAGQVAALVLCHTR;LLCECNFPSICIHSGMTQEER	82	7	4	1.03753	0.964403	4	1.01859	0.79604	4	1.01859	0.930021	4	0.963829	0.965489	4	1	0.76399	4	0.963829	0.682343	4	1.03753	0.62449	4	1.01859	0.499656	4	1.09648	0.741646	4	1.04713	0.774174	4	1.07647	0.597144	4	1.04713	0.863561
261	34.15	tr|A0A096UTV0|A0A096UTV0_WHEAT	Uncharacterized protein OS=Triticum aestivum PE=3 SV=1	sp|Q84PN8|1FEH1_WHEAT	WHEAT	66674.6	597	33.33	18	15	DAFVPDNVVDDR;TNEISHQGIELNKGDLFEIK;YMVLMCSDLR;AANNPVLRPDEPGMNSIEFRDPTTGWIGPDGLWR;IIWGWSR;ETDSPSDDLEKGWAGLHTIPR;VYPAVLADVGR;DAFVPDNVVDDRR;MAVGGELNGYSAALLYK;AHIYAFNNGSATVR;YMIGVYDLQR;VPQLSAWTMR;MSVDSVDKYMIGVYDLQR;ETDSPSDDLEK;QLLQWPVEEIESLR	52	43	41	0.801678	0.22224	43	0.758578	0.0256735	42	0.794328	0.500696	42	0.972747	0.549348	43	0.751623	0.208722	43	0.855067	0.951112	42	0.903649	0.455234	43	0.855067	0.140502	42	0.972747	0.644833	42	1.21339	0.0701836	43	0.92045	0.771248	43	1.0666	0.232991
262	34.14	tr|W5I5A5|W5I5A5_WHEAT	Uncharacterized protein OS=Triticum aestivum PE=4 SV=1	tr|W5DL52|W5DL52_WHEAT	WHEAT	96684.3	860	38.26	22	18	TGIWVGDCFIYNNSSWR;SFEVSELPVR;IWSLGSPDPNFTLDGHQK;QLGELAMSTGKLEASEECLLQAK;VWAVGYMK;VSEIVAIWR;TVGANFEATDGER;AIAVEAQSESK;TQYNSVAHFLESR;GVNCVDYFTGGDRPYLITGSDDSTAK;LEASEECLLQAK;ELGSCDLYPQNLK;GDLESANEILPSIPK;CVAVHPTLPYVLSSSDDMLIK;DLSGLLLLYSSLGDAEGVEK;SCVQTLEGHTHNISAVCFHPELPIIITGSEDGTVR;YNRDVVAAYLEGGKPADEEGAEDAFELLHEVNER;TVGANFEATDGERLPLAVK	92	69	63	0.972747	0.814803	61	0.981748	0.675149	64	1.01859	0.921388	62	1.03753	0.892051	61	1.02802	0.776249	63	1.02802	0.408659	62	0.981748	0.465036	61	0.981748	0.583301	65	0.972747	0.908986	64	0.990832	0.904418	63	0.981748	0.764343	64	0.981748	0.400153
263	34.14	tr|W5FSK5|W5FSK5_WHEAT	Polyadenylate-binding protein OS=Triticum aestivum PE=3 SV=1	tr|W5FCA1|W5FCA1_WHEAT	WHEAT	70770	651	40.55	18	16	FGAITSVVVMR;ALYDTFCVFGNILSCK;MVGNKPLYVALAQR;SLGYAYVNYNTPADAAR;GYGFVQYERDEAAHAAIEK;SGTANIFIK;NLQEAADKYQNTNLYLK;VTGMLLEMDQTEVLHLLESPDALK;CFGFVNFESPDEAALAVQDLNGKK;NLAETTTEDDLKEIFGK;ALEMLNFTPINGR;AQIGGVVSVR;MMLGENLYPLVDQLEHDQAAK;KSLGYAYVNYNTPADAAR;DAGASQPVPIGALASALANSPPETQR;ALEMLNFTPINGRPIR	113	87	61	0.672977	0.0139743	61	0.765597	0.0281105	62	0.737904	0.0045904	61	1.08643	0.881682	62	0.83946	0.0657629	61	1.47231	0.166022	61	0.505825	0.00108516	61	0.570164	0.000829074	63	0.737904	0.0524845	61	1.08643	0.409869	62	0.847227	0.207679	61	1.48594	0.0311614
264	34.06	tr|W5HB91|W5HB91_WHEAT	Glyceraldehyde-3-phosphate dehydrogenase OS=Triticum aestivum PE=3 SV=1	tr|C7C4X1|C7C4X1_WHEAT	WHEAT	38413.7	353	71.95	30	19	LTGMSFRVPTVDVSVVDLTVR;NPEEIPWGEAGADYVVESTGVFTDKDKAAAHLK;DAPMFVVGVNEDKYTSDVNIVSNASCTTNCLAPLAK;VLPELNGKLTGMSFR;KVVISAPSKDAPMFVVGVNEDKYTSDVNIVSNASCTTNCLAPLAK;YTSDVNIVSNASCTTNCLAPLAK;TLLFGEKPVTVFGVR;IINDNFGIIEGL;VVISAPSKDAPMFVVGVNEDKYTSDVNIVSNASCTTNCLAPLAK;DAPMFVVGVNEDK;GIMGYVEEDLVSTDFVGDSR;LKGIMGYVEEDLVSTDFVGDSR;IINDNFGIIEGLMTTVHAITATQK;YDTVHGHWK;NPEEIPWGEAGADYVVESTGVFTDKDK;DDKTLLFGEKPVTVFGVR;AGIALN…	435	197	131	1.13763	0.564929	128	1.21339	0.100545	139	2.37684	0.104501	135	2.05116	0.251654	140	2.55859	0.020369	132	2.96483	0.105679	127	0.765597	0.580486	127	0.824138	0.636958	138	2.12814	0.00249292	137	1.8197	0.00858356	135	2.26987	0.000223286	132	2.63027	0.00144822
265	33.96	tr|W4ZZE2|W4ZZE2_WHEAT	Uncharacterized protein OS=Triticum aestivum PE=4 SV=1		WHEAT	34837.4	315	47.62	17	9	EHGVIERCEDEYMLHLAAEFSR;DKPYCSLLVGLVSAYR;AKDKPYCSLLVGLVSAYR;CEDEYMLHLAAEFSR;AYMALFHHSLEEDVAYR;LVGLVSAYR;HIEEDLGSEEALRETVQCLATPER;NLMVLWAMHPWER;SFPGLFKEHGVIER	79	25	25	0.937562	0.845485	25	1	0.660047	25	0.903649	0.657028	25	0.954993	0.78046	25	0.963829	0.900203	25	0.963829	0.930382	25	0.928966	0.570983	25	0.990832	0.947784	25	0.946237	0.861569	25	1	0.712744	25	1	0.425441	25	1	0.462473
266	33.89	tr|W4ZXK1|W4ZXK1_WHEAT	Uncharacterized protein OS=Triticum aestivum PE=4 SV=1		WHEAT	33703.4	311	57.23	17	3	LIDVSNKPDWFLK;YPTPSLVTPAEYASVGSK;WIADSDVITQVIEEKYPTPSLVTPAEYASVGSK	147	17	19	1.1272	0.950911	19	1.01859	0.880074	18	0.831764	0.564533	18	0.731139	0.529716	18	0.758578	0.61899	16	2.67917	0.76447	17	0.30479	0.412454	17	0.275423	0.452402	18	0.691831	0.790474	18	0.625173	0.74526	18	0.636796	0.858796	16	2.31206	0.544397
267	33.73	tr|W5CEY4|W5CEY4_WHEAT	Uncharacterized protein OS=Triticum aestivum PE=3 SV=1		WHEAT	53378.8	490	48.16	16	5	VYVQEGIYDEFVKR;LADLMEQHIEELAALDGADAGK;TGDVLAHIAEADKADVDLAVEAAR;IIDIPSAVQMLR;VGDPFDVATNMGPQVDKEQFER	87	36	27	0.608135	0.289365	27	0.666807	0.426623	27	0.648634	0.434184	27	1.05682	0.742641	27	0.717794	0.622856	27	0.954993	0.747104	27	0.666807	0.291553	27	0.737904	0.429711	27	0.816582	0.701884	27	1.34276	0.463917	27	0.895365	0.943763	27	1.22462	0.467219
268	33.71	tr|W5AIJ5|W5AIJ5_WHEAT	Uncharacterized protein OS=Triticum aestivum PE=4 SV=1		WHEAT	55381	492	42.07	17	2	EISLSGQGAGQGSKEER;EISLSGQGAGQGSK	36	3	2	0.787046	0.195168	2	0.685488	0.146429	2	1.94089	0.164708	2	2.44343	0.0911361	2	1.69044	0.228382	2	2.31206	0.0991607	2	0.824138	0.23461	2	0.724436	0.167994	2	1.02802	0.904391	2	1.28233	0.186761	2	0.895365	0.512891	2	1.22462	0.222715
269	33.47	tr|D8L9B1|D8L9B1_WHEAT	Putative PDI-like protein OS=Triticum aestivum GN=pdil3-1 PE=2 SV=1	tr|D8L9A3|D8L9A3_WHEAT	WHEAT	59612.4	541	34.2	17	10	IESKDSAEELLK;GQTFALGLFK;DAIVTWVR;FAEAAAALR;YVLEADINAK;AVRDHPELLLLGYAPWCER;LQTPNIETVAAADNVKDEL;TQSMVLVLDNDNAAR;DHPELLLLGYAPWCER;SEPVPQEEGLVEK	53	34	27	0.660694	0.537736	26	1.03753	0.539205	23	0.359749	0.167487	23	0.564937	0.484652	22	0.608135	0.856633	23	0.448745	0.134126	27	0.816582	0.967798	25	1.30617	0.186262	25	0.448745	0.078811	25	0.704693	0.212675	24	0.765597	0.590548	25	0.559758	0.0737086
270	33.39	tr|W5ERE8|W5ERE8_WHEAT	Uncharacterized protein OS=Triticum aestivum PE=4 SV=1		WHEAT	47679.8	447	56.82	18	1	TLTSAAGATFTYDTLLIATGSSVIK	115	2	1	1.1272	0.797058	0	0	-	0	0	-	0	0	-	0	0	-	0	0	-	1	1.21339	0.701398	0	0	-	1	1.22462	0.686865	1	1.07647	0.870813	0	0	-	1	1	0.981522
271	33.26	tr|W5GWM9|W5GWM9_WHEAT	Uncharacterized protein OS=Triticum aestivum PE=3 SV=1		WHEAT	26370.2	242	76.86	17	9	LKADQFKPSEQVTLEPFERDHACVVGGYR;VSVQNEDGSKVEYR;SKLAAAVLGGVDNIWIAPGTR;LKADQFKPSEQVTLEPFER;ANCIDSTQAAEAVFASEVEK;LAAAVLGGVDNIWIAPGTR;ADQFKPSEQVTLEPFER;AAVLGGVDNIWIAPGTR;ADQFKPSEQVTLEPFERDHACVVGGYR	51	24	27	0.654636	0.085396	27	0.654636	0.177044	27	0.903649	0.618082	27	1.38038	0.182354	27	0.895365	0.985552	27	1.39316	0.310067	27	0.654636	0.109663	27	0.648634	0.224906	27	0.772681	0.317422	27	1.15878	0.385586	27	0.765597	0.582854	27	1.19124	0.474706
272	33.25	tr|W5C5K1|W5C5K1_WHEAT	Eukaryotic translation initiation factor 3 subunit M OS=Triticum aestivum PE=3 SV=1		WHEAT	45909.6	418	53.83	17	7	LCAEAQQHVLAGR;AGSEDEALEIAK;AAADLECTLTVICNLVTK;STAELAWADGGAEVADPEVAR;GNIANAINTIQANKVTEDGGQGMQGLMIR;GNIANAINTIQANK;ATIVNTTEEEPMLAVVR	53	14	7	0.981748	0.48186	6	0.879022	0.46527	7	0.928966	0.481103	7	0.946237	0.909128	7	0.83946	0.432204	6	1.05682	0.960343	6	0.879022	0.363201	6	0.787046	0.294216	7	1.05682	0.887957	7	1.07647	0.493608	8	0.954993	0.737567	6	1.20226	0.455704
273	33.23	tr|W5E2L4|W5E2L4_WHEAT	Coatomer subunit gamma OS=Triticum aestivum PE=3 SV=1		WHEAT	99662.7	896	40.18	23	1	THEPSEEPFDISLVSR	69	3	3	1.08643	0.745765	3	0.946237	0.888948	3	1.02802	0.691997	3	0.937562	0.934385	3	0.895365	0.953738	3	1.00925	0.769088	3	1.00925	0.907732	3	0.879022	0.729585	3	1.03753	0.837148	3	0.946237	0.898692	3	0.903649	0.793228	3	1.01859	0.926744
274	33.2	tr|W5AF41|W5AF41_WHEAT	Malic enzyme OS=Triticum aestivum PE=3 SV=1		WHEAT	49979	460	58.26	18	4	LDVYVAAAGINPQK;AAVDEDLAEGCPDLDPR;ILGLGDLGVQGIGIPIGK;LEGEEYLAVVDEFMEAVHAR	52	12	7	0.981748	0.970574	7	0.963829	0.594244	8	1.00925	0.6635	8	1.01859	0.760838	7	0.990832	0.925051	7	1.03753	0.754873	7	0.963829	0.993922	7	0.946237	0.633024	7	0.963829	0.906991	7	0.963829	0.909789	7	0.937562	0.666241	7	0.981748	0.914816
275	33.18	tr|W5GE58|W5GE58_WHEAT	Aspartate aminotransferase OS=Triticum aestivum PE=3 SV=1	tr|W5GQ48|W5GQ48_WHEAT	WHEAT	47327.6	426	55.4	18	18	LAYGEDSEFIKDKR;LTSEYHIYMTR;ISMAGVTTGNVAYLANAIHDVTK;GLDFAGLMDDIK;LFADFQK;NHFPFFDMAYQGFASGDPER;LAYGEDSEFIK;AGCLSILCEDEMQAVAVK;NAPNGSFFLLHACAHNPTGVDPTEEQWR;LGSPLSWEHVTNQIGMFCYSGMTPEQVDR;NVWLGEVK;ACAHNPTGVDPTEEQWR;IAAVQALSGTGACR;NMGLYGQR;IFLEDGHQIGCAQSYAK;NHFPFFDMAYQGFASGDPERDAK;LKNHFPFFDMAYQGFASGDPER;FLPDSQIYIPTPTWSNHHNIWR	75	73	47	0.990832	0.763463	44	1.6293	0.72978	46	0.937562	0.495111	45	0.912011	0.331278	43	1.51356	0.277535	45	0.862979	0.543343	47	1.04713	0.939183	44	1.8197	0.447915	47	1	0.624897	46	1	0.849592	45	1.64437	0.848361	46	0.946237	0.572769
276	33.16	tr|W5AMS6|W5AMS6_WHEAT	Importin subunit alpha OS=Triticum aestivum PE=3 SV=1		WHEAT	58632.9	534	59.36	21	1	GKPQPNFEQVKPALTALQR	98	2	2	0.847227	0.723251	2	0.847227	0.717384	2	0.824138	0.742739	2	0.963829	0.976646	2	0.824138	0.736708	2	0.847227	0.810028	2	0.963829	0.923939	2	0.954993	0.916887	2	0.972747	0.997215	2	1.13763	0.725546	2	0.972747	0.990053	2	1.00925	0.926685
277	33.13	tr|W5EIL1|W5EIL1_WHEAT	Uncharacterized protein OS=Triticum aestivum PE=4 SV=1	tr|W5DZZ2|W5DZZ2_WHEAT;tr|W5E241|W5E241_WHEAT	WHEAT	75980	675	36.44	16	9	VIDVASDICK;TIEWYTSNPDYWGDVAGALLPHPR;FILLAMK;LFGLDTEK;SYLYCEDVAEAFEVVLHK;NILITGAAGFIASHVANR;SLASSPAEAKECSTVPAAATSK;LKSEFPELLSIK;TNVVGTLNLADVCR	53	20	18	0.92045	0.865359	18	1.0666	0.592065	18	1.6293	0.306726	18	1.69044	0.384995	18	1.80302	0.240566	18	1.41906	0.40952	18	1.11686	0.828159	18	1.30617	0.560637	18	1.61436	0.490442	18	1.70608	0.628154	18	1.8197	0.302417	18	1.40605	0.630854
278	33.09	tr|W5HZE9|W5HZE9_WHEAT	Uncharacterized protein OS=Triticum aestivum PE=3 SV=1		WHEAT	47120.3	423	43.03	16	3	YVVDLDK;AAVAMDIAKPSALPASVDDPSAASAK;YVVDLDKSIDITK	83	6	0	0	-	0	0	-	0	0	-	0	0	-	0	0	-	0	0	-	0	0	-	0	0	-	0	0	-	0	0	-	0	0	-	0	0	-
279	33.07	tr|W5AHA8|W5AHA8_WHEAT	Uncharacterized protein OS=Triticum aestivum PE=3 SV=1		WHEAT	57485.1	522	44.64	18	5	AEGEVILEDVQPSAVSSR;TNQFLESLKAEGEVILEDVQPSAVSSR;LVAANYQIV;NSVLEWSIILIDQSNR;SSPLIPSDPITVTIEEK	53	12	19	0.903649	0.711815	19	0.794328	0.238891	19	0.855067	0.745157	19	0.937562	0.995725	19	0.744732	0.283134	19	0.772681	0.433699	19	1.08643	0.677353	19	0.963829	0.642846	19	0.751623	0.478678	19	0.824138	0.672113	19	0.679204	0.121125	19	0.691831	0.291873
280	33.02	tr|W5A5C9|W5A5C9_WHEAT	Uncharacterized protein OS=Triticum aestivum PE=4 SV=1		WHEAT	43426.7	394	46.19	16	3	KGDAAEAAEPMEVSKDAPSQE;SIEDDVEIK;LGLVECMNHELLQPYPVLHEKPGDLVAHIK	99	11	13	0.731139	0.552014	13	0.870964	0.858287	13	0.613762	0.190919	13	0.816582	0.461295	13	0.717794	0.384699	13	1.35519	0.781843	13	0.487529	0.27026	13	0.559758	0.458144	13	0.737904	0.498623	13	1.00925	0.92908	13	0.870964	0.789712	13	1.5417	0.620926
281	33.02	tr|W5ANB3|W5ANB3_WHEAT	Uncharacterized protein OS=Triticum aestivum PE=4 SV=1		WHEAT	40237.2	362	52.76	17	9	GVGPQMSFDGRLEEFAPPR;RFEVGAELNKYDR;LNDHGILYIHMIEPR;RFEVGAELNK;GTFIANGGYDREEGGKVVTEGYTDLVAFGR;VSTFELQPGGTAPLSSTEK;SYGNVPQSHAAVYYSQR;DSANDRIDEYGGSLENR;GALFFCQIWHCGR	69	17	10	1.33045	0.521752	10	0.895365	0.26702	11	5.64937	0.000786052	12	4.57088	0.00152006	11	4.2462	0.00404779	12	4.20727	0.0286677	11	1.31826	0.311571	10	0.972747	0.663207	11	4.52898	0.0373506	12	3.98107	0.0125343	11	4.05509	0.0692376	12	3.63078	0.10401
282	33	tr|W5FPK0|W5FPK0_WHEAT	Uncharacterized protein OS=Triticum aestivum PE=4 SV=1	tr|W5G1Y0|W5G1Y0_WHEAT	WHEAT	46771.4	423	48.7	16	2	APITTFIVEPFVPHDQEYYLSIMSDR;QAIDCVMAEA	69	6	4	1.00925	0.764697	4	0.981748	0.655292	4	1.0666	0.77236	4	1.04713	0.585854	4	1.03753	0.899226	4	0.963829	0.988811	4	1.09648	0.762598	4	1.0666	0.888345	4	1	0.995198	4	0.990832	0.760532	4	0.972747	0.870383	4	0.903649	0.766774
283	32.94	tr|W5GX39|W5GX39_WHEAT	Annexin OS=Triticum aestivum PE=3 SV=1		WHEAT	35331.7	315	60.95	19	3	LALGGVGTDENTLTR;AVTQWTLDPAERDAELAGEEAK;AYSDDEIVR	129	20	20	1.19124	0.632592	17	1.43219	0.739828	22	1.8197	0.152084	19	1.51356	0.261477	19	2.58226	0.179483	22	1.35519	0.294897	22	1.48594	0.565249	19	2.07014	0.665209	22	2.72898	0.13747	20	2.53513	0.23459	19	3.7325	0.16179	23	1.87068	0.264339
284	32.83	tr|Q93XQ6|Q93XQ6_WHEAT	Peptidyl-prolyl cis-trans isomerase OS=Triticum aestivum GN=CyP2 PE=2 SV=1		WHEAT	18379	171	80.12	18	2	VIPDFMCQGGDFTKGNGTGGESIYGEK;VIPDFMCQGGDFTK	431	38	22	0.83946	0.937324	22	0.870964	0.889136	22	0.666807	0.58074	22	0.772681	0.621986	22	0.685488	0.551145	22	1.07647	0.842205	22	0.630957	0.694353	22	0.642688	0.656939	22	0.660694	0.607786	22	0.765597	0.651647	22	0.679204	0.576243	22	1.0666	0.882146
285	32.8	tr|W5FDZ3|W5FDZ3_WHEAT	Mitochondrial Rho GTPase OS=Triticum aestivum PE=3 SV=1		WHEAT	71430.8	642	32.55	15	15	EIPEGDVR;TALLQSFLGR;DDLDQSPVALQESTR;DGALSDVELNDFQVR;CFSAPLQPTEISGVKR;LSSYWLPELR;NVLGGLSLEGFLSK;QIQVPEVFYYAQK;NVFQCYVFGPK;SSLVVAVATEQFPENVPK;IQLKAPVIVVGCK;RAPDQTVELTNEVIDYLK;VSQDMGIETPIPISVK;AVLHPTAPLFDQEAQSLKPR;EIETCIECSALR	57	57	56	1.28233	0.233762	56	1.27057	0.126063	57	1.65959	0.0240213	57	1.30617	0.241976	57	1.65959	0.0112297	56	1.28233	0.296945	55	1.28233	0.220502	55	1.2942	0.103746	57	1.49969	0.0320966	57	1.18032	0.298895	57	1.48594	0.0151963	57	1.15878	0.349496
286	32.8	tr|W5DAF0|W5DAF0_WHEAT	Uncharacterized protein OS=Triticum aestivum PE=4 SV=1		WHEAT	50471.6	455	48.57	16	16	FLHDPSKDTGYVGCALTSNMVR;APALHTVVQAEDIAEK;GGPQMIQLSLDGKR;TMISSSWGAPAAFR;TADGSWSHEVAISIEPLK;TGFDLQHVQDGLYGR;VYVTNSLFSR;WDEQFYGPDLLK;HLHVYDWPGGELK;QYNIEDPAKPVLAGQVFVGGLLQK;QTLDLGSTGLLPLEVR;GGPQMIQLSLDGK;YPGGDCTSDIWI;GSDVVYVTDDDKEEQYAVPQVK;FLILPSLLSGR;TADGSWSHEVAISIEPLKVR	53	53	51	1.36773	0.192154	50	1.43219	0.504152	54	5.10505	1.34932e-08	55	3.94457	1.07941e-07	53	5.49541	3.1607e-08	56	3.56451	5.06148e-08	52	1.36773	0.391539	51	1.67494	0.762826	54	4.92039	5.12743e-08	55	3.83707	4.11818e-06	53	5.44503	1.27267e-07	56	3.43558	2.10515e-07
287	32.63	tr|W5F8V5|W5F8V5_WHEAT	Eukaryotic translation initiation factor 3 subunit E OS=Triticum aestivum PE=3 SV=1		WHEAT	50771.8	441	50.11	17	17	LVECEQVILNDPFLGK;LVECEQVILNDPFLGKR;GVYADEEILR;HQIGPDQIEALYQYAK;LFIFETYCR;EMIDSSSFTSSPVNQLHSR;CIDIGVLAEK;YLAAAVVVNKR;LLGGTNMVDYAMDIHK;YLAAAVVVNK;VIQQEQNSYKDPIIEFLECLYVK;ALQEAVAPIVAFLSSPQLVQELHADK;YLNAIQTNAPHLLR;VDVHEQIIESMK;IDSVTGTLIMTTNR;NGIAVPLRDEFLENAR;SLSALWGK	76	76	59	0.758578	0.204949	59	0.855067	0.436555	59	0.83946	0.869286	59	1.10662	0.156027	59	0.946237	0.499688	59	1.1272	0.23157	59	0.737904	0.297735	59	0.831764	0.587953	59	0.751623	0.384013	59	0.972747	0.675545	59	0.847227	0.715019	59	1	0.858434
288	32.49	tr|W5DT46|W5DT46_WHEAT	Uncharacterized protein OS=Triticum aestivum PE=3 SV=1		WHEAT	119913	1045	24.4	17	17	FFALQVLESVIK;DGIKNYISDVIVQLSSNEVSFR;LLSEEIFDFSR;LLGASFPNMTAAEVTK;FVDGLLGSR;MAKPEEVLIVEDENGNIVR;ESEVLSLFATIINK;WTSFIPDLVAAAK;DLLNLCEITK;WAEIIGQAGQSIDILK;LIETFVDKAEDLPHLGK;DLQNNPDMWLQVVHILQNSQNLNTK;EFSAQDNKDLYAEEAAVQR;FLVMVIR;SSETICENCMAILK;QFVPPMMDPILGDYAR;NIAETGLSLLLEILK	37	37	33	1.1272	0.805975	33	1.28233	0.928302	33	1.43219	0.269047	33	1.27057	0.182922	33	1.58489	0.157668	33	1.27057	0.277512	33	1.13763	0.983522	33	1.27057	0.722055	33	1.47231	0.130348	33	1.30617	0.0844128	33	1.6293	0.0716193	33	1.28233	0.135048
289	32.48	tr|W5I8N3|W5I8N3_WHEAT	Uncharacterized protein OS=Triticum aestivum PE=4 SV=1		WHEAT	62678.4	560	33.75	15	2	VFTPSVVEPSFGLGR;VLAVLDDLSPEELGAK	60	2	3	0.937562	0.814475	3	0.954993	0.98991	4	0.990832	0.967953	4	1.05682	0.785471	4	1.00925	0.794503	4	1.10662	0.656127	4	0.887156	0.680243	4	0.903649	0.835	4	1.0666	0.963084	4	1.13763	0.848898	4	1.08643	0.858465	4	1.19124	0.709328
290	32.45	tr|W5GY26|W5GY26_WHEAT	Uncharacterized protein OS=Triticum aestivum PE=4 SV=1		WHEAT	40608.7	370	56.49	17	3	SFGNVPQPHAVLYYQQR;SNAASATPLLAPYK;RLETDEIPLVIDDFR	63	12	5	0.672977	0.916072	5	0.758578	0.966357	5	2.39883	0.443852	5	3.63078	0.411211	5	2.72898	0.399314	5	2.67917	0.409322	5	0.887156	0.910934	5	1.01859	0.971579	5	2.29087	0.541806	5	3.63078	0.497087	5	2.67917	0.480838	5	2.58226	0.494505
291	32.39	tr|W5A2K8|W5A2K8_WHEAT	Uncharacterized protein OS=Triticum aestivum PE=3 SV=1	tr|W4ZT78|W4ZT78_WHEAT	WHEAT	52150.3	475	43.16	17	10	EVGADAVAHGCTGKGNDQVR;DLTEEFVGEYIYPCLR;YLLGTSMARPVIAK;EVGADAVAHGCTGK;DLSPATLLAK;FELTFYALNPELK;SGGLDTSVIVPWLR;FVGEYIYPCLR;VVAPWREWDITGR;EWDITGREDAIEYAK	53	28	26	0.990832	0.869931	25	1.19124	0.946359	25	1.15878	0.939028	25	1.14815	0.985654	24	1.39316	0.622511	25	1.78649	0.666095	26	0.660694	0.535664	25	0.737904	0.751047	25	1.2942	0.324139	26	1.2942	0.227956	25	1.52757	0.286092	26	1.95885	0.078228
292	32.38	tr|W5H174|W5H174_WHEAT	Uncharacterized protein OS=Triticum aestivum PE=3 SV=1		WHEAT	53044.3	496	45.16	17	1	ATLVNIPGK	92	1	2	1.15878	0.458753	2	0.737904	0.438869	2	1.78649	0.206231	2	1.5417	0.317008	2	1.14815	0.643815	2	1.07647	0.843561	2	1.64437	0.223729	2	1.05682	0.771353	2	1.7378	0.208175	2	1.48594	0.321401	2	1.10662	0.657656	2	1.04713	0.861571
293	32.37	tr|W5HA31|W5HA31_WHEAT	Uncharacterized protein OS=Triticum aestivum PE=4 SV=1		WHEAT	82814.7	739	28.15	16	6	EGPLCDEPIR;ILNANIAPEPLHR;DSIVQGFQWGAR;GMSEDVSINK;YQWDVLAAR;AFLPVIESFGFETDLR	29	8	9	0.293765	0.0605847	9	0.229087	0.0644734	12	1.55597	0.18454	10	6.13762	0.00441907	12	1.36773	0.069203	11	1.52757	0.173746	11	0.981748	0.79308	11	0.870964	0.743662	11	0.855067	0.223829	9	3.31131	0.17939	11	0.787046	0.478504	11	0.895365	0.317032
294	32.35	tr|W5GRX7|W5GRX7_WHEAT	Uncharacterized protein OS=Triticum aestivum PE=4 SV=1		WHEAT	26214.3	229	55.9	16	5	EEFKDEVMPDVR;EKITIDPDDPTAVANYAQVMR;NMNLLLAEFDKINK;ITIDPDDPTAVANYAQVMR;NMNLLLAEFDK	88	28	24	0.57544	0.636017	23	0.903649	0.872153	25	0.954993	0.563059	24	1.61436	0.427171	23	1.48594	0.250525	24	1.52757	0.339241	23	0.591562	0.560466	22	0.937562	0.948147	25	0.772681	0.946627	24	1.34276	0.617759	24	1.1695	0.479561	24	1.28233	0.518398
295	32.25	tr|A0A0C4BJJ8|A0A0C4BJJ8_WHEAT	Uncharacterized protein OS=Triticum aestivum PE=3 SV=1		WHEAT	53173.5	494	56.28	16	16	MYQLAQGGTAVGTGLNTKK;ISQLLHESLMLVTSLNPK;LDDHFPLVIWQTGSGTQSNMNANEVIANR;VNMEYGLDPTIGK;SQSSNDTFPTVMHIAAAVEINSR;IGYDNAAAVAK;FIPSLEQLHK;DTFGPIRVPNDKLWGAQTQR;LLGDASVSFEK;IAAAVAEETELPFVTAENKFEALAAHDAFVESSGAVNTISASLMK;CGLGELILPENEPGSSIMPGK;AIMQAAEEVAEGK;MYQLAQGGTAVGTGLNTK;EAALSLGVLTEKEFHELVVPEK;EAALSLGVLTEK;THTQDATPLTLGQEFSGYATQVK	101	101	73	0.711214	0.288928	73	0.666807	0.28337	76	1.30617	0.187853	73	1.78649	0.0276057	76	1.21339	0.191858	75	1.97697	0.0167527	75	0.660694	0.192702	75	0.619441	0.188683	76	1.33045	0.221099	72	1.8197	0.0334987	75	1.24738	0.225675	74	1.99526	0.0203752
296	32.19	tr|W5BMX6|W5BMX6_WHEAT	Uncharacterized protein OS=Triticum aestivum PE=4 SV=1		WHEAT	96303.8	848	37.85	23	17	APSAATATGFLTVHVQEQSELVKK;IVVNNQVAFTTDPR;AYCGPIGFEYMHIPDRDK;KPLSQIFSEFAGGTRPVEGEDGLYTGTGDVK;RFGLEGGETLIPGMK;VYYELDDER;VGQAITTLPESFKPHR;VEQLSPFPYDLIQR;LIWSTQFENFLATK;SADLGVENIVIGMPHR;AVNVPIFHVNGDDLEAVVR;FGLEGGETLIPGMK;LLETGEVTKEDVQR;SNLSEFDDVEGHPGFDK;VCELAAEWR;QTFHSDVVVDLICYR;ALQLEPIKFP	97	72	56	0.879022	0.992886	55	0.903649	0.978766	56	1.34276	0.0838752	55	1.48594	0.0852817	56	1.38038	0.0896041	56	1.41906	0.102811	56	0.912011	0.912093	56	0.963829	0.940311	56	1.28233	0.106274	55	1.41906	0.108002	56	1.31826	0.113307	56	1.36773	0.129446
297	32.15	tr|W5B354|W5B354_WHEAT	Uncharacterized protein OS=Triticum aestivum PE=4 SV=1		WHEAT	102065	926	24.3	17	5	VLEAFPLNCHPR;TYINPYATFADAGRK;WHLPLGAMVHPLAEAPDGEEVPVVNFGSAGVIR;TYINPYATFADAGR;SCLDDLLGYPR	42	8	7	1.1695	0.605621	7	1.24738	0.516423	7	0.887156	0.851235	7	0.758578	0.498539	7	0.946237	0.972876	7	2.03236	0.432518	7	0.452898	0.356968	7	0.47863	0.417657	7	0.831764	0.735536	7	0.711214	0.424678	7	0.887156	0.850768	7	1.94089	0.507811
298	32.04	tr|W5HPC1|W5HPC1_WHEAT	60S acidic ribosomal protein P0 OS=Triticum aestivum PE=3 SV=1		WHEAT	34535.4	320	57.81	18	18	VGSSESALLAK;INKGTVEITIPVELIK;AISYPTMAAAPHMFLNAYK;AAAPHMFLNAYK;GTVEITIPVELIK;AISYPTMAAAPHMF;FAVAAPAAAASGGAAAAAPKEEEK;GDKVGSSESALLAK;FAVAAPAAAASGGAAAAAPK;NVLAVALETDYSYDHADK;TGNKDFLELSNLLVGNVGLIFTK;VGLVAPVDVVVPPGNTGLDPSQTSFFQVLNIPTK;NVLAVALETDYSYDHADKIK;KGDKVGSSESALLAK;LVGNVGLIFTK;VLIAVADNVGSK;GLRGDSIVLMGK;LCQLLEEYTK	88	88	85	0.685488	0.261929	84	0.912011	0.642536	85	0.731139	0.739424	83	1.0666	0.421265	83	0.963829	0.729227	72	2.18776	0.0775343	74	0.337287	0.0411448	73	0.42462	0.143949	87	0.870964	0.715188	86	1.27057	0.439662	86	1.15878	0.75327	75	2.65461	0.0823164
299	32.04	tr|W5GLX1|W5GLX1_WHEAT	Acetyl-coenzyme A synthetase OS=Triticum aestivum PE=3 SV=1		WHEAT	74669.6	668	36.38	17	15	VLGSVGEPINPSAWR;WNPSEVCSENLDVSK;IGAVHSVVFAGFSADSLAQR;LTYSELLEK;GQEIEGECSGYLCIKK;GQGIYAFVTLVDGVPYSEELRK;IGTAEVESALVSHPQCAEAAVVGVEHEVK;DGDEYVTR;SIKDPAGFWSEIADAFYWK;CWDIVDKYK;WFYNVVGDSK;DIVDAALVESEK;IGTAEVESALVSHPQ;TLYGDHDRYETTYFKPFAGYYFTGDGCSR;VSIFYTAPTLVR	63	56	55	0.801678	0.398814	55	0.937562	0.661433	56	1.02802	0.663586	56	1.27057	0.295041	56	1.22462	0.29662	56	1.22462	0.357428	55	0.831764	0.334321	55	0.990832	0.60717	55	0.92045	0.741022	55	1.13763	0.550394	55	1.08643	0.411891	55	1.08643	0.606143
300	32.04	tr|D8L9Q5|D8L9Q5_WHEAT	Fructose-bisphosphate aldolase OS=Triticum aestivum GN=fba PE=3 SV=1		WHEAT	41361.7	385	42.86	15	15	TVVSIPCGPTALAVK;SGGSYADELVSTAK;GILAIDESSATCGK;TWQGQPENIEAAQK;GILAIDESSATCGKR;AKANSLAQLGSYTGEGESDEAK;LASIGLDNTEVNR;YAAIAQDNGLVPIVEPEILLDGDHGIER;AKANSLAQLGSYTGEGESDEAKK;GLVPLPGSNNESWCQGLDGLASR;TFVDVLKDQNIMPGIK;ANSLAQLGSYTGEGESDEAKK;ASGGSYADELVSTAK;VDKGLVPLPGSNNESWCQGLDGLASR;ANSLAQLGSYTGEGESDEAK	84	84	78	1.02802	0.759345	78	1.41906	0.245519	78	0.83946	0.140271	78	0.816582	0.0922405	78	1.20226	0.549357	78	1.11686	0.751151	78	0.758578	0.218465	78	1.07647	0.70359	78	0.990832	0.450773	78	0.954993	0.650475	78	1.36773	0.115458	78	1.28233	0.0573195
301	32.03	tr|W5F9T8|W5F9T8_WHEAT	Uncharacterized protein OS=Triticum aestivum PE=3 SV=1		WHEAT	37048.4	356	66.85	16	7	GQLVVVGAPSTPLELPAYAIIGGGKR;FVIDVAGSQLGAAA;VAGNLVGSIGSCQAMLDFAGK;AGDAVGVGYFVDSCR;NEWGNALYPVVPGHEIVGVVTEVGPGVK;LGADAFLVSQDPEQMK;GMPAIGWAAR	160	49	34	0.847227	0.905498	33	0.787046	0.930561	33	1.61436	0.147946	32	1.83654	0.173777	34	1.49969	0.195509	33	1.6293	0.139947	34	1	0.967268	34	0.92045	0.805518	34	1.59956	0.117253	34	1.83654	0.137682	34	1.48594	0.154939	34	1.6293	0.110943
302	32.01	tr|W5BF08|W5BF08_WHEAT	Uncharacterized protein OS=Triticum aestivum PE=3 SV=1		WHEAT	57093.7	537	44.51	16	9	YGNGASIFTTSGVSAR;NKYGNGASIFTTSGVSAR;AGVQFFTQIK;LLIGGDFVESR;EIVVPQFEDGNFIGPTVLADVK;ASFAGDLNFYGK;AESLDDAIQIVNR;ASSLVVNTGTANDADLGPVISR;IPLTTADEFSAAVDAAR	100	64	65	1.08643	0.483552	65	1.33045	0.283981	65	1.24738	0.417149	65	1.1272	0.905959	65	1.49969	0.240421	64	1.19124	0.917306	64	1.02802	0.475141	65	1.25892	0.27837	65	1.19124	0.384488	65	1.08643	0.856283	65	1.44544	0.219599	64	1.14815	0.867506
303	31.96	tr|W5E3E8|W5E3E8_WHEAT	V-type proton ATPase subunit a OS=Triticum aestivum PE=3 SV=1		WHEAT	86730.2	766	28.85	17	16	DTYPFGVDPVWHGSR;LGSLSGLVPK;LGELEAELTEVNANDEK;DSSCSDSTTEGLIK;ATIDMGLAHR;SQVGSIFQVLNTK;TIASEFEHWNHLAK;QMEANQSGETSLESPLLEQDMLTDASK;AHNELLEYSTVLQK;QESVDEPVTDPQSGEK;GNILLRQESVDEPVTDPQSGEK;AGILVSPMQSTETPLDFDDMEVK;QESVDEPVTDPQSGEKVYK;VRDTYPFGVDPVWHGSR;FTSAFQEIVDAYGVAK;NTFVVFYSGER	58	54	43	1.21339	0.606528	43	1.95885	0.1541	42	1.04713	0.443313	41	0.887156	0.749359	41	1.67494	0.267005	41	0.887156	0.745513	45	1.15878	0.638407	41	1.88799	0.176392	45	1.19124	0.393214	42	0.963829	0.639491	40	1.8197	0.154438	44	1	0.678011
304	31.94	tr|W5DXN4|W5DXN4_WHEAT	Uncharacterized protein OS=Triticum aestivum PE=4 SV=1		WHEAT	29443.4	277	53.43	17	17	GPGLFTDIGK;KGGLYSLDVASAYK;GLAFGGEAGFDTSSGKFTK;LSVSTVSSSGVAVTSTAVK;FGLSLALKP;ASAVAEFTR;SLLTISGEFDTK;KLSTNENTLTVGGLYTVDPQTAVK;QKASAVAEFTR;LVTSVKFPDYNAGK;GGLYSLDVASAYK;LAALLQHEVKPK;LSVSTVSSSGVAVTSTAVKK;GLAFGGEAGFDTSSGK;GPGLFTDIGKK;LSTNENTLTVGGLYTVDPQTAVK;AMKGPGLFTDIGKK	102	101	89	1.0666	0.67744	89	1.02802	0.999738	88	1.15878	0.733044	88	1.07647	0.452278	88	1.1272	0.45247	89	1.7378	0.0541669	90	0.642688	0.102064	90	0.630957	0.207408	90	1.22462	0.824952	89	1.13763	0.525972	90	1.18032	0.526181	90	1.87068	0.0680187
305	31.91	tr|W5CLN7|W5CLN7_WHEAT	Uncharacterized protein OS=Triticum aestivum PE=4 SV=1		WHEAT	111230	999	20.92	16	2	FFIPGSPDNVPPGTVVDNAVCHPR;ACGISIAQGFTQVAGR	33	2	2	0.765597	0.604869	2	0.928966	0.8812	2	0.751623	0.579808	2	0.972747	0.961062	2	0.903649	0.844013	2	1.15878	0.732027	2	0.636796	0.436134	2	0.772681	0.612167	2	0.887156	0.814736	2	1.14815	0.749352	2	1.07647	0.858138	2	1.38038	0.525019
306	31.78	tr|W5FUE7|W5FUE7_WHEAT	Uncharacterized protein OS=Triticum aestivum PE=3 SV=1		WHEAT	163316	1455	14.71	17	4	AVLLNHAGAGGADGHELQGLVDIEQLASGEAGR;ATAVQGQQSNIVTDLTLK;DQQQYWYLEQQQYR;GGQVIYAGELGR	55	5	4	2.10863	0.0718927	4	2.22844	0.0634387	4	1.44544	0.125263	4	0.608135	0.433339	4	1.72187	0.10699	4	0.809096	0.990619	4	1.67494	0.124201	4	1.97697	0.106139	4	2.65461	0.0412671	4	1.24738	0.339651	4	2.80543	0.0374319	4	1.65959	0.158484
307	31.69	tr|W5FC04|W5FC04_WHEAT	Uncharacterized protein OS=Triticum aestivum PE=4 SV=1		WHEAT	37550.5	337	53.41	17	17	NPVLLLHPLGGFTK;LSPAQLREEFAR;LLEMGYK;NADAVFAFQLR;INAGANFYIVGRDPAGMGHPTEK;ADDVPLSVR;LNILPFK;VLSMAPGLER;VLEEGVLNPESTVVAIFPSPMHYAGPTEVQWHAK;LLEMGYKNPVLLLHPLGGFTK;KEDFLFISGTK;ESPPDGFMCPGGWK;VLVEYYDSLAPPEGSSK;INAGANFYIVGR;MNFFDPSR;RNADAVFAFQLR;VLVEYYDSLAPPEGSSKPR	65	65	46	1.31826	0.12195	47	1.43219	0.0454709	49	7.87046	0.00335715	53	6.25173	0.0169574	51	8.31764	0.607621	55	5.29664	0.535244	46	1.61436	0.57642	48	1.43219	0.602841	48	6.42688	8.63729e-07	53	5.05825	6.55511e-07	50	6.91831	3.57994e-08	54	4.32514	3.95731e-09
308	31.64	tr|A0A077RWU3|A0A077RWU3_WHEAT	DNA helicase OS=Triticum aestivum GN=TRAES_3BF097600010CFD_c1 PE=3 SV=1		WHEAT	93843.1	849	26.38	16	4	FSEVVGVRDVIEAFR;MAELLEEMR;VALGTLQSEGSVFVHGDSFK;MAELLEEMRK	28	4	6	1.03753	0.801961	5	1.0666	0.796574	6	0.972747	0.771859	6	0.928966	0.577047	6	1	0.754842	6	1	0.839152	6	0.963829	0.982407	5	0.990832	0.984833	6	1.10662	0.571244	6	1.05682	0.749424	5	1.13763	0.566849	6	1.14815	0.705582
309	31.6	tr|W5G103|W5G103_WHEAT	Succinate dehydrogenase [ubiquinone] flavoprotein subunit, mitochondrial OS=Triticum aestivum PE=3 SV=1	tr|W5F8S6|W5F8S6_WHEAT	WHEAT	68302.6	621	41.38	16	3	AAIGLSEHGFNTACITK;STTSSYTVVDHTYDAVVVGAGGAGLR;EGTCQGVIALNMEDGTLHR	66	15	7	1.01859	0.974689	7	0.972747	0.921817	7	1.1695	0.643326	7	1.13763	0.661825	7	1.11686	0.723376	7	1.03753	0.850358	7	1.10662	0.764469	7	1.0666	0.859337	7	1.15878	0.647541	7	1.1272	0.666191	7	1.10662	0.728205	7	1.03753	0.855901
310	31.55	tr|W5FX87|W5FX87_WHEAT	Uncharacterized protein OS=Triticum aestivum PE=4 SV=1		WHEAT	75843.8	691	35.6	16	2	LPTSTDTAVIMYTSGSTGLPK;LHLGEYQWNSYAEAFKR	46	3	2	0.946237	0.947329	2	0.937562	0.94039	2	0.946237	0.898359	2	0.990832	0.950379	2	0.937562	0.891555	2	0.981748	0.957921	2	0.954993	0.939807	2	0.946237	0.932884	2	1.01859	0.964376	2	1.07647	0.912109	2	1.01859	0.97135	2	1.0666	0.904684
311	31.49	tr|W5DSP8|W5DSP8_WHEAT	Uncharacterized protein OS=Triticum aestivum PE=3 SV=1		WHEAT	39190.6	364	56.59	16	7	LTPVSWLLLDSVAVDGHPNQTPIVLAATSR;ECGGALFQGLESLTDCCGGDGTTAR;LGVPTTIHSLGGAASLPDLVAALSLPPAKLPYLR;AVVEAFPQIK;HCIEAAMGLSDWFQK;VIDNVPADGVVNYVAGDMFK;LGVPTTIHSLGGAASLPDLVAALSLPPAK	86	36	29	1.00925	0.766417	29	0.903649	0.640912	29	0.801678	0.289188	29	0.794328	0.427112	29	0.717794	0.227986	29	0.879022	0.576113	29	0.903649	0.588412	29	0.809096	0.480742	29	0.608135	0.12068	29	0.60256	0.18511	29	0.544503	0.0940236	29	0.666807	0.262626
312	31.47	tr|W5I5G5|W5I5G5_WHEAT	Uncharacterized protein OS=Triticum aestivum GN=TRAES_3BF060500370CFD_c1 PE=4 SV=1		WHEAT	21292.7	189	64.55	15	3	HLNLDFQLQEGGRK;TILASETMEIPEEVTVK;MKTILASETMEIPEEVTVK	110	41	26	0.981748	0.994167	26	1	0.659557	26	1.01859	0.850127	26	1.01859	0.844496	26	1.02802	0.539004	26	1.05682	0.99676	26	0.954993	0.853261	26	0.963829	0.541272	26	0.954993	0.536579	26	0.963829	0.532535	26	0.963829	0.33481	26	0.990832	0.649188
314	31.31	tr|W5GZE6|W5GZE6_WHEAT	Clustered mitochondria protein homolog OS=Triticum aestivum PE=3 SV=1		WHEAT	147767	1370	19.56	17	2	LAGSPEEIEVDEALVK;SFYVNASNGSILDSRPLK	27	2	3	1.08643	0.694741	3	0.972747	0.904005	3	0.928966	0.775274	3	0.855067	0.517285	3	0.831764	0.456414	3	1.03753	0.798808	3	0.895365	0.600323	3	0.801678	0.35102	3	1.1695	0.46229	3	1.07647	0.69765	3	1.04713	0.784435	3	1.30617	0.268202
315	31.29	tr|W5H1C7|W5H1C7_WHEAT	Uncharacterized protein OS=Triticum aestivum PE=3 SV=1		WHEAT	25562.2	236	52.54	17	2	QAFAAVGVLEGALR;KQAFAAVGVLEGALR	92	10	8	0.83946	0.992742	7	2.07014	0.666041	8	6.79204	0.1597	8	7.7983	0.160148	7	10.9648	0.140124	8	6.91831	0.173484	8	0.963829	0.800493	7	2.03236	0.53654	8	6.60694	0.160394	8	7.58578	0.160846	7	10.9648	0.140661	8	6.79204	0.174301
316	31.22	tr|W5HXG5|W5HXG5_WHEAT	Uncharacterized protein OS=Triticum aestivum PE=4 SV=1		WHEAT	64828.4	561	33.16	15	15	DGDPAKVPDFVEGMVYSATEGVMMTGVYASKEEAK;LTYTPVKGPLKEVAQAYADAVAPR;KGEFVEYIPTR;LIPIKEYMR;HFEVDLSAFR;GEFVEYIPTR;EVAQAYADAVAPR;LFKLPVK;GEEFDGAESVK;YGAVGTFMSVYYK;VGDALEFVHHEMEVYPLWLCPHR;VEPLVNMGQISR;NYYHDNHVIQDMLVPLYK;NILEIDPER;MVAKVEPLVNMGQISR	67	67	62	0.679204	0.537963	62	0.698232	0.275797	63	0.580764	0.320323	61	0.83946	0.646909	63	0.60256	0.135542	62	0.816582	0.673343	64	0.698232	0.0910425	64	0.724436	0.0359251	64	0.685488	0.140462	61	0.990832	0.399911	64	0.711214	0.0635768	63	0.990832	0.770237
317	31.18	tr|W5BHF2|W5BHF2_WHEAT	Uncharacterized protein OS=Triticum aestivum PE=3 SV=1		WHEAT	47211.6	415	43.13	16	16	FGGDTPYSIMFGPDICGYSTK;DVFFQEKFEDGWESR;KFGGDTPYSIMFGPDICGYSTK;TLVLQFTVK;APMIANPDFKDDPYIYAFNSLK;FYAISAEYPEFSNKDK;WKAPMIANPDFKDDPYIYAFNSLK;QTGSIYEHWDILPPK;SGTLFDNILITDDAALAK;YIGIELWQVK;TFAEETWAK;WHGDAEDKGIQTSEDYR;KPEDWDDEEDGEWTAPTIPNPEYK;IANPDFKDDPYIYAFNSLK;FEDGWESR;FYAISAEYPEFSNK	127	127	101	0.77983	0.599345	100	0.824138	0.552551	99	0.809096	0.995485	99	1.02802	0.653087	99	0.855067	0.949992	100	1.58489	0.02415	101	0.510505	0.0164667	101	0.534564	0.0141546	102	0.794328	0.153513	102	0.981748	0.352868	102	0.83946	0.135961	102	1.57036	0.266795
318	31	tr|W5HKR0|W5HKR0_WHEAT	Uncharacterized protein OS=Triticum aestivum PE=3 SV=1	tr|W5HBQ7|W5HBQ7_WHEAT;tr|A0A0C4BKL3|A0A0C4BKL3_WHEAT	WHEAT	44067.1	400	49.5	16	15	SLQSVGQIIGEVLRPLDSER;NVCTEAGMAAIR;EHQPCIIFMDEIDAIGGR;EHQPCIIFMDEIDAIGGRR;KLESSAHYSADFGKD;AIASNIDANFLK;EVDPVVYNMLHEDPGNVSYSAVGGLSDQIR;IVSSAIIDKYIGESAR;VVLDMTTLTIMR;PGNVSYSAVGGLSDQIR;ESIELPLMNPELFLR;HGEIDYEAVVK;LAEGFNGADLR;DYVIHEDFMK;ELRESIELPLMNPELFLR	82	76	65	1.00925	0.933	65	0.879022	0.76462	65	1.11686	0.599977	65	1.08643	0.57979	66	0.963829	0.763682	65	1	0.888016	65	1.09648	0.700107	64	0.963829	0.864768	65	1.20226	0.372475	65	1.19124	0.33105	65	1.04713	0.49441	65	1.07647	0.605658
319	30.99	tr|W5BKC3|W5BKC3_WHEAT	Uncharacterized protein OS=Triticum aestivum PE=4 SV=1		WHEAT	48300.8	440	46.14	18	10	LMEGEHVGPFNLGNPGEFTMLELAK;MCIDDGRVVSNFVAQALR;FLLTSTSEVYGDPLQHPQVETYWGNVNPIGVR;HDVVEPILLEVDQIYHLACPASPVHYK;NGLPLMVQDFR;SFQYVSDLVEGLMK;TNVVGTLNMLGLAK;AKELLGWEPK;STSEVYGDPLQHPQVETYWGNVNPIGVR;ELLGWEPK	69	26	14	0.794328	0.689592	14	1.04713	0.784972	14	0.474242	0.0545933	14	0.586138	0.0865361	14	0.608135	0.132908	14	0.586138	0.0895165	14	0.801678	0.669281	14	1.05682	0.808124	14	0.452898	0.132032	14	0.570164	0.218452	14	0.586138	0.367196	14	0.564937	0.226489
320	30.94	tr|B2BA41|B2BA41_WHEAT	Vacuolar proton-ATPase C subunit OS=Triticum aestivum PE=2 SV=1		WHEAT	42804.2	380	54.21	15	15	YWIAALPVADDNVAAGK;VFVESILR;EKGFQIRDFEYSPEAQESR;DFEYSPEAQESR;GFQIRDFEYSPEAQESR;DLSNLIKPEDMVTSEHLVTLLSIVPK;VTLLSIVPK;NILEGLCGNANSSYWR;LYEDNEYALYTVTLFAK;YSQKDWLSSYESLDTFVVPR;FTVPDLRPGTLDSLLALSDDLVK;FVWDEGKYPVNAPLKETVASIQSQVAK;FVWDEGKYPVNAPLK;AGGVEPGTLTVDGVPVDSYLTR;FLSVVLAPSTK	61	61	61	1.40605	0.679108	61	0.981748	0.155886	59	1.09648	0.845581	61	0.809096	0.889132	60	0.809096	0.196086	60	0.862979	0.811931	61	1.27057	0.594648	62	0.903649	0.192583	61	1.52757	0.158502	62	1.11686	0.310126	62	1.09648	0.671903	62	1.21339	0.364967
321	30.91	tr|W4ZSM2|W4ZSM2_WHEAT	Uncharacterized protein OS=Triticum aestivum PE=4 SV=1		WHEAT	295948	2709	10.93	18	3	HTASAPSANAGADASSSAVTEEPEYLAR;AAPDPNAAAEFSLSVR;VQAEPIEHDNSDGVPETTVQTPQER	32	6	4	0.83946	0.344481	5	0.49204	0.584258	4	1.14815	0.375942	3	1.38038	0.930798	4	0.642688	0.534135	5	0.990832	0.907243	4	1.10662	0.334414	5	0.625173	0.602396	5	1.45881	0.326094	5	1.70608	0.955933	5	0.83946	0.618267	5	1.34276	0.979685
322	30.84	tr|W5EF54|W5EF54_WHEAT	Uncharacterized protein OS=Triticum aestivum PE=3 SV=1		WHEAT	70094.2	658	52.28	26	1	AAPAMGGGGMGGMDF	258	7	3	0.972747	0.783851	3	0.981748	0.735579	3	1.00925	0.935302	3	1.02802	0.843308	3	1.02802	0.8806	3	0.801678	0.682245	3	1.25892	0.634346	3	1.27057	0.596509	3	1.34276	0.564154	3	1.36773	0.723883	3	1.35519	0.532021	3	1.0666	0.8933
323	30.83	tr|A0A077RVB3|A0A077RVB3_WHEAT	Uncharacterized protein OS=Triticum aestivum GN=TRAES_3BF003200130CFD_c1 PE=4 SV=1		WHEAT	40560.6	356	86.8	33	15	CYISLSQQVK;TLYDPYQEGADFVR;YVDAVMTIPK;YVYTIDDDCFVAKDPTGK;YVYTIDDDCFVAK;GSLFPMCGMNLAFDR;TVMVPEGFDYELYNR;KYVYTIDDDCFVAKDPTGKDIDALAK;CYISLSQQVKEK;TVMVPEGFDYELYNRNDINR;PFFQPYHLIIVQDGDPTR;APLLKDELDIVIPTIR;HIQNLLCPSTPLF;EGVPTAVSHGLWLNIPDYDAPTQLVKPR;YVYTIDDDCFVAKDPTGKDIDALAK	237	121	75	0.564937	0.0205616	75	0.564937	0.0277523	72	0.698232	0.353574	71	1.25892	0.441842	72	0.724436	0.514745	69	1.99526	0.0555605	72	0.353183	0.000710284	73	0.356451	0.000935472	75	0.698232	0.158724	74	1.23595	0.258868	75	0.704693	0.206058	71	1.99526	0.00951803
324	30.78	tr|A0A077RU32|A0A077RU32_WHEAT	Uncharacterized protein OS=Triticum aestivum GN=TRAES_3BF171700060CFD_c1 PE=4 SV=1		WHEAT	65995.5	610	43.77	16	10	VSYTITSSAVSPDGTEAIVGAQDGK;AQLQETYACSPATER;AFMWDSGSTVGEFDGHSKR;RLDAPLDAWAYTEHAYPTTVAR;LDAPLDAWAYTEHAYPTTVAR;FSPNGEWVASADASGCVR;TASALALFPQSNPR;GAHLGGVHGISFADNDTLVTAGEDACIR;VNCLAWSPDSR;VWDISEDGSGTLNR	71	41	33	1.03753	0.872427	33	1.1272	0.6348	33	0.801678	0.326932	33	0.758578	0.404339	33	0.855067	0.707471	33	0.816582	0.443873	33	0.963829	0.815292	33	1.02802	0.686787	33	0.870964	0.33087	33	0.831764	0.40897	33	0.937562	0.713963	33	0.895365	0.448822
325	30.74	tr|W5BNP5|W5BNP5_WHEAT	Malic enzyme OS=Triticum aestivum PE=3 SV=1		WHEAT	69237.4	623	35.15	16	6	LDLYVAAAGINPQR;GLLPPSVVSSQQQIDR;VLPVMIDVGTNNEK;GPDILHDPWFNR;LLKDPLYLGLQEHR;WPNVIVQFEDFQSK	50	26	25	1.02802	0.570368	25	1.00925	0.667262	25	1.00925	0.86411	25	0.972747	0.688063	25	0.990832	0.976795	25	0.972747	0.746551	25	1.02802	0.623601	25	1.00925	0.724959	25	1.01859	0.66582	25	0.981748	0.888562	25	1	0.770199	25	0.990832	0.951717
326	30.7	tr|W5BSR5|W5BSR5_WHEAT	Uncharacterized protein OS=Triticum aestivum PE=4 SV=1		WHEAT	132057	1211	16.6	16	1	VAADFLDAAR	27	5	7	0.660694	0.0462027	7	0.685488	0.0568754	8	0.685488	0.165132	7	1.02802	0.143714	7	0.704693	0.23734	7	0.704693	0.94756	7	0.928966	0.174217	7	0.963829	0.252118	7	0.679204	0.19205	7	1.00925	0.125454	7	0.691831	0.281316	7	0.704693	0.907361
327	30.57	tr|W5E5W8|W5E5W8_WHEAT	Uncharacterized protein OS=Triticum aestivum PE=3 SV=1	tr|L0N608|L0N608_WHEAT	WHEAT	64544.1	581	31.84	14	5	SVVESFGAGGR;SPSVPASILSPLLR;DAHLHVFNNGVTDIK;EAEAASPSVPASILSPLLR;SSLTAGLYKPTFAGFVDTDISSGK	38	15	6	1.00925	0.925845	6	1	0.839079	6	0.887156	0.270899	6	0.879022	0.371635	6	0.887156	0.208488	6	0.963829	0.957209	6	0.92045	0.322477	6	0.912011	0.359457	6	0.855067	0.0462193	6	0.847227	0.219598	5	0.855067	0.0384483	6	0.928966	0.261229
328	30.52	tr|W5E0V5|W5E0V5_WHEAT	Uncharacterized protein OS=Triticum aestivum PE=3 SV=1		WHEAT	52066.5	463	53.35	16	16	YIGSDVTSLVTLPVIIFEPMSMLQK;TKFLGNSVEVYPVGR;SMSYQPCDQEGDPLPGTELK;VNNLIFGR;GSKDQDLAASSGGGGGFFSSIAAGVR;SGVVLELVPPLTK;KSGVVLELVPPLTK;AAPAPPNDKYQYTYFAHK;FLGNSVEVYPVGR;MTEDISPTPWGDLEVYEYNGR;SVNGLVGYEGLEVINPDGGTDDAEAEAMKGR;EVINPDGGTDDAEAEAMKGR;EKDVSSIEFNPWQYGDLPSQ;FEVDGYVYTAAEEPK;AVLYFQPCGWFGAGR;TWVDSFGEMVLTNLTTGDK	50	50	42	1.15878	0.851148	42	1.10662	0.925896	43	0.946237	0.65375	42	0.809096	0.79307	43	0.903649	0.722756	43	0.954993	0.408856	43	0.990832	0.699167	43	0.954993	0.63118	43	1.34276	0.281153	42	1.11686	0.36734	43	1.2942	0.322528	43	1.33045	0.153327
329	30.52	tr|Q70EW0|Q70EW0_WHEAT	Cytochrome P450 OS=Triticum aestivum GN=CYP98A10 PE=2 SV=1		WHEAT	57866.4	511	31.12	15	3	SIREDEVTAMVESVHR;FMNANGDIDEEGQEFK;WLCPLNEELYK	60	7	10	1.34276	0.49979	10	1.5417	0.382593	10	1.20226	0.568964	10	0.887156	0.900512	10	1.40605	0.434941	10	1.2942	0.438239	10	0.937562	0.80262	10	1.07647	0.994153	10	1.02802	0.965212	10	0.751623	0.522903	10	1.18032	0.764792	10	1.08643	0.770172
330	30.46	tr|W5FIT5|W5FIT5_WHEAT	Uncharacterized protein OS=Triticum aestivum PE=3 SV=1		WHEAT	72767.7	684	44.59	20	3	IGQHMQGGGGAAGGDSGSSGGGDQTPEAEYQDPK;TTPSIVATNNKGEILIGITASR;IGQHMQGGGGAAGGDSGSSGGGDQTPEAEYQDPKEAK	99	6	4	0.801678	0.288182	4	0.879022	0.498199	4	0.963829	0.97863	4	1.19124	0.295709	4	1.05682	0.619099	4	1.25892	0.12489	4	0.751623	0.1225	4	0.831764	0.186973	4	0.903649	0.795523	4	1.11686	0.373137	4	0.990832	0.781007	4	1.18032	0.148941
331	30.45	tr|W5I3P6|W5I3P6_WHEAT	Peroxidase OS=Triticum aestivum PE=3 SV=1		WHEAT	37545.2	359	46.52	16	9	AELCTDYYDCTCPDAYKIVQGVLVEAHQSDPR;LYNFSGTNQPDPTLDATYR;IVQGVLVEAHQSDPR;NGDGTSLNDLDPTTPDNFDK;SDPGAAGTTAPIVDRFAGSQEAFFSSFVTSMIK;NGDGTSLNDLDPTTPDNFDKNYFTNLEVNR;AELCTDYYDCTCPDAYK;FAGSQEAFFSSFVTSMIK;GFEVVDAAK	108	61	21	0.60256	0.128409	21	0.672977	0.302302	23	0.487529	0.152844	22	0.758578	0.872242	23	0.534564	0.432784	23	0.630957	0.897099	23	0.744732	0.118091	21	0.824138	0.278683	21	0.436516	0.0122725	21	0.704693	0.247334	21	0.483059	0.0517589	20	0.564937	0.101331
332	30.42	tr|W5BUE8|W5BUE8_WHEAT	Uncharacterized protein OS=Triticum aestivum PE=4 SV=1		WHEAT	100237	927	29.02	17	13	TQEKDGDAMQVDGAAEK;IVSLLSESYNPHVR;KAPEPEPAFQILANPAR;VMIQTNESFDSR;TTEDASGSTSGEAAKTQEKDGDAMQVDGAAEK;DGDAMQVDGAAEK;YGGMYALALAYR;MGAILASGILDAGGR;YVPVRPAPCGFILLR;TAVMGLGFVLYNEPEQTPR;LPTAILSTYAK;NVLYTDSAVAGEAAGIGMGLLMVGTASEK;ALMAPYLPQSGAVGGGSPYSEGGALYALGLIHANHGEGIK	80	63	39	0.660694	0.466525	39	0.963829	0.580574	40	0.990832	0.76953	38	1.44544	0.437655	40	1.36773	0.296517	39	1.52757	0.118248	39	0.642688	0.113711	39	0.912011	0.529702	39	0.809096	0.81991	37	1.18032	0.712568	39	1.1695	0.391792	38	1.28233	0.122292
333	30.39	tr|W5FQI1|W5FQI1_WHEAT	Uncharacterized protein OS=Triticum aestivum PE=4 SV=1		WHEAT	29774.3	262	50.76	15	15	AADKVVNPLFEK;ILEAIK;VVWLPALCR;TASVLCLTTVKNEDKLEFSK;MEVPYCIVK;KMEVPYCIVK;VVNPLFEK;AQLVVIAHDVDPIELVVWLPALCR;QFGIGGALPPKK;YGLNHVTYLIEQSK;ANFNDKFDEVR;LKVPPALHQFTR;QFGIGGALPPK;TLDKNLATNLFK;TASVLCLTTVK	39	36	45	0.963829	0.994722	45	1.02802	0.987175	45	1.28233	0.119704	45	1.31826	0.118334	45	1.36773	0.121688	45	1.8197	0.01859	45	0.691831	0.33208	45	0.731139	0.327624	45	1.21339	0.22401	45	1.24738	0.221696	45	1.28233	0.227352	45	1.75388	0.0390149
334	30.25	tr|W5CSL3|W5CSL3_WHEAT	Uncharacterized protein OS=Triticum aestivum GN=TRAES_3BF019000090CFD_c1 PE=3 SV=1		WHEAT	41636.4	376	77.93	28	9	TTGIVMDSGDGVSHTVPIYEGFTLPHAIIR;TSSSVEKNYELPDGQVITIGAER;AEEDVQPIVCDNGTGMVK;AEYDETGPSIVHMK;DLTDGLMK;LDLAGRDLTDGLMK;VAPEEHPVLLTEAPMNPK;YPIEHGVVGNWDDMEKIWHHTFYNELR;YPIEHGVVGNWDDMEK	170	81	41	1.33045	0.165493	41	1.33045	0.0434699	41	0.737904	0.750884	41	0.564937	0.188492	41	0.737904	0.809765	41	0.591562	0.480875	41	1.27057	0.57866	41	1.28233	0.178834	41	1.24738	0.419626	41	0.937562	0.58287	41	1.24738	0.101527	41	0.981748	0.707903
335	30.2	tr|W4ZRX8|W4ZRX8_WHEAT	ATP-dependent 6-phosphofructokinase OS=Triticum aestivum GN=PFK PE=3 SV=1		WHEAT	62241.7	569	40.25	15	6	ASHIILPPDGDDDEQQRREDEENDGGGSGSGGDGEQQQQGGGNAK;AALPFSAMCVR;AFDQSAATSSNGEI;QYFVNEDDTVPQKVVVQK;QYFVNEDDTVPQK;LLSSTNQPSFLSQK	53	14	9	1.57036	0.0836333	9	1.85353	0.111878	9	0.539511	0.50816	9	0.353183	0.0312431	9	0.636796	0.597315	9	0.452898	0.0687987	9	1.18032	0.221618	9	1.40605	0.30847	9	1.30617	0.300846	9	0.83946	0.362225	9	1.55597	0.378211	9	1.1272	0.743485
336	30.19	tr|W5BIQ9|W5BIQ9_WHEAT	Uncharacterized protein OS=Triticum aestivum PE=4 SV=1		WHEAT	31869.8	290	61.72	15	15	LILASDGLWK;GGFVSNLPGDVPRVDGQLAVAR;GGFVSNLPGDVPR;AHLFDNILSEPEFLSDTK;AYLLTDEKILEK;SKDDISCVVVNFHC;AEQLSVDHEPSMEREIIEEK;VMTNQEAVDEIK;VMTNQEAVDEIKDIR;NGKAEQLSVDHEPSMEREIIEEK;SNHPMEDYLVAEYR;QVGEHDLGLFAIFDGHLGHTVPDFLR;GGSTAVTAILISSNDSVK;VDGQLAVAR;VMTNQEAVDEIKDIRDAQAAAK	50	49	42	1.08643	0.526269	42	1.0666	0.318975	40	0.444631	0.0606072	40	0.398107	0.206608	40	0.42462	0.0836617	40	0.711214	0.742478	42	0.613762	0.00601861	42	0.597035	0.00335017	41	0.92045	0.546211	41	0.831764	0.975301	41	0.903649	0.381144	41	1.47231	0.0707046
337	30.15	tr|W5ECJ8|W5ECJ8_WHEAT	Serine hydroxymethyltransferase OS=Triticum aestivum PE=3 SV=1	tr|A0A0C4BJE5|A0A0C4BJE5_WHEAT	WHEAT	59252.7	535	39.44	14	14	LKDFVATLQSDSNIQAEIAK;GYDIVSGGTDNHLVLVNLK;YDFEDKINAAVFPGLQGGPHNHTITGLAVALK;VADFFDSAVNLALK;LIVAGASAYAR;ALEAFNLDPEK;NTVPGDVSAMVPGGIR;QFPTIGFEK;LDESTGLIDYDQLEK;GFVEEDFAK;YYGGNEYIDMAETLCQK;VLENVHIAANKNTVPGDVSAMVPGGIR;GLELIPSENFTSLSVMQAVGSVMTNK;YYGGNEYIDMAETLCQKR	48	48	53	0.972747	0.662215	53	0.972747	0.493313	53	0.990832	0.890977	53	1.00925	0.785656	54	0.990832	0.739873	53	1.02802	0.247074	53	0.954993	0.190894	53	0.954993	0.123651	53	0.963829	0.328693	53	0.981748	0.582868	54	0.963829	0.223896	53	1	0.727371
338	30.1	tr|W5FVB6|W5FVB6_WHEAT	Signal recognition particle subunit SRP68 OS=Triticum aestivum PE=3 SV=1		WHEAT	68143.9	600	36.83	16	11	SQQAASMTEFNWLGR;NITESTVTDVR;SNSCIEHATGIMEDESAPER;AKIEAVLSETR;IEAVLSETR;KLGGSALQEHDLLDMEK;LANQPAPPSSDMDVDSAAAVEEKNPVR;NIEAAMLNFK;FSINVLELMR;QRIEEVEPMIGFCSR;TSLEAEAYASYMK	36	30	24	1.02802	0.499929	25	0.981748	0.74654	25	0.990832	0.789895	24	0.954993	0.67896	25	0.946237	0.926992	24	0.954993	0.876883	25	1.02802	0.674469	25	0.981748	0.949477	25	1.03753	0.334015	26	1	0.759154	25	0.990832	0.53196	26	1	0.573182
339	30.02	tr|Q8W0Q1|Q8W0Q1_WHEAT	Putative aldehyde dehydrogenase WIS1 OS=Triticum aestivum GN=wis1 PE=2 SV=1		WHEAT	60999.1	551	43.01	15	2	VAEVQGSEIKPFVESLSK;VLFGGEPLGNHSIPEIYGAIKPTAVFVPLVEILK	115	10	7	1.01859	0.933844	7	0.990832	0.998731	7	1.10662	0.587666	7	1.07647	0.632051	7	1.0666	0.631161	7	1.11686	0.470791	7	0.981748	0.79154	7	0.946237	0.735063	7	1.09648	0.642464	7	1.05682	0.692273	7	1.05682	0.691279	7	1.10662	0.510062
340	30.01	tr|W5ARE8|W5ARE8_WHEAT	Uncharacterized protein OS=Triticum aestivum PE=4 SV=1		WHEAT	82124.3	776	30.8	15	15	VNGKPTCADKDLLSGVIR;LPVTWYPASYADTVK;SGLDLNCGNFLAEHTVAAVQAGELSEEDVDR;ELAFGSLGPK;LGFFDGDPR;VGFLVNKQPALGR;DLSVADELGGR;TSLLLPGQQTQLVSAVANASR;AIGEVVSTEAR;VSQQDLDDTFQPPFK;LNGYIVSDCDSVDVLYTQQHYTK;TPEEAAAITIK;YAVGYVTGLQDAGAAGVVDGALK;AITNNFIMLMR;SCVLDGNVASVMCSYNK	44	41	45	0.83946	0.213105	45	0.83946	0.206002	45	0.49204	0.000369992	45	0.57544	0.00563973	45	0.49204	0.000353956	45	0.613762	0.0200833	45	0.787046	0.0742192	45	0.787046	0.0713333	45	0.465586	0.000636091	45	0.544503	0.00972652	45	0.465586	0.000608252	45	0.580764	0.03383
341	29.96	tr|W4ZNI1|W4ZNI1_WHEAT	Uncharacterized protein OS=Triticum aestivum PE=3 SV=1		WHEAT	49030.6	461	52.06	15	4	QAGVPVIGLAAGEPDFDTPAVIAEAGINAIR;TMAITDMASALR;AQVALVPGDAFGDDKGIR;IKDAMALLK	70	16	17	0.879022	0.871286	17	1.01859	0.503774	17	1.22462	0.272608	17	1.38038	0.226632	17	1.41906	0.503021	17	1.33045	0.305493	17	0.92045	0.921063	17	1.05682	0.668102	17	1.30617	0.237612	17	1.47231	0.198012	17	1.51356	0.439067	17	1.40605	0.266016
342	29.86	tr|W5B777|W5B777_WHEAT	Serine hydroxymethyltransferase OS=Triticum aestivum PE=3 SV=1		WHEAT	37902.5	347	54.76	15	15	MCDLCSITLNK;GLVAAQEAANPFEFCDVVTTTTHK;LIICGGSAYPRDWDYAR;FALSFDMPGFSLESMK;NAVFGDSSALSPGGVR;GQPEGAVYDYEDK;GLVNNKDIENLKVEVEK;AVFGDSSALSPGGVR;ISATSIYFESLPYK;AVADKVGAMLLCDMAHISGLVAAQEAANPFEFCDVVTTTTHK;MVTDGTDNHLVLWDLRPLGLTGNKVEK;DWDYAR;KISATSIYFESLPYK;VSAANGYIDYDKLEEK;LIICGGSAYPR	95	95	63	1.33045	0.204244	61	1.13763	0.378342	60	0.946237	0.97574	61	0.698232	0.48155	58	0.831764	0.873211	50	2.1677	0.353734	52	0.436516	0.282205	50	0.376704	0.438534	61	1.18032	0.582765	62	0.912011	0.635517	60	1.02802	0.556979	51	2.70396	0.2212
343	29.81	tr|W5A4W7|W5A4W7_WHEAT	Uncharacterized protein OS=Triticum aestivum PE=4 SV=1		WHEAT	123504	1110	16.67	15	15	SPAVNIPFCDFSIGPVHK;QQNDDVKLEFNTR;VGTPLCIPSKEFIDIGK;HFEMEDELVSHITR;RTNVQEGEAGGITQQIGATYFPTENIR;TNVQEGEAGGITQQIGATYFPTENIR;DAVFIVALNKVDR;SPICCILGHVDTGK;TNVQEGEAGGITQQIGATYFPTENIRER;AGEGEVESAAAK;QFLGESEVPVADGAAPEIK;LTDIVTQFK;MQGVNTALYYK;DPIVLGVDILEGIAK;KDPIVLGVDILEGIAK	29	29	38	1	0.604984	38	0.77983	0.650126	39	1.18032	0.55023	39	1.15878	0.811826	39	0.903649	0.922793	39	1.21339	0.170509	38	0.972747	0.448742	38	0.751623	0.0462408	38	1.11686	0.732649	38	1.10662	0.892699	38	0.862979	0.620363	38	1.14815	0.248206
344	29.8	tr|Q7X9F9|Q7X9F9_WHEAT	Glutathione synthetase OS=Triticum aestivum GN=gs3 PE=2 SV=1		WHEAT	52771.8	475	44.84	15	5	NMYDQYWIVK;KTLSEVEAEGQVLPDGTLVVNDR;TLSEVEAEGQVLPDGTLVVNDRK;GGVCHEALTVSELGMYGAYLR;MNTTEGKPGAAAVEEMAR	62	6	4	0.963829	0.932846	4	1	0.800549	4	0.77983	0.378918	4	0.801678	0.412953	4	0.816582	0.537525	4	0.787046	0.286337	4	0.981748	0.779231	4	1.02802	0.554794	4	0.990832	0.839921	4	1.02802	0.776338	4	1.03753	0.602638	4	1	0.935949
345	29.79	tr|A0A077RVM7|A0A077RVM7_WHEAT	Uncharacterized protein OS=Triticum aestivum GN=TRAES_3BF098300020CFD_c1 PE=3 SV=1		WHEAT	47315.4	427	48.71	15	15	AGLNSAIITEKPNIK;RTEGFSGSDVAVCVK;AVATEADSTFFSISSSDLVSK;AFLLYGPPGTGK;QALQEAVILPVK;TQDAMYFFK;IYIPLPDAK;GLASQILPPPISK;VLVLAATNTPYALDQAVR;QPGAVQTTMQDLASK;QALQEAVILPVKFPQFFTGK;VHLGDTPHSLSESDFEVLGR;ENAPSIIFIDEIDSLCGTRGEGNESEASRR;FPQFFTGK;WNDVAGLESAK	39	39	34	1.01859	0.998062	34	1.08643	0.864344	35	0.879022	0.773602	34	0.847227	0.772056	35	0.92045	0.911228	33	0.847227	0.690465	33	1.01859	0.482508	33	1.08643	0.608229	35	0.794328	0.765737	34	0.758578	0.763892	34	0.831764	0.63873	33	0.765597	0.321949
346	29.75	tr|W5APZ5|W5APZ5_WHEAT	Uncharacterized protein OS=Triticum aestivum PE=4 SV=1		WHEAT	37685.6	344	40.41	15	11	LVDTLPEDDFR;IDKNVPVEITMGEIKK;DSETPSLSSWK;YVGLSEASASTIR;KPDQDMIALLR;VKYVGLSEASASTIR;FGITATWEVHGDPAYVR;IDKNVPVEITMGEIK;NVPVEITMGEIKK;NVPVEITMGEIK;LVDTLPEDDFRK	44	25	24	1.72187	0.137745	25	1.45881	0.253708	26	8.01678	0.00012865	28	5.15229	1.16488e-06	27	6.98232	3.54666e-07	29	5.24808	2.95736e-07	25	1.6293	0.160846	26	1.55597	0.869921	26	7.94328	0.000192195	28	5.34564	1.55353e-06	27	6.91831	4.60399e-07	29	5.05825	3.82388e-07
347	29.72	tr|W5GF48|W5GF48_WHEAT	Uncharacterized protein OS=Triticum aestivum PE=4 SV=1		WHEAT	44329.7	420	50	15	5	MAEVGSRPCIIDGQTGASYTYAEVESLSR;QADAAGAMLIVTEACAVDKVLEYAAGK;DLQDAFMAK;QADAAGAMLIVTEACAVDK;LGAATTTANPFYTPHEIHR	45	15	13	0.990832	0.923851	13	0.981748	0.832313	13	1.02802	0.687861	13	1.02802	0.621655	13	1.01859	0.773441	13	0.946237	0.993254	13	1.08643	0.693894	13	1.07647	0.779814	13	1.00925	0.824482	13	1.00925	0.752009	13	1	0.915813	13	0.92045	0.861146
348	29.68	tr|W5GDD9|W5GDD9_WHEAT	Acetyltransferase component of pyruvate dehydrogenase complex OS=Triticum aestivum PE=3 SV=1	tr|W5GST4|W5GST4_WHEAT	WHEAT	53875.9	503	49.11	19	3	GGKSESFAASGLDYTDIPNAQIR;SESFAASGLDYTDIPNAQIR;SESFAASGLDYTDIPNAQIRK	89	10	11	0.691831	0.674676	11	0.855067	0.879	11	0.794328	0.466874	11	1.18032	0.72493	11	1	0.62223	11	1.25892	0.681777	11	0.642688	0.305293	11	0.794328	0.403253	11	1	0.910638	11	1.41906	0.753527	11	1.23595	0.868724	11	1.51356	0.341028
349	29.68	tr|W5EIA3|W5EIA3_WHEAT	Uncharacterized protein OS=Triticum aestivum PE=3 SV=1		WHEAT	51723.1	479	53.65	16	3	QAHCADIGAHLVER;VGGFIAETFQGVGGTVELAPGYLK;LYSGNLGMVALR	73	16	4	0.794328	0.504535	4	1.19124	0.664189	4	0.912011	0.914634	4	1.13763	0.551154	4	1.38038	0.387771	4	0.758578	0.682782	4	1.20226	0.752743	4	1.8197	0.298048	4	0.879022	0.903553	4	1.09648	0.557772	4	1.33045	0.391504	4	0.724436	0.67412
350	29.66	tr|W5GZQ8|W5GZQ8_WHEAT	Uncharacterized protein OS=Triticum aestivum PE=4 SV=1		WHEAT	197433	1748	13.9	17	5	IEEPQADAATPVVDGSAVQEK;LQQALLEHDNFENTIR;SEEQAIMIESLHR;VPSGVSGTALAASLLR;AVLEASFAR	31	7	9	1.05682	0.886537	9	0.92045	0.641428	9	0.824138	0.819105	9	0.772681	0.694115	9	0.717794	0.392159	9	0.937562	0.729593	9	0.870964	0.518567	9	0.751623	0.205023	9	0.847227	0.961296	9	0.794328	0.818923	9	0.737904	0.52715	9	0.972747	0.517659
351	29.57	tr|A0A077RXS4|A0A077RXS4_WHEAT	Uncharacterized protein OS=Triticum aestivum GN=TRAES_3BF045700010CFD_c1 PE=3 SV=1		WHEAT	48253.4	434	51.84	17	16	KMNVHPDVNFEELAR;DSYLILDTLPSEYDSR;STDDFNGAQLK;EIQELVEAIVLPMTHK;ADILDPALLR;AVCVEAGMLALR;DSSETDQLDSMSTEDIVR;LAGPQLVQMFIGDGAK;NNLELENVKDKIKENQEK;DATEVIHEDFNEGIIQVQAK;MNVHPDVNFEELAR;APCIIFIDEIDAIGTK;TMLELLNQLDGFSSDER;VIAATNRADILDPALLR;AMEVDEKPTEDYNDIGGLEK;AVCVEAGMLALRR	83	75	51	0.77983	0.483744	51	0.937562	0.867205	51	0.870964	0.785773	50	1.11686	0.348797	51	1.0666	0.513028	51	0.794328	0.743772	52	1.0666	0.546371	52	1.28233	0.262599	52	1.07647	0.538073	51	1.34276	0.198255	52	1.27057	0.257554	52	0.990832	0.989802
352	29.55	tr|W5AA07|W5AA07_WHEAT	Uncharacterized protein OS=Triticum aestivum PE=4 SV=1		WHEAT	153061	1434	18.76	19	13	AEVAAGGEDDGEFDSEK;LALVASTGAMR;HGEDASSLAGFDIQTVGR;DLNDLPLLK;EAGDDEIVVAAAADDQK;EFSIHLDSSISAK;SPPLPFLLSSLLQSR;LSGQITVR;VAPVADERPPAADADEATVAEGPK;AQGDTAYGANLEAR;NAYFDEYDYR;EVGNVALDAELSEEKPEGEKR;NAYFDEYDYRVK	36	21	25	1.6293	0.218013	24	1.10662	0.781791	25	1.34276	0.249687	25	0.824138	0.893017	25	0.954993	0.719586	25	1.04713	0.637866	25	1.24738	0.345686	25	0.879022	0.817073	25	1.39316	0.0908805	25	0.862979	0.840507	25	0.981748	0.594969	25	1.09648	0.437093
353	29.5	tr|W5FSU2|W5FSU2_WHEAT	Uncharacterized protein OS=Triticum aestivum PE=4 SV=1		WHEAT	87370.7	807	24.29	15	4	DYQTDHKFTLTTYTANGAAITATSTK;ADLILGEIQSQIK;FTLTTYTANGAAITATSTK;KADLILGEIQSQIK	109	35	29	0.937562	0.953368	29	1.07647	0.697913	29	1.20226	0.683361	29	1.25892	0.725032	29	1.34276	0.475393	29	1.5417	0.623159	29	0.765597	0.929567	29	0.855067	0.806145	29	1.23595	0.634759	29	1.2942	0.674643	29	1.39316	0.438676	29	1.58489	0.577505
355	29.42	tr|W4ZUD0|W4ZUD0_WHEAT	Uncharacterized protein OS=Triticum aestivum PE=4 SV=1		WHEAT	49816.4	446	44.39	15	10	THQGLDLTTLTTK;ACGVTSEGETAK;FQGGSPYIYPLYGLGELPQGFAR;ECILSGLLSVDGLK;AVDGSFVFSK;LSAVYGGTYMLSKPECK;AIAIMSHPIPNTNESHSVQIILPQK;NFFIYVQNYDEADPK;NFFIYVQNYDEADPKTHQGLDLTTLTTK;NSDMYVFCCSYTHNVAPK	54	34	29	1.0666	0.787425	29	0.972747	0.654779	29	1.24738	0.171976	29	1.15878	0.256759	29	1.13763	0.130364	29	1.40605	0.0926397	29	0.887156	0.693176	28	0.816582	0.828632	29	0.794328	0.840492	29	0.737904	0.945181	29	0.724436	0.704306	29	0.879022	0.554355
356	29.32	tr|W5DY04|W5DY04_WHEAT	Uncharacterized protein OS=Triticum aestivum PE=4 SV=1		WHEAT	109844	999	18.12	14	2	AAATQAIGFFALHAK;LAEATLALLR	35	3	3	1.03753	0.883402	3	0.847227	0.8016	3	1.22462	0.683125	3	1.1695	0.781055	3	1	0.977086	3	0.972747	0.932629	3	1.24738	0.633246	3	1.01859	0.910056	3	1.36773	0.557658	3	1.30617	0.633848	3	1.11686	0.799312	3	1.08643	0.884229
357	29.19	tr|W5ESI8|W5ESI8_WHEAT	Adenylyl cyclase-associated protein OS=Triticum aestivum PE=3 SV=1		WHEAT	57282.6	536	36.19	15	2	DFGGASASSDPAILAYDDFLAEAFGR;IGGTVLEATSVLAEAFAVAK	37	3	4	0.928966	0.797619	4	0.990832	0.842985	4	0.946237	0.912958	4	1.00925	0.87956	4	1.00925	0.73439	4	1.30617	0.430753	4	0.724436	0.3986	4	0.772681	0.569693	4	0.787046	0.513216	4	0.83946	0.641983	4	0.83946	0.769651	4	1.08643	0.744998
358	29.17	tr|W5EZK0|W5EZK0_WHEAT	Uncharacterized protein OS=Triticum aestivum PE=3 SV=1		WHEAT	40832.4	398	58.04	16	2	GSDPRDVCVVGVAR;ESAGTVTAGNASSISDGAAALVLVSGK	58	6	4	0.972747	0.853393	4	0.870964	0.715904	4	0.972747	0.908432	4	0.990832	0.943102	4	0.870964	0.763915	4	0.787046	0.619259	4	1.22462	0.686532	4	1.09648	0.818861	4	0.981748	0.97892	4	1.00925	0.873524	4	0.887156	0.827896	4	0.801678	0.670383
359	29.12	tr|W5HYA7|W5HYA7_WHEAT	Phospholipase D OS=Triticum aestivum PE=3 SV=1		WHEAT	90252.1	812	26.35	15	10	MSLWYEHLGK;DVADQGLAWGGGIGIGGAK;AIVLDQELPSSSDGR;TLGTGQAHSQDFNQVNFRDESATLEK;VTLYQDAHASEEFDPK;WFDVLGANR;DGNQQETLGELLK;IQGGDKEHLVDLVAIEGK;IHVQINFR;WFDVLGANRK	43	23	21	0.660694	0.0374074	21	0.660694	0.0662003	21	0.539511	0.0332895	21	0.809096	0.944884	21	0.544503	0.0589783	21	1.08643	0.352059	21	0.501187	0.0068114	21	0.501187	0.0118842	21	0.554626	0.0101425	21	0.824138	0.443382	21	0.559758	0.0178396	21	1.10662	0.807637
360	29.04	tr|W4ZSW8|W4ZSW8_WHEAT	Uncharacterized protein OS=Triticum aestivum PE=3 SV=1		WHEAT	25731.3	237	61.6	16	9	VKLALSFK;GLSFEDVEEDLSNK;QAQADAAAAASETK;TPLLAAWMGR;FWAAYIDDKLVTPWVQSLR;TEEEKSEGVKQTFAAVETLEGALR;LLGAWASPFVAR;GLSFEDVEEDLSNKSELLLSSNPVHK;FSELDAAK	66	41	6	1.07647	0.87477	2	2.46604	0.145234	17	38.3707	3.48891e-07	18	38.0189	8.17312e-07	9	42.0727	1.69357e-07	24	27.0396	1.59601e-08	13	2.35505	0.197884	4	5.49541	0.144401	18	31.3329	1.00131e-07	18	30.479	4.74633e-07	10	32.5087	0.0121714	24	20.5116	1.16029e-07
361	29.04	tr|T1VYS7|T1VYS7_WHEAT	Dehydrin WZY1-2 OS=Triticum aestivum PE=2 SV=1		WHEAT	28155.1	262	38.93	17	3	AAPAPVHAPAPAPEEVSSPDAK;APAPVHAPAPAPEEVSSPDAK;KPEDAAAVPVTHAAPAPVHAPAPAPEEVSSPDAK	186	5	1	1.49969	0.484763	1	1.52757	0.467671	1	3.25087	0.203217	1	2.14783	0.298186	1	3.31131	0.19964	1	2.91072	0.221162	1	1.09648	0.83581	1	1.1272	0.801782	1	1.59956	0.436119	1	1.05682	0.889799	1	1.6293	0.421738	1	1.44544	0.51295
362	29.01	tr|Q8RW02|Q8RW02_WHEAT	Glutathione transferase OS=Triticum aestivum GN=gstu1C PE=2 SV=1		WHEAT	25011.5	222	70.72	16	6	GLPYEYAEEDLMAGK;GLPYEYAEEDLMAGKSDR;YGEFSLPEVAPK;ARAEMLDILK;TLDGALGDKPFFGGDKFGFVDAAFAPFTAWFHSYER;AEMLDILK	135	82	41	1.14815	0.691504	41	1.00925	0.714663	41	2.53513	0.564286	41	2.22844	0.731462	41	2.29087	0.614296	41	2.29087	0.527885	41	1.11686	0.907431	41	0.981748	0.88183	41	3.31131	0.0520492	41	2.88403	0.0742143	41	2.96483	0.0535002	41	2.96483	0.0472466
363	28.99	tr|W5FFG1|W5FFG1_WHEAT	Uncharacterized protein OS=Triticum aestivum PE=4 SV=1		WHEAT	45000.7	414	46.86	15	2	SSAVNVLPSSPVAASRPPNPTDDFPDFK;FQYVENETSTESK	37	5	4	0.990832	0.98455	4	1.13763	0.730357	4	0.824138	0.561426	4	0.824138	0.552327	4	0.946237	0.759444	4	0.937562	0.98988	4	0.870964	0.567504	4	1	0.768235	4	0.737904	0.48492	4	0.737904	0.477648	4	0.847227	0.645775	4	0.83946	0.84949
364	28.98	tr|Q0WXG7|Q0WXG7_WHEAT	Triticain beta OS=Triticum aestivum PE=2 SV=1		WHEAT	50662.4	472	34.11	15	6	FADLTNDEFR;EELPEAVDWR;NGGIDTEDDYPYKAIDGR;EELPEAVDWREK;AEELPEAVDWREK;NSWGPNWGESGYLR	57	18	9	1.65959	0.41006	9	1.57036	0.360022	9	0.981748	0.769602	9	0.57544	0.304709	9	0.903649	0.866688	9	0.613762	0.336198	9	1.57036	0.454555	9	1.49969	0.398452	9	1.41906	0.664105	9	0.83946	0.649691	9	1.33045	0.582942	9	0.887156	0.717796
365	28.91	tr|A9U8G2|A9U8G2_WHEAT	Alcohol dehydrogenase ADH2B OS=Triticum aestivum PE=2 SV=1		WHEAT	40945.2	379	69.13	20	1	DHTKPVQEVLVEMTNGGVDR	110	7	0	0	-	0	0	-	0	0	-	0	0	-	0	0	-	0	0	-	0	0	-	0	0	-	0	0	-	0	0	-	0	0	-	0	0	-
366	28.87	tr|Q9LLR3|Q9LLR3_WHEAT	Vacuolar targeting receptor bp-80 OS=Triticum aestivum PE=2 SV=1		WHEAT	69255	624	35.42	15	15	GYTQFTPHYITWYCPEAFTVSK;CVGDPEADEENPILKAEQDAQIGHGK;AIMAQYMPLDSQEGANQQQHVAHAGDI;RGDVTILPTLVVNNR;NSVQVTSPESLK;GYDGKDVVVQNLHQVCVFK;VEYEFWTNSNDECGPK;FVGDGYTNCEASGVGR;SLGLDMDKINK;QACKEFDVSFK;GDVTILPTLVVNNR;YCAPDPEQDFSK;CDMQMDFVK;TISACSHEESEGCKCPQGFKGDGVK;ITWYCPEAFTVSK	36	36	37	1.61436	0.0384299	37	1.72187	0.0288691	36	0.758578	0.307772	37	0.474242	0.00507491	37	0.801678	0.380183	36	0.534564	0.0368593	37	1.43219	0.228381	37	1.52757	0.179935	36	0.903649	0.922539	37	0.559758	0.0319447	37	0.990832	0.957788	36	0.630957	0.195943
367	28.86	tr|W5CPX1|W5CPX1_WHEAT	Uncharacterized protein OS=Triticum aestivum GN=TRAES_3BF139100030CFD_c1 PE=3 SV=1		WHEAT	50415.9	473	46.09	17	10	AGDTVLIIEDLVTSGASVLETAAPLR;ELLELAEK;QSNLCVSADVGTAK;VQGWQAYLS;LFEVMEAK;LGSFVLK;LAAIAALLSSLP;VQGWQAYLSSL;GSDIIIVGR;AEGLVVADAFVVVDREQGGR	64	38	28	0.972747	0.726792	26	1.02802	0.594066	30	1.59956	0.893348	30	1.67494	0.44098	30	1.72187	0.960069	32	1.7378	0.65208	27	0.912011	0.434731	27	1.07647	0.477066	33	1.85353	0.219666	31	1.87068	0.0198643	32	1.97697	0.232397	32	1.99526	0.391688
368	28.85	tr|W5BKM7|W5BKM7_WHEAT	Uncharacterized protein OS=Triticum aestivum PE=4 SV=1	tr|W5C780|W5C780_WHEAT;tr|W5B1K1|W5B1K1_WHEAT	WHEAT	164854	1515	13.99	15	15	ETMPNILQIFVR;ETLSFWVR;GLQNGDTATSAIK;NVASAKPYGTWLQESTR;SASWADELYFCSLSSR;ANADVIQISGHDGGTGASPISSIK;TSDGFVYVASEVGVIPMDESK;YPEVIDFYEYYK;ASDSANLDSAAELLLR;FCTGGMSLGAISR;TQHIDLAYLLMNAGLPK;IGGLTLNELGR;ALCEEADAAVR;ETHEAIAIAMNR;GLIEAYVEK	37	37	41	1.21339	0.95631	39	1.38038	0.186619	42	1.02802	0.930317	42	0.855067	0.866088	41	1.21339	0.235728	40	0.963829	0.583439	41	1.0666	0.592532	40	1.21339	0.63046	41	1.22462	0.720605	41	1	0.679404	40	1.36773	0.249013	40	1.13763	0.390047
369	28.78	tr|A0A0H4MC33|A0A0H4MC33_WHEAT	Catalase OS=Triticum aestivum GN=Cat3-A1 PE=2 SV=1		WHEAT	56489.6	492	47.36	14	3	NIDNFFAENEQLAFCPAVTVPGIHYSDDKLLQTR;VTHEIQGIWVSYWSQCDASLGQK;DLTDAIAAGNYPEWK	120	12	8	1.01859	0.782334	8	1.15878	0.707148	8	1.07647	0.679034	8	1.05682	0.530806	8	1.23595	0.394201	8	1.18032	0.460992	8	0.912011	0.665885	8	1.03753	0.830716	8	1.02802	0.993316	8	1.00925	0.776421	8	1.18032	0.547151	8	1.1272	0.660902
370	28.77	tr|A0A0C4BFF4|A0A0C4BFF4_WHEAT	Signal recognition particle subunit SRP72 OS=Triticum aestivum PE=3 SV=1		WHEAT	73054.6	662	32.48	14	6	LPIDLSYYK;VADQVLAVSPGDEDAVR;SGDPSSLAVATTNLISVK;AAERLPIDLSYYK;SYGSTEALAGLVATSAR;AAAAAAEPVSVEDLFTALHR	32	16	15	0.981748	0.835523	15	1.00925	0.944871	15	1.01859	0.864739	15	1.02802	0.707046	15	1.04713	0.758108	15	0.981748	0.925487	15	1.02802	0.792404	15	1.05682	0.689422	15	0.946237	0.683083	15	0.954993	0.838815	15	0.963829	0.785668	15	0.903649	0.509094
371	28.74	tr|W5F5B1|W5F5B1_WHEAT	Uncharacterized protein OS=Triticum aestivum PE=4 SV=1		WHEAT	137771	1233	17.11	14	6	KPLPLEPSSLLR;EFGGLETGDDQAALLNPGFK;STSTQYDGGVVAIDSEKEFYR;FDLHGPDDEFWDDFDSK;ARNPVLVENLPAEFIQTTDSR;LQGDLYSLCR	22	9	13	1.1272	0.287952	13	1.25892	0.164289	13	0.879022	0.770311	13	0.765597	0.183984	13	0.972747	0.949971	13	0.862979	0.597655	13	1.00925	0.825679	13	1.1272	0.547413	13	0.981748	0.62587	13	0.862979	0.542484	13	1.08643	0.391489	13	0.963829	0.786726
372	28.74	tr|D4P3E7|D4P3E7_WHEAT	Pyruvate dehydrogenase E1 component subunit alpha (Fragment) OS=Triticum aestivum PE=2 SV=1		WHEAT	36373.3	329	52.28	14	13	GDYVPGLKVDGMDVLAVK;EHAIANGPIVLEMDTYR;GGDLVTAFAELMGR;ESPMPDASELFTNVYVK;LPAILVCENNHYGMGTAEWR;AKESPMPDASELFTNVYVK;GFCHLYDGQEAVCAGMEAAITRK;MEIAADSLYK;RGDYVPGLKVDGMDVLAVK;DANFYGGHGIVGAQVPLGCGLAFAQK;GFCHLYDGQEAVCAGMEAAITR;VDGMDVLAVK;DSIITAYRDHCIFLSR	102	100	63	0.887156	0.72818	63	0.981748	0.876188	62	0.751623	0.720095	62	0.83946	0.991937	62	0.824138	0.876241	62	0.912011	0.596072	63	0.816582	0.37922	63	0.895365	0.488081	63	1.08643	0.480283	63	1.21339	0.298492	63	1.18032	0.372599	63	1.30617	0.1247
373	28.73	tr|A0A077RW30|A0A077RW30_WHEAT	Cysteine synthase OS=Triticum aestivum GN=TRAES_3BF067800160CFD_c1 PE=3 SV=1		WHEAT	41159	392	50.26	15	14	LEIMEPCCSVK;IGISMISDAEEK;IQGIGAGFVPR;ATEILNKTPNSYMLEQFDNPANPK;LILTMPTSMSMER;ALATEVEGLNIADDVTQLIGK;AFGAELVLTDAAK;GKVDIFIGGIGTGGTISGAGR;VDIFIGGIGTGGTISGAGR;VHYETTGPEIWEDSK;QLALQEGLLVGISSGAAAAAAIK;VIGVEPTESNILSGGKPGPHK;LIVVVFPSFGER;TPNSYMLEQFDNPANPK	103	65	53	0.77983	0.757585	54	0.698232	0.20354	55	1.27057	0.173429	53	1.58489	0.102686	55	1.1272	0.683755	54	1.41906	0.0944908	54	0.870964	0.722149	55	0.772681	0.188739	53	1.04713	0.709014	52	1.30617	0.498254	54	0.928966	0.531898	54	1.19124	0.469602
374	28.73	tr|Q7X748|Q7X748_WHEAT	Ribosomal protein L3 OS=Triticum aestivum GN=RPL3 PE=2 SV=1		WHEAT	44624	389	39.07	16	7	AHLMEIQINGGTIADKVDYGYK;SGQESHEACTEFDR;SGQESHEACTEFDRTEKDITPMGGFPHYGVVK;EVPVEAVFQKDEMVDIIGVTK;EIQLQLEK;ETCEAVTIIETPPLVIVGLVAYVK;SFPKDDQQKPCHLTAFLGYK	51	16	12	0.912011	0.654661	12	0.824138	0.522121	13	1.36773	0.0979003	13	1.49969	0.0238948	13	1.25892	0.0591155	13	2.91072	0.0064671	12	0.461318	0.0750295	12	0.432514	0.0491703	12	1.09648	0.976832	12	1.21339	0.797133	13	1.00925	0.912318	12	2.37684	0.124998
375	28.72	tr|W5GI63|W5GI63_WHEAT	Uncharacterized protein OS=Triticum aestivum PE=4 SV=1	tr|A0A096UUP1|A0A096UUP1_WHEAT	WHEAT	136378	1254	14.19	16	16	AFEELAVEINSYR;MGTTVATNALLER;FQFGAFK;GLTASVDAYLTPVIK;LIFFVASR;FMGIAEQMGR;LALEMGFK;IYFSHGWQETPLYK;ELINQYGLITVQSYMNHVQK;IADNLSDLR;EYLSAFMSR;LLSVDPSNYDDAPIEGIRR;ILEEFSGER;VQGVGATNILQPR;SLGMSELLIHR;LLSVDPSNYDDAPIEGIR	21	21	25	0.666807	0.0674756	24	1.10662	0.491786	25	0.887156	0.687614	24	1.30617	0.186094	25	1.43219	0.0966677	25	1.04713	0.457017	25	0.831764	0.237285	25	1.38038	0.17354	25	1.01859	0.943406	25	1.48594	0.0855444	25	1.6293	0.0128539	25	1.20226	0.264782
376	28.72	tr|A0A096UMR0|A0A096UMR0_WHEAT	Uncharacterized protein OS=Triticum aestivum PE=4 SV=1		WHEAT	39905.1	356	53.65	14	14	AFFDVHDQEGSHPGGIHLEMTGQNVTECIGGSR;TRPFDSIMNEVR;NSGQIVTWITDPMHGNTIK;AYAQSVATLNLLR;VIQWNLDFMDHNEQGDR;GDNVNGDAFDLK;EDSTSGLFYDCSAHMVWVGER;VIQWNLDFMDHNEQGDRYR;VSDKMNPAELVK;AFATGGYAAMQR;EDSTSGLFYDCSAH;SGLANNLPLPPLAF;LIDILNPSNKPGR;QLDGAHVEFLR	62	62	59	0.831764	0.600137	59	0.937562	0.760723	55	0.322107	0.00850204	56	0.387258	0.0230776	56	0.366438	0.0129594	55	0.369828	0.0226925	59	0.862979	0.606259	59	0.981748	0.767501	58	0.401791	0.00857396	58	0.483059	0.0232714	58	0.457088	0.013069	58	0.465586	0.0228831
377	28.67	tr|W4ZQ66|W4ZQ66_WHEAT	Uncharacterized protein OS=Triticum aestivum PE=4 SV=1		WHEAT	92237.2	841	28.3	14	4	IHDKIAADEDSNDGVTCENSETAGDVTSR;VADVTGYSSSSVELR;ILCASELIGPVIGR;VSEPSVSAPSESAPSEEHKLVTR	28	6	4	0.666807	0.297398	4	1.21339	0.954031	5	0.515229	0.105085	4	0.691831	0.374394	4	0.809096	0.504915	4	0.544503	0.304921	5	0.824138	0.81728	4	1.51356	0.402953	5	0.744732	0.377753	4	1.10662	0.836128	4	1.34276	0.803806	5	0.879022	0.565016
378	28.51	tr|A0A077RTG8|A0A077RTG8_WHEAT	Malate dehydrogenase OS=Triticum aestivum GN=TRAES_3BF087800010CFD_c1 PE=3 SV=1		WHEAT	35452.5	340	69.71	16	13	RLFGVTTLDVVR;AEALDGADLVIIPAGVPR;KVAILGAAGGIGQPLSLLMK;NGVEEVLGLGQLTQFEKDGLEALKGELK;GFMADDQLAEALDGADLVIIPAGVPR;VAILGAAGGIGQPLSLLMK;DGLEALKGELK;RTQEGGTEVVEAK;GLNGVPDIVECSYVQSTVTELPFFASK;SQATPSTNALSAEEIK;YCPNALVNMISNPVNSTVPIAAEVFKK;TQEGGTEVVEAK;LNPLVSSLSLYDIAATPGVAADVSHINSPALVK	49	24	6	0.895365	0.336637	6	0.928966	0.546883	6	0.912011	0.493068	6	1.00925	0.929097	6	0.937562	0.782252	6	1	0.933406	6	0.903649	0.464085	6	0.928966	0.726662	6	0.92045	0.511418	6	1.01859	0.729457	6	0.954993	0.788853	6	1.00925	0.933558
379	28.5	tr|W5B840|W5B840_WHEAT	Peroxidase OS=Triticum aestivum PE=3 SV=1		WHEAT	34185.4	322	57.76	14	7	AMQLIESIR;LASVPKPAGNIGEIR;ETALGPNLTIQPR;LYFHDCFPQGCDASILLNNTAAR;QEVAVAAGMLR;ASCPQLDGIVWSSVEAALR;VFDLPAPNTASVATLVESFATR	219	58	23	1.61436	0.238621	23	1.08643	0.963413	23	1.67494	0.24565	23	1.05682	0.982023	23	1.15878	0.988673	23	1.23595	0.317464	23	1.40605	0.823705	23	0.92045	0.410598	23	1.88799	0.185922	23	1.14815	0.781778	23	1.28233	0.789911	23	1.38038	0.224189
380	28.44	tr|W5CM94|W5CM94_WHEAT	Uncharacterized protein OS=Triticum aestivum PE=4 SV=1		WHEAT	81778.5	737	31.07	16	13	LDSIVTLLSR;AGEQDPALVPLFEASLFPVLQR;LRDEDEELFEGNWVEYVR;DVVQVPGVNVVTR;TEQDGVQQEQNDGADAVDNQK;LLDSIVTLLSR;QICDSVVVPNLR;YEEEFR;NPDFNHYLFEALAAVIGK;AFLTTSYPPPVEADGAPDALR;ALGYPDSYENPYLMK;ATALALLPSVTR;DAEGSDTDTLR	47	38	31	0.937562	0.232045	32	0.937562	0.596903	30	1.27057	0.119875	32	1.38038	0.628031	32	1.2942	0.455641	32	1.19124	0.597444	30	1.10662	0.299913	32	1.11686	0.712349	32	1.45881	0.0825399	33	1.55597	0.801906	32	1.44544	0.497432	33	1.30617	0.75208
381	28.42	tr|W5GHT5|W5GHT5_WHEAT	Isocitrate dehydrogenase [NAD] subunit, mitochondrial OS=Triticum aestivum PE=3 SV=1		NAD	39603	362	49.17	15	15	QVFNVAGVPIEWEEHYVGTEVDPR;YDDVNLVTIRENTEGEYSGLEHQVVR;ELGLYANVRPC;TESFLTWESLESVR;TESFLTWESLESVRR;ATLFPGDGIGPEIAESVK;IHNAILQTIAEGK;TRYDDVNLVTIRENTEGEYSGLEHQVVR;VAEYAFHYAK;NLANPTALMLSAVMMLR;ELGLYANVRPCNSLPGYK;YDDVNLVTIR;ENTEGEYSGLEHQVVR;HLQFNDQADRIHNAILQTIAEGK;EVAEKYPEITYEEVIIDNCCMTLVK	87	87	82	0.954993	0.839092	81	1.21339	0.815695	80	0.831764	0.754001	82	0.862979	0.911853	80	1.08643	0.908723	82	0.816582	0.96553	82	0.981748	0.721603	81	1.25892	0.936741	82	0.954993	0.866041	83	1	0.710604	82	1.21339	0.547651	83	0.963829	0.600778
382	28.35	tr|W5DYX2|W5DYX2_WHEAT	Uncharacterized protein OS=Triticum aestivum PE=4 SV=1		WHEAT	86830.4	809	26.45	14	14	GEYIVDHNTGAGTVFFR;DNTEFVNGAVIGDR;NTYVYGFAEHGTDLGSSK;FTYGLVVEEITTR;SAEVSTEWSIVPGR;MAFLQANITR;LGNFVEGNTQIPIIDRELPQQLRPGHIFNIGAGK;AMPSGGLSMDGPPTTLSGTGVDR;CIFQLDQGLGIGSK;KLSPVFVAGPNMDEAPPVWVDR;NVLEVAGEVR;ELETLVSCGMFER;GAMPCILPESVR;LGNFVEGNTQIPIIDR	49	49	45	1.15878	0.367477	45	1.2942	0.300452	45	1	0.83232	45	0.855067	0.485655	45	1.13763	0.724088	45	0.862979	0.558662	45	1.14815	0.429049	45	1.28233	0.354094	45	1.1695	0.409503	45	1	0.936322	45	1.30617	0.336979	45	1.00925	0.971848
383	28.33	tr|W5EWR6|W5EWR6_WHEAT	Uncharacterized protein OS=Triticum aestivum PE=4 SV=1		WHEAT	57261.7	513	45.03	15	2	WFALQATSDIPGNVANVQK;DMPLTSIYSDGR	30	5	4	0.946237	0.86801	4	1.07647	0.792055	4	1.05682	0.790606	4	1.09648	0.679066	4	1.20226	0.536854	4	1.01859	0.921971	4	1.02802	0.863277	4	1.15878	0.583362	4	0.972747	0.983594	4	1.00925	0.85238	4	1.10662	0.667836	4	0.937562	0.879022
384	28.29	tr|W5CKI0|W5CKI0_WHEAT	NADH-cytochrome b5 reductase OS=Triticum aestivum PE=3 SV=1		WHEAT	29742	269	60.59	14	14	MSQHFANLKPGDVLEVK;QIGMVAGGTGITPMLQVVR;GYFDLLIK;LASSYPNFK;VALNPEQWLEFK;AILKNPDDNTQVSLIYANVSPDDILLKK;DLGYTADMVYKF;NPDDNTQVSLIYANVSPDDILLKK;AKDYSQGEVTGLLK;DYSQGEVTGLLK;ELDRLASSYPNFK;YVIRPYTPISDPDSK;VFYTVDKPSSDWR;LGLDVASCLVTR	55	53	52	0.895365	0.47027	52	1.09648	0.785353	52	1.35519	0.063441	52	1.47231	0.015832	52	1.61436	0.026852	52	1.83654	0.00212717	52	0.724436	0.0966946	52	0.870964	0.208084	52	1.13763	0.301589	52	1.23595	0.0919319	52	1.35519	0.147188	52	1.5417	0.0132401
385	28.24	tr|W5E900|W5E900_WHEAT	Uncharacterized protein OS=Triticum aestivum PE=4 SV=1		WHEAT	54571.8	500	35.6	14	14	DATIQEIAEKLTETAEAAEAAASAAHTIDEQR;AALGLGTNNSNVGQLDDLTIMK;EVSPEAEGSSLDIPVVNPAPANDHMQGGATHP;DYFLCAETPGAAK;EQAVIQEAAIAR;AALGLGTNNSNVGQLDDLTIMKETLR;DAAFQEAYMWR;YLLQGPLLK;LTETAEAAEAAASAAHTIDEQRR;DATIQEIAEK;HVDASDDDVDKACVSDSR;YDGCCFYIGTPQKK;WIILDPTSGK;LTETAEAAEAAASAAHTIDEQR	31	31	31	0.981748	0.555646	31	1	0.928521	31	0.801678	0.625148	31	0.801678	0.918663	31	0.816582	0.990059	31	0.704693	0.172142	31	1.15878	0.363446	31	1.1695	0.168581	31	0.77983	0.457284	31	0.787046	0.87464	31	0.794328	0.804691	31	0.691831	0.110488
386	28.22	tr|W4ZPG4|W4ZPG4_WHEAT	Uncharacterized protein OS=Triticum aestivum PE=4 SV=1		WHEAT	70074.3	635	30.24	14	14	GILPILK;VPNQTYLAMDTLADEFGIGTLR;LADPLGYVPKEDILYAIK;VGIKDEESVVVR;QTFQLHGVLK;EPITAALAQAGLLEPK;LADPLGYVPK;NVLAPAAPYVR;YLLDSWGIDKFR;LFYGVHVDNGR;VLEPLFSYWNSTR;EVVNKWEGSASAA;NDNSHGTNFPDSPEPIYGTQYLPR;YPLNEELVSEAPNVNETAVQLIK	33	33	38	1.25892	0.41482	40	1.05682	0.455861	40	3.59749	1.48691e-05	40	2.85759	5.10105e-05	42	2.88403	1.65047e-05	41	3.22107	2.30904e-05	39	1.09648	0.762531	41	0.912011	0.818758	40	2.77971	0.000522308	40	2.26987	0.00232558	42	2.22844	0.000593344	41	2.51189	0.00089335
387	28.13	tr|W5FWX5|W5FWX5_WHEAT	NEDD8-activating enzyme E1 regulatory subunit OS=Triticum aestivum PE=3 SV=1		WHEAT	58392	529	41.02	14	14	VSVTPGISDEIR;VSIKEHCVIESKPDHSLDDLR;VEQSDLGNNFLLDEGCLGQSR;FAGAEIHPVAAFIGGVASQEVIK;SANIVLVAAR;ASICLLNCGPTGTEALK;SMEEEFSSPVLSEVK;AHMLNVDEDNYKEAVESSYK;AAAAAAAEPK;GSSLSEDLIAEVCR;EAAVSVLSDMGLK;LPGIFDSEIGEDVPR;IWGDQGQAALEK;SICSFLQELNDAVK	35	35	33	0.963829	0.77596	32	0.937562	0.585437	34	1.00925	0.659145	33	1.03753	0.471301	33	0.972747	0.857908	34	1.02802	0.335404	34	0.972747	0.592346	33	0.937562	0.428255	32	0.963829	0.951297	31	0.990832	0.822959	33	0.937562	0.745894	33	0.981748	0.634588
388	28.1	tr|A0A0C4BKG5|A0A0C4BKG5_WHEAT	Uncharacterized protein OS=Triticum aestivum PE=3 SV=1		WHEAT	26264.2	241	63.9	16	11	TVVQAQKLDDMLAK;AANLEDVPSVDLITEVLRR;LEAFHMQTEPVIDYYSK;FAPPKTPGVDDVTGEPLIQR;GVDDVTGEPLIQR;IILIGPPGSGK;NGLVANLHAEKPPKEVTVEVQ;TPGVDDVTGEPLIQR;NGLVANLHAEKPPKEVTVEVQK;AANLEDVPSVDLITEVLR;SRLEAFHMQTEPVIDYYSK	66	33	27	1.04713	0.613759	27	1.07647	0.52375	27	0.744732	0.587728	27	0.704693	0.314862	27	0.765597	0.683948	27	0.83946	0.944646	27	0.879022	0.634399	27	0.912011	0.734467	27	1.1272	0.587428	27	1.0666	0.968435	27	1.15878	0.500005	27	1.25892	0.327289
389	28.09	tr|W5FPR6|W5FPR6_WHEAT	Uncharacterized protein OS=Triticum aestivum PE=3 SV=1	tr|Q5XUV1|Q5XUV1_WHEAT	WHEAT	27490.2	241	47.3	16	4	MLNEDELRDAVL;MLNEDELRDAVLLVFANK;DAVLLVFANK;MLNEDELRDAVLLVFANKQDLPNAMNAAEITDKLGLHSLR	86	0	1	0.794328	0.669132	1	0.613762	0.436128	1	0.711214	0.553959	1	0.887156	0.831414	1	0.549541	0.375305	1	0.685488	0.515722	1	1.03753	0.931256	1	0.801678	0.68318	1	0.855067	0.770433	1	1.0666	0.877332	1	0.660694	0.490974	1	0.816582	0.712262
390	28.03	tr|B5M6A1|B5M6A1_WHEAT	3-phosphoshikimate 1-carboxyvinyltransferase OS=Triticum aestivum PE=2 SV=1		WHEAT	53775.3	510	34.31	14	3	AAPSGAEEVVLQPIR;ATSVAAPAAPSGAEEVVLQPIR;ATSVAAPAAPSGAEEVVLQPIREISGAVQLPGSK	45	9	2	1.15878	0.776807	2	1.1272	0.788566	2	0.83946	0.745892	2	0.717794	0.575332	2	0.824138	0.734733	2	0.870964	0.801409	2	0.963829	0.936978	2	0.937562	0.923892	2	0.870964	0.772712	2	0.737904	0.594961	2	0.847227	0.761166	2	0.895365	0.829929
391	28.02	tr|W5I4T2|W5I4T2_WHEAT	Uncharacterized protein OS=Triticum aestivum PE=4 SV=1		WHEAT	67518.8	593	43.68	20	8	RGDFADEASATTESDIEETLKR;EFVQDCYEVAAEYEGDRDAAR;RPLFGGDLPMTEEVADVLGTFR;HTDALDAITAHLGIGSYR;NQTVDLVFTAHPTQSIR;GDFADEASATTESDIEETLKR;QESDRHTDALDAITAHLGIGSYR;SLCDCGDKTVADGSLLDFLR	81	16	14	0.981748	0.933972	14	0.937562	0.511944	14	1.08643	0.14868	14	1.08643	0.167421	14	1.02802	0.416079	14	1.0666	0.213189	14	1	0.800539	14	0.954993	0.65561	14	1.09648	0.136632	14	1.10662	0.153915	14	1.04713	0.386089	14	1.08643	0.196245
392	28.01	tr|W5BRU9|W5BRU9_WHEAT	Peroxidase OS=Triticum aestivum PE=3 SV=1		WHEAT	36504.2	341	51.32	21	7	SLDVADLVALSGAHTFGIAHCPSFSDRFTPNVDLNPLIDPLFAR;ASCPDLENIAGSLVAETFRR;AASCPDLENIAGSLVAETFRR;SDQGLIDHPDTR;SCPDLENIAGSLVAETFRR;ASCPDLENIAGSLVAETFR;TPDVFDNKYYFDLIVR	152	11	1	1.09648	0.837561	1	1.00925	0.967389	1	0.636796	0.45834	1	0.570164	0.394627	1	0.586138	0.405915	1	0.580764	0.400537	1	1.08643	0.853852	1	1	0.984651	1	0.855067	0.771377	1	0.772681	0.639264	1	0.787046	0.663039	1	0.77983	0.651722
393	27.98	tr|W5GGA7|W5GGA7_WHEAT	Glyceraldehyde-3-phosphate dehydrogenase OS=Triticum aestivum PE=3 SV=1		WHEAT	42170.5	398	62.56	19	4	AIATQAPPAVPQYLSGEK;IATSRDDIEVVAVNDPFIDAK;SSVFDANAGMGLSSSFMK;VLDLIAHMALVSAK	143	13	11	1	0.942659	11	0.972747	0.950423	11	1.00925	0.944641	11	1	0.888599	11	0.972747	0.839263	11	0.963829	0.869463	11	1.02802	0.924147	11	1	0.968999	11	1.08643	0.905184	11	1.07647	0.848855	11	1.05682	0.80111	11	1.04713	0.830829
394	27.96	tr|W5GVS6|W5GVS6_WHEAT	Uncharacterized protein OS=Triticum aestivum PE=3 SV=1		WHEAT	30081.1	283	56.89	14	1	SITSGFGVLLK	70	11	11	1.07647	0.938122	11	1.38038	0.791118	11	1.27057	0.875728	11	1.15878	0.936411	11	1.6293	0.849929	11	1.40605	0.997194	11	0.895365	0.873029	11	1.14815	0.852585	11	1.07647	0.74406	11	0.990832	0.693381	11	1.38038	0.546692	11	1.20226	0.643323
395	27.92	tr|A0A096ULJ8|A0A096ULJ8_WHEAT	Pyruvate kinase OS=Triticum aestivum PE=3 SV=1		WHEAT	41418.1	385	52.47	15	13	ETDAFMVAR;ICVEAESSLDNDAVFKEMIK;GLIPLLAEGSAK;ATLIVVLTR;ATDSESTEEILQAA;CNLAGKPVVTATQMLESMIK;VPILSVVVPVLTTDSFDWTVSSEGPAR;IGMASVIK;NCNLPGIVVDLPTLTEK;AAPLPMSPLESLASSAVR;VENQEGIVNFDDILR;AGDAVVVLHR;ATDSESTEEILQAALK	94	77	69	0.946237	0.801325	69	1.02802	0.850239	69	1.10662	0.220819	69	1.18032	0.148023	69	1.22462	0.108069	69	1.13763	0.13138	69	0.972747	0.746199	69	1.0666	0.907266	69	1.19124	0.304429	69	1.23595	0.208835	69	1.28233	0.154657	69	1.20226	0.186428
396	27.91	tr|Q5MD68|Q5MD68_WHEAT	0.19 dimeric alpha-amylase inhibitor (Fragment) OS=Triticum aestivum PE=4 SV=1	tr|Q4U1A4|Q4U1A4_WHEAT;tr|A0A077RSX3|A0A077RSX3_WHEAT	WHEAT	13191	124	87.1	14	9	LPIVVDASGDGAYVCK;SGPWMCYPGQAFQVPALPGCRPLLK;EVVKLTAASITAVCR;LPIVVDASGDGAYVCKDVAAYPD;LTAASITAVCR;LPIVVDASGDGAYVCKDVAAYPDA;DCCQQLADISEWCR;DVAAYPDA;LPIVVDASGDGAYVCKDVA	97	59	72	1.41906	0.104598	71	1.36773	0.145786	72	0.862979	0.781596	72	0.613762	0.516117	71	0.831764	0.893353	71	0.737904	0.749203	71	1.19124	0.275858	70	1.13763	0.371775	72	1.36773	0.0771567	72	0.954993	0.842243	71	1.31826	0.10789	71	1.13763	0.403673
397	27.89	tr|W5DP57|W5DP57_WHEAT	Uncharacterized protein OS=Triticum aestivum PE=4 SV=1		WHEAT	82611.6	742	24.93	14	3	YTGYANASFDQDR;QAFITLETVDENYNEAPSAEDWK;DWLPNSTAAPEAVPGSGLLK	45	8	3	1.07647	0.761307	3	1.09648	0.961454	3	1.43219	0.465312	3	1.31826	0.601972	3	1.45881	0.577321	3	1.14815	0.768906	3	1.23595	0.596266	3	1.24738	0.756331	3	1.0666	0.868901	3	0.981748	0.883748	3	1.08643	0.921433	3	0.855067	0.691404
398	27.88	tr|W5EER4|W5EER4_WHEAT	Uncharacterized protein OS=Triticum aestivum PE=3 SV=1		WHEAT	39343.4	360	63.06	16	4	VIEKVPSDGVVNYVAGDLFHTVPPAQAVMLK;QIAFPLAVTSR;LGGTASLADLMAALSLPPPK;HSLTYLTSMALR	80	19	16	0.831764	0.484101	16	0.77983	0.396671	16	0.452898	0.133262	16	0.534564	0.299958	16	0.428549	0.111344	16	0.505825	0.34927	16	0.879022	0.41673	16	0.824138	0.34073	16	0.559758	0.192309	16	0.666807	0.443691	16	0.529663	0.158835	16	0.630957	0.514795
399	27.86	tr|W5AN92|W5AN92_WHEAT	Dihydrolipoyl dehydrogenase OS=Triticum aestivum PE=4 SV=1	tr|W4ZZ26|W4ZZ26_WHEAT	WHEAT	62126.4	589	37.01	14	1	APFTSGLGLENINVVTQR	86	5	5	1.07647	0.824597	5	0.946237	0.913686	5	1.01859	0.957803	5	0.937562	0.864369	5	0.895365	0.784107	5	1.00925	0.917348	5	0.990832	0.959196	5	0.879022	0.713387	5	0.963829	0.993724	5	0.887156	0.830423	5	0.847227	0.752689	5	0.963829	0.95295
400	27.86	tr|W5I0J8|W5I0J8_WHEAT	Uncharacterized protein OS=Triticum aestivum PE=4 SV=1	tr|W5H7T0|W5H7T0_WHEAT	WHEAT	32612.3	292	51.03	15	4	AIMFYEK;SAEAVLEWPK;AIANEDVYKLSETIK;SAEAVLEWPKQDK	79	22	20	1.52757	0.899996	20	1.13763	0.755356	20	1.30617	0.695823	20	0.83946	0.786257	20	0.954993	0.573816	20	1.65959	0.404299	20	0.758578	0.61093	20	0.591562	0.738845	20	1.40605	0.83093	20	0.912011	0.929147	20	1.05682	0.692341	20	1.8197	0.489374
401	27.82	tr|W5DW50|W5DW50_WHEAT	Uncharacterized protein OS=Triticum aestivum PE=3 SV=1		WHEAT	57380.3	516	31.4	15	15	FISYGSTGSEQVK;CVALCVSK;QIQDGKFEWR;DLQEDKEPLFDSVK;VNFCPLGACALAGTGLPIDR;LWGGRFEEGVTDAVER;YVDLIVPGYTHLQR;VVGDLMTVLVLCK;FEEGVTDAVER;FTESISYDWQLYK;NCQLTELEMDDLK;NPDPMELVR;AQPVLLPHLL;AQPVLLPHLLLS;AQPVLLPHLLLSYVEQLER	35	35	38	0.679204	0.21595	37	0.887156	0.508998	37	0.903649	0.548221	37	1.2942	0.0783803	36	1.14815	0.237455	37	0.879022	0.93682	38	1.02802	0.601147	38	1.28233	0.267637	39	1.03753	0.63686	38	1.51356	0.0985974	39	1.28233	0.288778	39	0.990832	0.958949
402	27.76	tr|W5HAV4|W5HAV4_WHEAT	Uncharacterized protein OS=Triticum aestivum PE=4 SV=1		WHEAT	125372	1138	24.52	20	14	LLYTNSGVALLSLGSNAVHK;AWLYDCLGSR;TPTSAPGIDYQSADSEHLMKR;HIVQTYTFVPNGELR;TPTSAPGIDYQSADSEHLMK;HFEDLVQGGEWDEVER;EGSLLAVTANDNGIK;QYTFEGHEASVYSVCPHYK;NHFLAAGDEFVVK;SLGVVQFDTTR;VDYDAPGHWCTTMSYSADGTR;VGQPDEVSFSGASHPPNVYSQEDLPK;DGDSHLVEWNETEGAIKR;QQAEIDAHIGGVNDIAFSHPNK	41	28	21	0.862979	0.790692	21	1.11686	0.354189	22	0.990832	0.983407	22	1.15878	0.842879	22	1.30617	0.254402	22	1.18032	0.342434	22	0.83946	0.332562	22	1.08643	0.82542	21	0.831764	0.290099	21	0.963829	0.419849	22	1.07647	0.899944	22	0.990832	0.924302
403	27.73	tr|W5A8S5|W5A8S5_WHEAT	Uncharacterized protein OS=Triticum aestivum PE=4 SV=1		WHEAT	113090	972	20.06	14	9	VTEEEEDEEYLKEEDALAAGGTR;LGYGNWEELK;MPNLHDFQFFNTQR;TLQTISLLGYLHEFR;IDGNTGGDDRDASIEAFNKPGSEK;FGAEMVFSSK;SIASEMEGKTEEEVQR;DSTITDEDIDR;YLLQQTEIFAHFAK	29	19	17	0.928966	0.584535	16	0.704693	0.0701883	17	0.937562	0.766342	16	1.02802	0.391392	16	0.711214	0.485512	17	1.04713	0.529345	17	0.862979	0.575316	16	0.642688	0.0514107	17	0.794328	0.826003	16	0.83946	0.76199	17	0.613762	0.0569885	17	0.92045	0.783226
404	27.65	tr|W5EET1|W5EET1_WHEAT	Uncharacterized protein OS=Triticum aestivum PE=4 SV=1		WHEAT	116200	1028	19.55	15	8	EIPPLPWYR;SEALGEVLNGDR;YKLGDPVPLYANK;YFDLPFCSPEK;LVDAPYKLDFR;EALGEVLNGDR;SGAVASRDELFITSK;HIIFDILYNNDR	38	20	26	1.24738	0.258696	26	0.937562	0.931833	26	0.751623	0.714566	26	0.597035	0.151401	26	0.570164	0.133159	26	0.744732	0.493945	26	1.00925	0.74335	26	0.758578	0.361009	26	0.724436	0.41778	26	0.57544	0.0749499	26	0.554626	0.0657527	26	0.711214	0.268586
405	27.64	tr|W5BBW7|W5BBW7_WHEAT	Uncharacterized protein OS=Triticum aestivum PE=4 SV=1		WHEAT	45654.4	434	48.62	16	6	TLAILGFGK;NVAQADASLK;FPSAISDSGLVTVEGR;GLGMHVIAHDPYASADR;YVGVSLVGK;KTAIMAIGVDEEPSK	48	19	13	0.704693	0.436364	13	0.903649	0.723967	14	1.07647	0.112171	14	1.51356	0.054021	14	1.36773	0.0679734	14	2.53513	0.0120497	14	0.420727	0.0801653	14	0.534564	0.219075	14	0.928966	0.524803	14	1.30617	0.181725	14	1.19124	0.314648	14	2.208	0.0700539
406	27.6	tr|Q5I7K2|Q5I7K2_WHEAT	Ribosomal protein S7 OS=Triticum aestivum PE=1 SV=1		WHEAT	22255.7	192	61.46	14	14	DVVFEYPVTETA;TLTAVHDGILEDVVYPAEIVGKR;FSGKDVVFVATR;LETFSAVYR;DKGVEPSEFEDTVAQAFFDLENGNQELK;GVEPSEFEDTVAQAFFDLENGNQELK;DVVFVATR;NNTEYKLETFSAVYRR;SDLKDLYINTAIQMDVVGNR;NNTEYKLETFSAVYR;TLTAVHDGILEDVVYPAEIVGK;LCGKDVVFEYPVTETA;DLYINTAIQMDVVGNRK;ERNNTEYKLETFSAVYR	85	55	45	0.685488	0.207479	45	0.981748	0.78404	45	0.704693	0.467182	45	1.02802	0.657925	45	1.00925	0.503143	45	1.00925	0.894652	45	0.698232	0.576283	45	1.00925	0.317712	44	0.564937	0.132882	44	0.809096	0.779032	44	0.809096	0.994764	44	0.794328	0.314782
407	27.57	tr|W5H128|W5H128_WHEAT	Uncharacterized protein OS=Triticum aestivum PE=3 SV=1	tr|W5G7H1|W5G7H1_WHEAT;tr|W5GLH1|W5GLH1_WHEAT	WHEAT	68397.8	617	27.55	14	14	VAIHEAMEQQTISIAK;TSVLAAANPISGR;IAGIAIAASR;LTSVATPEHIEEAFR;FDLIFIVK;GDIHALLLGDPSTAK;TAQDNIDLQTTILSR;LFNVSTVDAAR;LRGDIHALLLGDPSTAK;SGINEHLNLSPEIANEIK;GSSAAGLTASVTR;LQENPEDVPTGELPR;YVDLQTLK;AIACLLFGGSK	38	38	36	0.855067	0.24765	37	0.816582	0.12123	37	1.45881	0.273784	37	1.72187	0.055904	38	1.40605	0.49801	38	1.49969	0.0798983	37	0.963829	0.398646	38	0.937562	0.209966	37	1.35519	0.253007	37	1.58489	0.0309521	38	1.30617	0.46638	38	1.40605	0.0581937
408	27.55	tr|W5A066|W5A066_WHEAT	Uncharacterized protein OS=Triticum aestivum PE=4 SV=1	tr|A0A0C4BIT2|A0A0C4BIT2_WHEAT	WHEAT	55273.3	497	38.43	17	13	QLETNVSLKEADAWPAEPQDAYGLEK;STDETGTPYGEYTYAELER;GSTDETGTPYGEYTYAELER;NEHMTEDMFCHEFHLADLR;LKSEGHYIIASDWK;FTYFWIK;KAQTSTEQFEMWGDGLQTR;VVSTQAPVQLGSLR;FHNIYGPFGTWK;QLETNVSLK;AQTSTEQFEMWGDGLQTR;STDETGTPYGEYTYAELERELYWPSEK;ISVTGAGGFIGSHIAR	126	91	72	0.625173	0.282411	70	0.654636	0.130702	71	0.648634	0.482941	66	1.02802	0.925412	71	0.685488	0.406924	70	0.903649	0.957811	75	0.698232	0.338053	75	0.737904	0.152073	74	0.636796	0.159944	67	1.00925	0.666729	73	0.672977	0.0600071	72	0.912011	0.591527
409	27.55	tr|W5AFM1|W5AFM1_WHEAT	Uncharacterized protein OS=Triticum aestivum PE=4 SV=1		WHEAT	89997.7	832	21.63	14	14	ASAHPSQGLPSGMDPSMVDEYASQSK;TPTLFLLGAK;GQGDIEDSWGETYSNKR;LLQEFVK;AMVSVSQSDLLANK;YLVFISAK;LTADLSSAFFPR;IPALFVANISSGEVR;DSASSPTIVVLHGGPHSVYPSSYSR;NAEDDDSPTKLEIWGPCQLENEIHVAR;RIPALFVANISSGEVR;FPWLSDGR;GQGDIEDSWGETYSNK;TMILSSAWGSK	31	31	33	1.03753	0.712747	33	1.03753	0.381507	33	0.981748	0.747246	33	0.937562	0.492525	33	0.981748	0.845603	33	0.954993	0.701299	33	1.01859	0.950813	33	1.01859	0.564545	33	1.00925	0.700937	33	0.963829	0.987232	33	1.00925	0.373198	33	0.981748	0.746875
410	27.54	tr|W5B844|W5B844_WHEAT	Uncharacterized protein OS=Triticum aestivum PE=3 SV=1	tr|W5AU73|W5AU73_WHEAT	WHEAT	46415.5	417	43.88	16	15	IDEVDAIATAR;KPDTDFDFYK;MNLSDEVDLEDYVSRPDKISAADITAICQEAGMHAVRK;MNLSDEVDLEDYVSRPDK;ILMELLNQMDGFDQTVNVK;ENAPAIIFIDEVDAIATAR;MNLSDEVDLEDYVSRPDKISAADITAICQEAGMHAVR;ISAADITAICQEAGMHAVRK;QIGIDPPRGVLLYGPPGTGK;ISAADITAICQEAGMHAVR;HMEFVEIQEEYVKDEQK;LVFQVCTSK;HSNALVDVLPPEADSSISLLASSEKPNVLYSDIGGCDIQKQEIR;TNVKKPDTDFDFYK;LAKENAPAIIFIDEVDAIATAR	44	38	41	0.972747	0.843449	40	0.895365	0.970169	39	0.613762	0.230739	38	0.608135	0.2814	39	0.570164	0.249454	39	0.737904	0.359182	41	0.794328	0.865723	40	0.744732	0.687007	41	1.02802	0.492925	40	1.05682	0.622648	42	0.954993	0.648965	39	1.28233	0.395876
411	27.5	tr|I0JTT9|I0JTT9_WHEAT	Glutamate decarboxylase OS=Triticum aestivum GN=gad1 PE=3 SV=1		WHEAT	53863.3	487	40.86	16	3	VISNASSSAGEAVYSTFSSR;LMMDSVNKNYVDMDEYPVTTELQNR;LLNDLLVAK	71	12	12	1.33045	0.66192	12	1.99526	0.370233	12	0.737904	0.679395	12	0.549541	0.427802	12	1.13763	0.887684	12	0.636796	0.510973	12	1.15878	0.783122	12	1.72187	0.441286	12	0.862979	0.803341	12	0.648634	0.511524	12	1.34276	0.756618	12	0.744732	0.610622
412	27.48	tr|W5AKS3|W5AKS3_WHEAT	Uncharacterized protein OS=Triticum aestivum PE=3 SV=1		WHEAT	82761.4	713	22.16	13	9	TFDINLPSEMVK;EAFEEYIR;CVEVFKEFYATR;LSDEAIEDALEK;AQSWIVEDSCPDYMIK;DVGLICFR;GLEPISNMFK;TISPNDSFEFNSK;TIDLEDGWAFMQR	28	22	24	1.04713	0.233803	24	0.972747	0.771641	24	1.03753	0.416244	24	0.981748	0.681404	24	0.963829	0.903237	24	0.981748	0.769099	24	1.04713	0.277956	24	0.972747	0.863032	24	1.05682	0.15153	24	1	0.777771	24	0.990832	0.569736	24	1	0.689673
413	27.35	tr|A9RAB2|A9RAB2_WHEAT	Mitogen-activated protein kinase OS=Triticum aestivum GN=MAPK2C PE=2 SV=1		WHEAT	62214.3	549	32.29	13	13	IDIWSIGCIFAELLTGKPLFPGKNVVR;NADPLALNLLER;AQPITKLEFEFERRRITK;INDIFEHVSDATR;LRILRHPDIVEIK;LANADCKLKICDFGLAR;SAEEALADLYFK;EFLEGAEPTNFMYPSAVDHFK;PPKPYTGNKLPATVDGR;GVPSGSSYPRRNNTCK;CIIRDNAQKPRRDPASVGANR;VPQGAAVARPGKVVGSALR;QFTFLEEHYAKGSTAAPPER	28	24	22	1.90546	0.0310513	23	1.2942	0.191384	22	3.49945	8.27861e-05	23	1.87068	0.0743178	22	2.37684	0.000368067	22	1.94089	0.00221637	22	1.8197	0.0175417	22	1.23595	0.0171813	23	2.58226	0.0181442	23	1.36773	0.493921	23	1.7378	0.065778	23	1.40605	0.303429
414	27.23	tr|W5ABI3|W5ABI3_WHEAT	Uncharacterized protein OS=Triticum aestivum PE=4 SV=1		WHEAT	68633.9	618	34.3	14	1	LLNLYETK	60	6	7	1.22462	0.915549	7	1.44544	0.747638	7	2.18776	0.514432	7	1.92309	0.561914	7	2.67917	0.431853	7	1.61436	0.557142	7	1.38038	0.923469	7	1.6293	0.754517	7	2.12814	0.489123	7	1.78649	0.533008	7	2.53513	0.412765	7	1.51356	0.528596
415	27.22	tr|W5BJN1|W5BJN1_WHEAT	Uncharacterized protein OS=Triticum aestivum PE=4 SV=1		WHEAT	58497.3	529	47.45	15	14	LVAVPETVTVFSIIR;KYGLSADNVLDAVVVDANGR;ATFQALFLGR;DLDLGTNELDGNVTSYEK;SLGFPAGSCPTMGVGGHLSGGGFGSLAR;TMVDPDDFFKNEQSIPPLPAAK;SSAIDEFLGCLAADIPSR;AVYVNYRDLDLGTNELDGNVTSYEK;YILPDTSKPIGIIAATEHAHVQTTVR;VLVLNQQATFQALFLGR;AIHVDPARAEAWVESGATIGELYYAVGAASR;GLYKEMEPYVSK;WQEIAPVLPQNLYLR;LIQTPATPSYSALLLSTAWNLR	47	35	17	0.990832	0.810111	17	1.03753	0.616078	17	0.529663	0.484705	17	0.524808	0.599242	17	0.554626	0.224742	17	0.505825	0.263256	17	1.03753	0.679671	17	1.10662	0.946446	17	0.625173	0.414943	17	0.625173	0.5192	17	0.654636	0.302348	17	0.597035	0.209093
416	27.22	tr|W5FR78|W5FR78_WHEAT	Uncharacterized protein OS=Triticum aestivum PE=4 SV=1		WHEAT	36827.5	331	43.81	14	14	VIFLVDVPVFGR;SGEIPIPYKPDVDVDK;STYADIKPGSIIPY;LVAGLIPDAGTIR;DLGSAVWDMIR;VPITLDFDDIR;STYADIKPGSIIPYLLR;ADLVVDVLIK;GKIDVDTPFGNMK;SGEIPIPYKPDVDVDKIK;MQIPFTFRPK;NPNPVPIPLVDIDYLIDSDGRK;AHGEETVKVPITLDFDDIR;KLVAGLIPDAGTIR	71	71	73	0.972747	0.642816	73	0.981748	0.663021	73	1	0.807218	73	1.01859	0.482238	73	1.00925	0.785405	73	1.03753	0.244706	73	0.963829	0.349376	73	0.963829	0.363388	73	0.954993	0.436602	73	0.972747	0.747784	73	0.963829	0.452889	73	0.990832	0.868594
417	27.21	tr|W5HZB1|W5HZB1_WHEAT	Uncharacterized protein OS=Triticum aestivum PE=4 SV=1		WHEAT	55946.1	498	25.1	14	11	KMFPKEDVPDATEILVPR;VIIVGAGMSGISAGK;RLSEAGITDLVILEATDR;QDGGLYDEK;LSEAGITDLVILEATDR;EISYFPSGVTVK;QDGGLYDEKVVENIIER;GYESVVYHVAGQYLR;MFPKEDVPDATEILVPR;VIIVGAGMSGISAGKR;RFWPEGEGKEFFLYASGR	50	38	31	1.31826	0.87678	31	0.981748	0.579371	32	0.903649	0.448905	31	0.685488	0.409489	32	0.691831	0.0795482	32	0.666807	0.177177	32	1.35519	0.577676	32	1.00925	0.979706	32	0.912011	0.376841	31	0.704693	0.331398	32	0.717794	0.0702713	31	0.691831	0.107809
418	27.2	tr|A4ZCD1|A4ZCD1_WHEAT	GTP-binding protein OS=Triticum aestivum GN=GBP-1 PE=2 SV=1		WHEAT	58906.7	533	37.9	16	4	FSDFPQLGR;MEHDAPPAPSHHAQDDGAVDDWARDDAEPSDR;HAAPAEESPEPADAAAAPAPPAEGVNDIQSSLQSLELK;VQVTNLICIEK	46	18	18	1.03753	0.884179	18	1.02802	0.963337	18	1.04713	0.778183	18	1	0.889797	18	1.03753	0.926013	18	1.07647	0.595173	18	0.963829	0.789576	18	0.954993	0.654199	18	0.954993	0.884047	18	0.92045	0.772759	18	0.946237	0.739304	18	0.981748	0.901971
419	27.2	tr|W5ALS3|W5ALS3_WHEAT	Uncharacterized protein OS=Triticum aestivum PE=4 SV=1		WHEAT	50621.6	452	38.27	14	9	NSDAAILLLEEMK;VLDNLQLR;NIIPALPAVEAYYK;LKGETYICLLNALAATGR;DTFHNLIVGTMK;VATSTEEYMR;TDQVYAIVR;LQDAFYFR;NYANNVSEYNTVIGSLVQQR	32	16	12	0.92045	0.743964	12	1.01859	0.904884	12	1.02802	0.767524	12	1.09648	0.53227	12	1.1272	0.465636	12	1.13763	0.262051	12	0.895365	0.377923	12	0.981748	0.624182	12	0.895365	0.35978	12	0.963829	0.523326	12	0.981748	0.596361	12	0.990832	0.965903
420	27.19	tr|W5B985|W5B985_WHEAT	Proliferating cell nuclear antigen OS=Triticum aestivum PE=3 SV=1		WHEAT	29172.1	263	71.48	14	14	CAGNDDIITIK;TVDKPEESTIIEMQEPVSLTFALR;ICKDLSSIGDTVIISVTK;DLSSIGDTVIISVTK;NLSMGMNLGNMAK;FSTAGDIGTANIVCR;FYLAPKIEEDEEMKA;ASPLSDQVTISLSSELPVVVEYK;IEEDEEMKA;AMDSSHVALVALLLR;EGVKFSTAGDIGTANIVCR;CDRNLSMGMNLGNMAK;ADDGSDTVTFMFESPNQDKIADFEMK;LMDIDSEHLGIPDSEYQAIVR	91	91	50	0.586138	0.10801	47	1.01859	0.26377	42	0.369828	0.0470555	39	0.625173	0.4537	39	0.648634	0.139148	36	0.887156	0.813919	48	0.383707	0.0358224	44	0.654636	0.0971627	51	0.765597	0.957904	48	1.28233	0.0985928	48	1.28233	0.548006	45	2.05116	0.0324712
421	27.17	tr|A0A068B052|A0A068B052_WHEAT	FVE OS=Triticum aestivum GN=FVE PE=4 SV=1	tr|A0A068AZX3|A0A068AZX3_WHEAT	WHEAT	50283.6	455	49.45	14	1	IIATHTDSPDVLIWDVESQPNR	51	8	4	0.862979	0.839191	4	0.847227	0.791752	4	0.981748	0.97229	4	1.1272	0.865449	4	0.963829	0.920991	4	1.05682	0.909054	4	0.92045	0.88207	4	0.903649	0.832955	4	0.903649	0.85905	4	1.03753	0.978989	4	0.887156	0.810786	4	0.981748	0.976009
422	27.14	tr|W5B193|W5B193_WHEAT	Uncharacterized protein OS=Triticum aestivum PE=4 SV=1		WHEAT	59972.9	539	43.04	16	6	AEANSDAMDVENAATEAETGTEK;LHFDQFIEQLKPSDLEK;AAIDGLTNTEDDDGKENGDASVK;AAIDGLTNTEDDDGKENGDASVKK;VGSHITEATGIPCQSNDYVQELLR;HKLEEPQDVEMQANGDDETPK	58	12	10	0.698232	0.517603	8	1.00925	0.936825	9	0.630957	0.265429	9	0.895365	0.862259	8	0.912011	0.865198	9	0.928966	0.748884	9	0.636796	0.0986848	7	0.981748	0.672232	9	0.524808	0.107765	9	0.737904	0.669202	7	0.758578	0.672392	9	0.809096	0.872728
423	27.11	tr|W5BBR7|W5BBR7_WHEAT	Uncharacterized protein OS=Triticum aestivum PE=3 SV=1	tr|W5ASV0|W5ASV0_WHEAT;tr|Q0WXG8|Q0WXG8_WHEAT	WHEAT	50506.8	463	32.18	15	15	ADMSIVSYGER;DDNEELPETVDWR;VVTIDGYEDVPVNSEK;YQADDNEELPETVDWRK;YQADDNEELPETVDWR;SGIFTGTCGTALDHGVAAVGYGTENGKDYWLVR;NSWGTVWGEDGYIR;CGIAVEPSYPTK;FADLTNEEYR;DNEELPETVDWR;ADDNEELPETVDWR;TGENPPNPGPTPPSPAPPSS;EELPETVDWR;ELPETVDWR;AVANQPISVAIEAGGR	119	119	75	1.28233	0.228155	76	1.41906	0.189812	75	0.580764	0.508761	76	0.448745	0.0698092	76	0.630957	0.508754	76	0.519996	0.153975	75	1.11686	0.458283	76	1.23595	0.390058	75	1.00925	0.326969	76	0.787046	0.7973	76	1.14815	0.274629	76	0.903649	0.795687
424	27.1	tr|W5ER88|W5ER88_WHEAT	Uncharacterized protein OS=Triticum aestivum PE=3 SV=1		WHEAT	42617.3	399	55.64	14	8	VAFANGVFVDASLK;DQLAAALGSAEKGEAEGLHALAEQVVQVVLADASGAGGPR;EDLTGVVLFVGHVFNPLVSA;ISFGFEASDMLK;LSTEPEFLENHIPMQK;DQLAAALGSAEK;ITTGLIKEILPAGSVDNTTR;SFVEVNEEGTEAAAATASVVTLR	50	24	11	0.870964	0.72058	11	0.946237	0.49135	11	0.483059	0.0268328	10	0.539511	0.0978271	11	0.529663	0.116528	10	0.666807	0.435954	11	0.672977	0.230072	11	0.724436	0.76176	10	0.642688	0.175015	10	0.711214	0.432946	10	0.679204	0.691902	10	0.903649	0.989184
425	27.09	tr|W5F4H9|W5F4H9_WHEAT	Uncharacterized protein OS=Triticum aestivum PE=4 SV=1		WHEAT	102268	931	21.05	13	13	QCNEMQDLLGR;DAFAVADAISQK;SAMTELQSLVAESR;NAILAEDLVR;QVGEEPHVQPALNAILAIILR;NIMQGIGGFVFGNEASESKEDSYVER;GALETLVSALTPIETSQGLK;ETMGFDPLISILK;TSVAQEFVAADYVFK;TEVQPASMNSDLLSR;IGLTTYFLR;VLQIQLETPTPSLGR;SLADAYNSLEQSNYR	36	36	36	1.00925	0.835674	36	1	0.648097	36	1.04713	0.338955	36	1.02802	0.44873	36	1.03753	0.758564	36	1.00925	0.873016	36	1.02802	0.268582	36	1.01859	0.64133	36	1.02802	0.387614	36	1.00925	0.507033	36	1.01859	0.83303	36	0.990832	0.797553
426	27.03	tr|W5HB44|W5HB44_WHEAT	Uncharacterized protein OS=Triticum aestivum PE=4 SV=1		WHEAT	74135.2	658	32.37	14	14	KWAAASDGTQIPMSVLYR;LPATGEAVGQLQGGR;WAAASDGTQIPMSVLYR;QLEDEIFAEIR;LREDAFTYAFILK;IKEDDIDAPLR;RSEEFYNSELVACPLNNVAETTVLLPHR;TPPSIFDYDMDTGVSVLK;AQDYPHILVTAGLNDPR;TDDNLLLFK;AIDFIDPAYAVEPEPSQFHSNVVR;NTSFIFYLDIPSQSK;IQDVQLFENHIAVYER;KIDTVLGGFDVSNYVTER	27	27	29	0.990832	0.561991	28	0.954993	0.490531	29	0.937562	0.167254	28	0.937562	0.402826	29	0.912011	0.138554	29	0.946237	0.753528	29	0.990832	0.274828	29	0.954993	0.231593	29	0.981748	0.496316	29	0.981748	0.918267	28	0.954993	0.430082	29	0.981748	0.668056
427	27.01	tr|A0A077RU01|A0A077RU01_WHEAT	Uncharacterized protein OS=Triticum aestivum GN=TRAES_3BF111600200CFD_c1 PE=3 SV=1		WHEAT	60284.5	573	27.75	13	12	GDFQELDQIAATRPFAK;HMFGVVGIPVTSLASR;DAGRGDFQELDQIAATRPFAK;GYLVETPDELKSALSESFR;DVVPFNFMTPMR;SPAPVVVSEGANTMDVGR;SLDQGIVEAAELLRR;SLDQGIVEAAELLR;SLAIGQCDVALVVGAR;DAILAEGSPAPVVVSEGANTMDVGR;GYLVETPDELK;LVDTTGIPFLPTPMGK	36	34	28	0.816582	0.455372	28	0.928966	0.893032	29	1.94089	0.000366523	28	2.31206	0.000214305	29	2.18776	0.000127321	29	1.85353	0.000333163	29	1.03753	0.958374	29	1.1695	0.592628	29	1.94089	0.00173117	28	2.31206	0.00141869	29	2.12814	0.00056542	29	1.85353	0.0015658
428	26.99	tr|W5BEP1|W5BEP1_WHEAT	Uncharacterized protein OS=Triticum aestivum PE=4 SV=1	tr|W5AWB7|W5AWB7_WHEAT	WHEAT	19548.2	167	68.86	14	14	KKFDDEIRNDYWGY;EAYDSIEIPK;KFDDEIRNDYWGY;ISTMTADEYFAK;YVDTVTPEYKPK;IEKEIAELK;FDALLIEMK;FDDEIRNDYWGY;FSQEPKPIDWEYYK;ISTMTADEYFAKHPELK;AGKAIDWDGLAK;VVDMYKEAYDSIEIPK;AIDWDGLAK;TFEDVNHQLQTK	52	52	48	0.654636	0.366578	49	0.685488	0.327596	47	0.731139	0.840531	45	1.14815	0.575935	47	0.801678	0.82353	44	1.78649	0.0179601	48	0.398107	0.00142201	48	0.409261	0.00118957	51	0.912011	0.960323	49	1.34276	0.341674	51	0.946237	0.976673	48	2.26987	0.00127082
429	26.97	tr|W5GRG5|W5GRG5_WHEAT	Uncharacterized protein OS=Triticum aestivum PE=4 SV=1		WHEAT	30977.2	286	72.38	13	2	FILDGEMPPYLLAK;TSVEYEPVYSDAQAR	51	7	2	0.870964	0.853993	2	0.862979	0.886949	4	1.10662	0.863295	2	1.25892	0.729981	3	1.09648	0.830882	3	1.11686	0.770622	4	0.981748	0.899833	3	0.972747	0.933606	4	0.92045	0.889841	2	1.05682	0.962692	4	0.912011	0.923466	4	0.937562	0.989732
430	26.91	tr|W5BTN0|W5BTN0_WHEAT	Uncharacterized protein OS=Triticum aestivum PE=4 SV=1		WHEAT	304761	2792	7.056	15	7	LTAAAAAEPYESVK;LLGDLLDFSAR;LYVDGSLHESR;SDLFGGGGSDLESWR;AIQDILFLACSHPENR;NLGGINFSITADNVR;VLNSVFSSASIASSAPSR	24	15	14	1.10662	0.352052	14	0.724436	0.289712	15	1.51356	0.0336151	15	1.34276	0.16409	15	0.954993	0.810494	15	1.39316	0.100991	15	1.07647	0.96949	15	0.691831	0.300201	14	1.08643	0.867709	14	0.972747	0.592892	14	0.685488	0.144603	15	0.990832	0.875694
431	26.91	tr|W5F5Z0|W5F5Z0_WHEAT	Uncharacterized protein OS=Triticum aestivum PE=3 SV=1		WHEAT	24905.6	222	67.12	14	6	VLVCLEEAGAEYDFVPMSR;NPFGEIPVLEDGDLTLYQSR;AWWEALLARPSVK;YFMATEHAVVLDVYPHVK;VIAGMPPDFGFGSGNIP;AWWEALLAR	114	17	21	1.47231	0.8211	22	1.28233	0.809088	22	3.98107	0.0319039	22	2.77971	0.0675039	23	3.83707	0.116883	22	3.19154	0.0781905	21	1.15878	0.602349	22	1.18032	0.866202	22	5.05825	0.00524659	22	3.69828	0.00298731	23	5.01187	0.0054608	22	4.2462	0.0340057
432	26.9	tr|W5HTI2|W5HTI2_WHEAT	Uncharacterized protein OS=Triticum aestivum PE=4 SV=1		WHEAT	66004	592	28.72	13	2	SSAAASSSSASSAADKAANGVAALNLSDR;AANGVAALNLSDR	33	3	0	0	-	0	0	-	0	0	-	0	0	-	0	0	-	0	0	-	0	0	-	0	0	-	0	0	-	0	0	-	0	0	-	0	0	-
433	26.86	tr|W5FK23|W5FK23_WHEAT	Uncharacterized protein OS=Triticum aestivum PE=4 SV=1		WHEAT	130746	1216	26.4	20	6	QMTAFGLGELCPDADR;NMGTIGGNVIMAQR;QFNVELINSAR;DAPVLNADEDGWYHPK;LPFASDIVTVLLAAGSTVTIQTASK;AIEIFSDGTPVFR	54	14	14	0.862979	0.681967	13	1.01859	0.543173	14	0.483059	0.0485739	13	0.559758	0.0473916	14	0.586138	0.431332	14	0.405508	0.0100813	14	1.23595	0.512606	14	1.48594	0.156001	14	0.654636	0.145786	14	0.765597	0.276888	14	0.794328	0.900048	14	0.549541	0.0557773
434	26.86	tr|A0A077S4T4|A0A077S4T4_WHEAT	Uncharacterized protein OS=Triticum aestivum GN=TRAES_3BF094400080CFD_c1 PE=4 SV=1		WHEAT	219014	1991	10.55	15	15	MLPDLFDHPDQNVR;AVVPAIDVMFQALSEFGAK;TFNFSLSGASSR;QDVENLTELDKSAELLVR;ALDTASSTSAASSDGLPREDISSK;LRLESIEAVNK;ALDALLAFQR;DLPSPTMAIVAER;GILADVLK;LHKEYVPICMECLNDSTPDVR;VDGEPQTQSNIPPMDER;IQPTGTVDLFTALR;ENGSDVAEQSGELVSR;QIDGIELLQK;SVRENGSDVAEQSGELVSR	26	26	27	0.92045	0.95517	27	1.04713	0.876553	28	0.496592	0.0188905	27	0.534564	0.00829373	27	0.554626	0.0146022	27	0.496592	0.0151074	29	0.990832	0.692522	29	1.1272	0.819632	28	0.654636	0.0188645	27	0.698232	0.0441682	28	0.731139	0.0190484	28	0.654636	0.0098008
435	26.84	tr|W5FTM6|W5FTM6_WHEAT	Uncharacterized protein OS=Triticum aestivum PE=3 SV=1	tr|W5EV84|W5EV84_WHEAT;tr|A0A096USB9|A0A096USB9_WHEAT	WHEAT	79435	695	36.26	21	14	FWESFGK;EVEETEYNEFYK;YWDWELANETKPIWMR;GTQITLFLR;EVEETEYNEFYKK;SVLYIPGMAPLSNEEIMNPK;AVELLYETALISSGYTPESPAELGGK;AQTLGDTSSLEFMR;AIYYIATDSLQSAK;AFNEFLDPLAHAHFTTEGEVEFR;NETDLISLDQYVENMPETQK;RIFEINPDHPIVK;FLSVTDPSVLADGGDMEIR;IFEINPDHPIVK	72	43	36	0.928966	0.0953113	36	0.928966	0.29924	36	0.937562	0.201152	36	1	0.66147	36	0.937562	0.538398	36	0.990832	0.943744	36	0.946237	0.224947	36	0.937562	0.585088	36	0.972747	0.28526	36	1.02802	0.509029	36	0.963829	0.694922	36	1.01859	0.876342
436	26.83	tr|W5EQ09|W5EQ09_WHEAT	Uncharacterized protein OS=Triticum aestivum PE=4 SV=1		WHEAT	44852.8	424	48.35	13	6	VMVDFIQVFQSAPSSADDQVAAMR;LVLQCVEEPHAAVFTQELEK;HLLGGSLPSPDGYYGNCVYPGGLAR;GLPEPSVKPIWSR;ASKEVTEASLVEIVTAIR;EVTEASLVEIVTAIR	46	16	18	0.981748	0.924252	18	0.972747	0.696981	18	0.954993	0.916877	18	0.963829	0.992528	18	0.946237	0.693569	18	0.963829	0.878923	18	0.981748	0.963026	18	0.963829	0.801879	18	0.937562	0.869593	18	0.946237	0.944735	18	0.928966	0.648234	18	0.946237	0.83351
437	26.82	tr|W5EHC9|W5EHC9_WHEAT	Uncharacterized protein OS=Triticum aestivum PE=3 SV=1		WHEAT	58510	510	34.51	14	2	FIAEFLADVAELQCLPPTHEPR;LSILGLMTPSPLAAVLK	37	2	1	0.613762	0.436592	1	0.625173	0.446837	1	1.10662	0.827989	1	1.78649	0.374526	1	1.11686	0.804964	1	1.45881	0.500625	1	0.744732	0.602286	1	0.758578	0.619078	1	0.937562	0.908506	1	1.51356	0.476311	1	0.954993	0.93317	1	1.23595	0.667142
438	26.76	tr|W4ZWS1|W4ZWS1_WHEAT	Uncharacterized protein OS=Triticum aestivum PE=3 SV=1		WHEAT	47106.1	437	38.22	14	14	LATLGLAGSTTK;KQFGAPLAAFQLNQEK;AEFPFHAIPK;MVQNGDILLNK;EIAPIMTEYWEK;AISEKEIAPIMTEYWEK;EITGIASFKPAAVA;GYGCPGLSLTASAVSIAEVAR;YLPSLAQFK;QFGAPLAAFQLNQEK;EITGIASFKPAAVAK;VFVPEEDRLTGINSFQDISK;TVGCWALTEPDYGSDASSLK;ELLGGNGILADFLVAK	37	37	38	1.14815	0.233179	38	1.07647	0.517663	38	1.43219	0.0401003	38	1.25892	0.309656	38	1.36773	0.11091	38	1.27057	0.161283	38	1.13763	0.426978	38	1.0666	0.821084	38	1.39316	0.0517329	38	1.21339	0.37739	38	1.31826	0.140542	38	1.22462	0.202095
439	26.75	tr|A0A080YU61|A0A080YU61_WHEAT	Uncharacterized protein OS=Triticum aestivum GN=TRAES_3BF271000010CFD_c1 PE=4 SV=1		WHEAT	43964.3	397	43.07	13	12	QLWPMLAER;NVLSVVVPGCPALAHVCLQTGR;NEAFNCSNGDVFK;DALAPLTDVTHVFYAAWSSHETEDR;SWWWAGAVGAVK;DALAPLTDVTHVFYAAWSSHETEDRNR;FGVEWAGYEGEDSR;AAAAEPTFQSVALILGSTGIVGTSLLDILPR;FSLADAMAGK;SWWWAGAVGAVKK;DGAVTWSVHRPTVIFGFSPR;NTVNSFNAWIDK	41	40	34	1	0.415491	34	0.946237	0.759013	34	1.30617	0.10237	34	1.30617	0.377311	34	1.25892	0.589493	34	1.39316	0.0689027	34	0.928966	0.810599	34	0.887156	0.190263	34	1.08643	0.45357	34	1.07647	0.945526	34	1.03753	0.708091	33	1.15878	0.32985
440	26.71	tr|A0A077RPF9|A0A077RPF9_WHEAT	Peroxidase OS=Triticum aestivum GN=TRAES_3BF171700070CFD_c1 PE=3 SV=1		WHEAT	35874.7	337	49.26	16	16	AVPGLSPGFYK;VVSCADVTVLATR;KGMFLSDQSLIDHPLTK;NLALTFSK;LDSFAPAPDKVNDLPSPFDGADR;DLPSPFDGADR;FNVDLGRLDSFAPAPDKVNDLPSPFDGADR;ILFHDCFTQGCDASVLIK;LSTDDLVSLSGAHTFGVAHCGVIAPR;TCTKPTATTTQDLDVLTPHVFDNK;GMFLSDQSLIDHPLTK;CTKPTATTTQDLDVLTPHVFDNK;VPGLSPGFYK;MTEMGVITSK;KLSTDDLVSLSGAHTFGVAHCGVIAPR;VALDLIDR	80	80	54	0.724436	0.252875	54	0.642688	0.149991	54	0.765597	0.272869	54	1.03753	0.959125	54	0.679204	0.162997	54	0.963829	0.811534	54	0.77983	0.189526	54	0.698232	0.109829	54	0.809096	0.501736	54	1.1272	0.618711	54	0.724436	0.322662	54	1.03753	0.49612
441	26.68	tr|W5DQV8|W5DQV8_WHEAT	Uncharacterized protein OS=Triticum aestivum PE=3 SV=1		WHEAT	61597.5	562	31.49	15	6	LVVHEMDDSYNQIFT;LVVHEMDDSYNQ;VLVDHSIVETFAMGGR;LVVHEMDDSYNQI;GIDGGLQTHFCQDESR;LVVHEMDDSYN	82	21	1	1.01859	0.957556	1	1.15878	0.756931	1	1.13763	0.783998	1	1.10662	0.822558	1	1.2942	0.61649	1	1.13763	0.787271	1	0.990832	0.996327	1	1.1272	0.791061	1	0.847227	0.757585	1	0.824138	0.721812	1	0.963829	0.958311	1	0.847227	0.754425
442	26.67	tr|W5DNX6|W5DNX6_WHEAT	Uncharacterized protein OS=Triticum aestivum PE=4 SV=1		WHEAT	62054.3	594	34.51	14	1	AGDDPVTAFIASSEAALAGAESTK	31	1	1	0.972747	0.967058	1	1.00925	0.973874	1	1.01859	0.948558	1	1.04713	0.915966	1	1.05682	0.890428	1	0.954993	0.937075	1	1.0666	0.886532	1	1.10662	0.830337	1	1.0666	0.874551	1	1.09648	0.843181	1	1.10662	0.818843	1	1	0.987589
443	26.66	tr|W5B4W2|W5B4W2_WHEAT	Uncharacterized protein OS=Triticum aestivum PE=4 SV=1		WHEAT	42643.2	382	48.17	14	4	AHGGVHDGTEIVLWK;LVPYNPAYQDESVLWTESR;MVNNIYLNFDAFHGDK;IRDEEGYPAFALVNMVTGECIK	109	37	18	1.58489	0.260099	18	1.47231	0.343009	18	1.72187	0.226517	18	1.0666	0.794724	18	1.57036	0.214635	18	1.02802	0.952219	18	1.59956	0.270692	18	1.45881	0.236576	18	1.34276	0.251785	18	0.855067	0.983533	18	1.24738	0.318836	18	0.831764	0.821461
444	26.56	tr|W5ARK1|W5ARK1_WHEAT	Uncharacterized protein OS=Triticum aestivum PE=4 SV=1		WHEAT	38882.4	348	55.75	13	1	TAVTVDDCIKELAGVVR	67	5	4	1.00925	0.687772	4	0.928966	0.76403	4	0.981748	0.851398	4	0.963829	0.816672	4	0.903649	0.617729	4	1.02802	0.521314	4	0.946237	0.6123	4	0.879022	0.352069	4	1	0.96323	4	0.981748	0.659818	4	0.92045	0.506298	4	1.04713	0.637743
445	26.56	tr|W5AMP7|W5AMP7_WHEAT	Uncharacterized protein OS=Triticum aestivum PE=4 SV=1		WHEAT	37996.2	358	47.21	13	13	VVVLNTANLPLVK;LALAAGGMSLPSYSDSAK;IEGGSLFIVPR;LDVDIPNGGR;AISPEVLEASFNTTPEMEK;LDSEIFFAPN;IADASGMEWFSIITTPNPIFSHLAGK;EVGLGADLVR;GTVGIVLPEATK;VLETHIEGGSLFIVPR;RLDSEIFFAPN;IDAHSMCSPGFSCDSAYQVTYIVR;DMALNCLEAK	64	64	54	1.00925	0.291115	54	1.02802	0.254845	54	1	0.78357	54	0.972747	0.425565	54	1.00925	0.715594	54	0.990832	0.613877	54	0.990832	0.816431	54	1.00925	0.887058	54	1	0.880422	54	0.972747	0.360112	54	1.00925	0.809924	54	0.990832	0.702734
446	26.49	tr|W5G6L7|W5G6L7_WHEAT	Uncharacterized protein OS=Triticum aestivum PE=3 SV=1		WHEAT	54288.7	502	43.43	13	3	EFSTEEEAIELANDTHYGLAGAVISGDRER;QLFIDGDWR;RLPVINPTTEASIGEIPAGTSEDVDAAVAAAR	58	21	19	0.887156	0.791495	19	0.887156	0.325513	19	0.461318	0.30307	19	0.496592	0.594082	19	0.461318	0.200702	19	0.544503	0.235787	19	0.787046	0.962568	19	0.787046	0.418797	19	0.717794	0.546911	19	0.77983	0.80153	19	0.704693	0.216438	19	0.895365	0.575653
447	26.46	tr|W5DWC6|W5DWC6_WHEAT	Phytochrome OS=Triticum aestivum PE=3 SV=1		WHEAT	127678	1166	16.98	13	12	LLVGEVFGNCCR;RGDLEPYLGLHYPATDIPQASR;AIVNGQVQLGELELR;LLFSPSSGVLLER;SIVGVCFVGQDITGQK;FHDDEHGEVLAESR;GPIFVIVNACSSR;AGGGGGGAAGSAAATESVSK;EISLLNPLWIHSR;VAELTGLTVEEAMGK;DASLQSIEDGSLVLEK;DSPTGIVTQSPSIMDLVK	23	21	21	0.870964	0.738814	21	0.816582	0.247872	21	0.912011	0.603641	21	1.03753	0.452892	21	0.855067	0.74052	21	0.855067	0.989782	21	1.04713	0.588131	21	0.990832	0.752022	21	0.981748	0.640025	21	1.11686	0.428574	21	0.92045	0.696086	21	0.928966	0.93993
448	26.41	tr|A0A096UMM2|A0A096UMM2_WHEAT	Uncharacterized protein OS=Triticum aestivum PE=4 SV=1		WHEAT	98839.7	886	19.3	13	3	LSGGAVQLADVTHGFSELFAVK;LLETWAEK;DAASEAVGSDIVLHVK	25	8	3	0.990832	0.914027	3	1.21339	0.325897	3	1.18032	0.3969	3	1.18032	0.355744	3	1.44544	0.131148	3	0.990832	0.971389	3	1.18032	0.41173	3	1.43219	0.134686	3	0.954993	0.799841	3	0.946237	0.882813	3	1.15878	0.377872	3	0.801678	0.318301
449	26.4	tr|W5GUY3|W5GUY3_WHEAT	Uncharacterized protein OS=Triticum aestivum PE=4 SV=1		WHEAT	48732.3	446	44.39	13	13	WSYPGGGLNQIPGECTISGDIR;GTTDCLGHVALVTQLMR;LTPFYSTSFVVQK;LKEYVDDINAGLETKLPTR;LKEYVDDINAGLETK;ELQDEGFDVQTAGYGLLK;LQNDPPALVPQEDLVAQHVVDALRPVSTDTGGGPLVVR;YVLPDENLR;TGPLFWIDTADKQPCIGTGGMIPWHLK;DAVGGLDRDPFVALLAK;EYVDDINAGLETK;AINSMELNMDALK;AINSMELNMDALKEIQTR	47	47	50	1.02802	0.342764	49	1.14815	0.336065	50	1.19124	0.16351	50	1.15878	0.60571	50	1.34276	0.123099	50	1.09648	0.711129	50	1.08643	0.252716	49	1.21339	0.247382	50	1.07647	0.383795	50	1.03753	0.971322	49	1.20226	0.35419	50	0.981748	0.807072
450	26.33	tr|W5DYV0|W5DYV0_WHEAT	Uncharacterized protein OS=Triticum aestivum PE=4 SV=1		WHEAT	197740	1788	10.12	14	2	ACYDMYLGSR;LVEAFVPFLEK	28	3	3	0.963829	0.980338	3	1	0.933706	3	0.954993	0.963969	3	0.972747	0.944404	3	0.981748	0.879199	3	1.04713	0.855883	3	0.895365	0.890531	3	0.928966	0.975654	4	0.895365	0.861015	3	0.912011	0.879878	4	0.92045	0.945103	3	0.981748	0.969348
451	26.32	tr|A0A0D5ZBN9|A0A0D5ZBN9_WHEAT	Chloroplast MDAR6 protein OS=Triticum aestivum PE=2 SV=1		WHEAT	52042.6	485	31.34	14	14	LFTPSLAK;AVFDNQNREYVIVGGGNAAGYAAR;GALIDKLDAGSDGR;GVFLESGTSEEFSLLPK;IATFWIDSDSR;YGSLIISTGCAAAR;EYVIVGGGNAAGYAAR;SATSVEDALEIAR;AYDYLPYFYSR;KYEELYEQNGVK;IGGDLPGVHYIR;IGGDLPGVHYIRDVADADSLVSSLGK;DVADADSLVSSLGK;LKSATSVEDALEIAR	47	47	40	0.831764	0.430606	39	0.990832	0.80181	40	0.981748	0.816712	40	1.1695	0.313781	40	1.18032	0.441503	40	1.10662	0.503205	40	0.887156	0.658146	40	1.05682	0.917236	41	1.1695	0.248381	40	1.39316	0.0664351	41	1.39316	0.10269	41	1.30617	0.122372
452	26.22	tr|W5A9E1|W5A9E1_WHEAT	Uncharacterized protein OS=Triticum aestivum PE=4 SV=1		WHEAT	17654.4	155	60.65	17	5	LRKECPNADCGAGTFMANHFDR;LAVLQFYK;ECPNADCGAGTFMANHFDR;LAVLQFYKVDDATGK;VKLAVLQFYK	148	54	44	0.794328	0.591129	44	0.895365	0.518182	44	0.544503	0.154514	44	0.666807	0.307065	44	0.60256	0.143253	44	0.724436	0.339132	44	0.717794	0.575594	44	0.801678	0.504019	44	0.737904	0.398165	44	0.912011	0.735719	44	0.824138	0.345036	44	1.03753	0.753545
453	26.2	tr|W5CQ67|W5CQ67_WHEAT	Glycylpeptide N-tetradecanoyltransferase OS=Triticum aestivum GN=TRAES_3BF075800110CFD_c1 PE=3 SV=1		WHEAT	49486	438	37.21	14	14	LYKLPDAPLTPGFR;FGPGDGQLHYYLYNYR;LIDVGFSR;KLVAFISGVPAR;MAEINFLCVHKK;NGIKPSELGLVLL;HKFWETQPVGQFGDVADVSLPDGAIEPPSPLSEVR;TPLQQLMNDALIVAK;MAEINFLCVHK;FNYSPAFLR;LPDAPLTPGFR;NFDVFNALDVMENEGFLK;AAYSYYNVAVK;LVAFISGVPAR	32	32	38	1.1272	0.61847	38	1.0666	0.674478	38	1.04713	0.959923	38	0.912011	0.653799	38	0.972747	0.977	38	1.43219	0.255988	38	0.724436	0.275921	38	0.679204	0.245072	38	1.08643	0.786282	38	0.946237	0.818974	38	1.00925	0.84748	38	1.47231	0.181404
454	26.18	tr|W5DDR5|W5DDR5_WHEAT	Uncharacterized protein OS=Triticum aestivum PE=3 SV=1		WHEAT	27522.2	238	37.82	13	13	IVFENTVDAR;ELVVQGLLR;KKIEYSMQLNASR;VLQAQDDLVNK;LQLVEAEK;AGEISVSAEEEFNIEKLQLVEAEK;LEVVFR;IEYSMQLNASR;MNDTDVSK;NLLKELVVQGLLR;DGKIVFENTVDAR;KIEYSMQLNASR;IKVLQAQDDLVNK	114	114	96	1.03753	0.480343	97	0.870964	0.902468	95	0.972747	0.76263	91	0.92045	0.864235	95	0.801678	0.92432	95	0.972747	0.591479	100	0.972747	0.764344	101	0.794328	0.381104	100	1.43219	0.367235	96	1.40605	0.852846	100	1.21339	0.743765	100	1.48594	0.238066
455	26.17	tr|W5HIS7|W5HIS7_WHEAT	Uncharacterized protein OS=Triticum aestivum PE=4 SV=1		WHEAT	68609	612	27.12	13	12	ESGLPVALVEYEGEQHGFR;SAGGYTTLASLAFR;AGASLYGIGDITLLR;GSGFWNIYK;VLISGNDFYASPR;ALKESGLPVALVEYEGEQHGFR;YMDNLVGSEGAYYER;TVGKFEVADDITPIKIENFD;WGIVDVDDCCSCAR;VCVAGSNPMLVESPAEPK;GWAFLDVNYGGSTGYGR;GELFFVTDR	39	34	33	0.946237	0.564327	33	0.870964	0.335712	33	0.92045	0.628791	33	0.963829	0.924564	33	0.847227	0.382672	33	0.847227	0.275137	33	1.08643	0.529568	33	0.990832	0.816428	33	1.02802	0.854854	33	1.07647	0.691976	33	0.946237	0.5616	33	0.946237	0.420409
456	26.16	tr|W5DZW0|W5DZW0_WHEAT	Uncharacterized protein OS=Triticum aestivum PE=4 SV=1		WHEAT	37579.2	348	54.6	15	6	VALCQLSVTADK;TLTAGQDLTVVDTDVGR;AAAASSFRPEAAR;AAIESAAADGAK;VALCQLSVTADKAR;SPPAVEPPAPPLSK	42	16	12	0.751623	0.863091	12	0.879022	0.931398	12	0.912011	0.967529	12	1.20226	0.894987	12	1.07647	0.963263	12	0.946237	0.963061	12	0.963829	0.930692	12	1.11686	0.999797	12	1.24738	0.739111	12	1.61436	0.618792	12	1.44544	0.677119	12	1.2942	0.676942
457	26.14	tr|W5F027|W5F027_WHEAT	Uncharacterized protein OS=Triticum aestivum PE=4 SV=1		WHEAT	71765.7	636	29.4	14	14	QTYTFYFVK;NEVEELQELHKTEVEK;MEVAGAEAAPAQVK;AESAGLCSSLEELEHEIK;AAVLAELRPLSAENR;AESAGLCSSLEELEHEIKR;AAVDADDDAYEAEPPKEKPKPK;VVDGEIALLQEDLNAATAR;VADEEVTLFQDKESQATAK;GMEVAGAEAAPAQVK;AAANDMAPPKDAAEEWPEPK;VADEEVTLFQDK;QYNEAFNEKLEEMKPYR;MQDTVVERDAIQDQVK	36	36	39	1.00925	0.440825	39	1.05682	0.345671	39	0.666807	0.0548594	39	0.654636	0.0122989	39	0.704693	0.0762471	39	0.679204	0.0316146	39	0.972747	0.770112	39	1.02802	0.637941	39	0.679204	0.0657109	39	0.666807	0.0148973	39	0.711214	0.090884	39	0.685488	0.0380951
458	26.13	tr|W5FVB7|W5FVB7_WHEAT	Proteasome subunit beta type OS=Triticum aestivum PE=3 SV=1	tr|W5F826|W5F826_WHEAT	WHEAT	32725.8	298	57.38	13	13	LSVGYNILTR;ICELADKCVIASSGFQGDIK;MSCPAMAQLLSNTLYYKR;DAVTPLSESEAVDLVKDVFASATER;DVFASATER;TGYSAQGSGSTLIMPVLDNQLK;DAVTPLSESEAVDLVK;RGDWVYENNGGTCVAIAGADYCVVAADTR;FFPYYAFNVLGGLDSEGK;MSCPAMAQLLSNTLYYK;CVIASSGFQGDIK;GCVYSYDAVGSYER;DIYTGDKVEIVVINK	59	59	51	0.855067	0.0654903	50	1.08643	0.767416	51	1.18032	0.543454	51	1.35519	0.0542708	51	1.48594	0.118869	51	1.41906	0.14682	51	0.816582	0.179896	51	1.04713	0.840266	51	0.981748	0.66464	51	1.14815	0.180873	51	1.24738	0.299364	51	1.18032	0.346584
459	26.13	tr|W5E8W4|W5E8W4_WHEAT	Uncharacterized protein OS=Triticum aestivum PE=4 SV=1		WHEAT	30706	267	59.18	13	13	MEDQDAFER;QTAPHETYIYFMDLLVK;GYDYLSINDAK;IAEFHTELELLPAK;LVEVTQLFDRFK;ASNFDVCSTLLSQLK;TVRDEIAGCSEKGYDYLSINDAK;TVRDEIAGCSEK;EIYEQAVILSVK;HGVELEQSFMEGAYNR;LVEVTQLFDR;EIPAAPVINQTLGYAR;FSSDKELEQYIAEEHPEWDVKDGR	75	75	60	0.92045	0.731499	58	0.903649	0.76867	54	1.01859	0.487186	55	1.09648	0.671591	55	1.00925	0.822232	54	1.07647	0.369044	57	0.972747	0.841339	59	0.928966	0.408412	60	1.39316	0.186235	61	1.44544	0.314048	60	1.35519	0.467734	59	1.43219	0.134117
460	26.1	tr|W5DP16|W5DP16_WHEAT	UDP-glucose 6-dehydrogenase OS=Triticum aestivum PE=3 SV=1	tr|W5ETW5|W5ETW5_WHEAT	WHEAT	52916.2	480	62.08	30	1	IYDSMQKPAFVFDGR	194	1	0	0	-	0	0	-	0	0	-	0	0	-	0	0	-	0	0	-	0	0	-	0	0	-	0	0	-	0	0	-	0	0	-	0	0	-
461	26.1	tr|W5I9M3|W5I9M3_WHEAT	Uncharacterized protein OS=Triticum aestivum PE=3 SV=1		WHEAT	29651.4	267	50.19	13	13	TLNCLPIANIEHFR;IKASGCNVLLIQK;DVERDEIEFITK;GSNQLVIDEADR;DAVTELSLHYLAK;GSNQLVIDEADRSLHDALCVIR;EDKLGYADVVEEVSAGDGK;FLIAGGGAPEIEMSMQLAAWSK;TLNCLPIANIEHFREDKLGYADVVEEVSAGDGK;NYILGMVK;LGYADVVEEVSAGDGK;ASGCNVLLIQK;ELHGMESYCIK	41	41	43	0.972747	0.981538	43	1.08643	0.572954	43	1.01859	0.748377	43	1.03753	0.731029	43	1.13763	0.370003	43	1.49969	0.12369	43	0.698232	0.209079	43	0.751623	0.4828	43	0.963829	0.844371	43	0.972747	0.826352	43	1.0666	0.437171	42	1.38038	0.152434
462	26.09	tr|W5A3L5|W5A3L5_WHEAT	Uncharacterized protein OS=Triticum aestivum PE=4 SV=1		WHEAT	88110.5	789	18.25	13	1	GLDIGTLIEVR	38	1	1	0.794328	0.67199	1	0.758578	0.614198	1	0.879022	0.814799	1	1.09648	0.833988	1	0.83946	0.743537	1	0.954993	0.935151	1	0.92045	0.876056	1	0.870964	0.800565	1	0.895365	0.841389	1	1.11686	0.80757	1	0.855067	0.768156	1	0.972747	0.963597
463	26.09	tr|W5APE4|W5APE4_WHEAT	Uncharacterized protein OS=Triticum aestivum PE=3 SV=1	tr|D2KZ08|D2KZ08_WHEAT	WHEAT	55579.8	511	40.12	13	3	SSASSPQTNSTEENGFK;SRDDPFPAEWGVGAIFGQECQKR;GVGLILGTEFANNK	24	4	5	0.887156	0.669572	5	0.816582	0.56487	5	0.972747	0.973784	5	1.08643	0.691889	5	0.895365	0.842574	5	1.05682	0.802095	5	0.912011	0.777591	5	0.83946	0.660189	5	0.928966	0.825455	5	1.04713	0.829699	5	0.862979	0.703506	5	1.00925	0.949208
464	26.09	tr|A0A0D3MT28|A0A0D3MT28_WHEAT	SGT1 OS=Triticum aestivum GN=SGT1 PE=2 SV=1		WHEAT	41351.9	378	36.77	13	13	ECDDRIAEEASQVPVK;AEPVTWTSLDYTGKPK;AALEVGSSYASGDSR;GSACIKLEEYQTAK;AAAAASDLESK;EIYSDADEDMR;DWDKLEAEVK;TVEGSPPDGMELK;LGSYTEAVADANK;AAAAAASDLESK;EIYSDADEDMRR;LMKECDDRIAEEASQVPVK;SFVESNGTVLSTNWK	98	98	74	0.981748	0.859691	68	1.07647	0.472828	71	0.772681	0.263745	69	0.77983	0.341286	67	0.831764	0.84216	68	1.05682	0.776643	72	0.711214	0.152866	66	0.787046	0.559676	78	1.00925	0.834919	74	1.02802	0.974712	73	1.11686	0.492018	72	1.43219	0.214281
465	26.07	tr|W5CWR9|W5CWR9_WHEAT	Uncharacterized protein OS=Triticum aestivum GN=TRAES_3BF020200010CFD_c1 PE=4 SV=1		WHEAT	37709.6	341	48.39	13	7	AHAVHPISAVQMEWSLWAR;LGVDHIDLYYQHR;IDTTIPIEDTIGELK;NLDSNIDSLTVR;VSLGTQGLEVSK;IDTTIPIEDTIGELKK;GVTFFDTSDVYGPHANEILLGK	42	28	29	0.92045	0.747128	29	1.11686	0.699929	29	1.19124	0.461672	29	1.27057	0.669511	29	1.44544	0.42642	29	1.19124	0.66295	29	0.990832	0.754053	29	1.20226	0.706662	29	0.954993	0.795735	29	1.02802	0.948755	29	1.15878	0.747298	29	0.954993	0.95612
466	26.07	tr|W5E2W7|W5E2W7_WHEAT	40S ribosomal protein SA OS=Triticum aestivum PE=3 SV=1		WHEAT	33270.3	308	47.08	13	5	NSIGCLYWLLAR;RSDGIYIINLGK;ALSQKEQDIQMMLAADVHLGTK;SDGIYIINLGK;FAQHTGANAIAGR	171	26	26	0.903649	0.616506	26	0.937562	0.469191	26	0.794328	0.604877	26	0.870964	0.985751	26	0.831764	0.459817	26	1.1695	0.891581	26	0.672977	0.52121	26	0.698232	0.393513	26	0.912011	0.952626	26	1	0.656288	26	0.946237	0.76032	26	1.34276	0.556468
467	26.06	tr|A0A0H2UIF3|A0A0H2UIF3_WHEAT	Uncharacterized protein OS=Triticum aestivum PE=3 SV=1		WHEAT	55478.9	504	31.15	13	13	VQDNIPICASIIGQR;RGLQELVTDGMVQ;TLHPDVDWLEK;LALYSLEAGPEWIR;VGYIAYPSEADGFHAQLLK;LVTVVNPGNPSGAFIPKPMLQR;NRELLVEAMSPLGEDAVK;EIVWEPATSK;ELLVEAMSPLGEDAVK;LPDNCSDDFEVVR;GLQELVTDGMVQ;YGADDGLPELR;GGEGAIYLWAK	42	42	44	1.24738	0.785574	44	1.03753	0.965702	44	1.65959	0.111149	44	1.33045	0.175882	44	1.39316	0.18856	44	1.25892	0.558925	44	1.31826	0.287347	44	1.09648	0.444915	44	1.58489	0.114976	44	1.25892	0.181551	44	1.31826	0.194564	44	1.19124	0.571879
468	26.05	tr|W5HGR4|W5HGR4_WHEAT	ATP-dependent 6-phosphofructokinase OS=Triticum aestivum GN=PFK PE=3 SV=1		WHEAT	58842.8	535	27.29	13	8	QVVFTLETYGVK;VELDFNDPSWK;DIYYEPNEVK;NLVENINLAGGSFLGVSR;TIDNDIPLMDKTFGFDTAVEEAQR;NIVGIPFGFR;TIDNDIPLMDK;FQEDWDNRFNLPR	30	20	24	0.981748	0.92896	24	0.990832	0.845063	24	0.946237	0.729776	24	0.954993	0.796452	24	0.963829	0.702671	24	0.855067	0.289007	24	1.09648	0.342163	24	1.10662	0.394446	24	1.03753	0.964871	24	1.04713	0.969907	24	1.04713	0.879866	24	0.937562	0.34111
469	26	tr|Q41590|Q41590_WHEAT	Voltage dependent anion channel (VDAC) (Fragment) OS=Triticum aestivum GN=TAVDAC2 PE=2 SV=1		WHEAT	29315.8	273	67.03	13	7	SLITFSTEVDTK;VNTLAASYYHQVQR;NEAILADLQTQVK;YNNFGVASALIQHAWRPK;KNEAILADLQTQVK;TTAVGAEIAHSFSSNENTITIGTQHELDPLTTVK;IKNFTVDVK	91	24	16	1.09648	0.749778	16	1.08643	0.965729	16	1.61436	0.127728	16	1.47231	0.0804189	16	1.61436	0.0755933	16	2.208	0.0324893	16	0.704693	0.355086	16	0.698232	0.556132	16	1.02802	0.931774	16	0.937562	0.686884	16	1.02802	0.656294	16	1.51356	0.350362
470	25.99	tr|W5I1R7|W5I1R7_WHEAT	Uncharacterized protein OS=Triticum aestivum PE=3 SV=1		WHEAT	25359.5	227	60.79	13	10	RELAEDGYSGVEVR;FKDGYMISSGQPVNEYIDAAVR;LGPTTPLPDLVTIHPPKEEDELRPPALVEV;DGYMISSGQPVNEYIDAAVR;FNFPENGVELYAEK;GLCAIAQAESLR;RFNFPENGVELYAEK;ELAEDGYSGVEVR;FVSDGVFYAELNEMLTR;GKLGPTTPLPDLVTIHPPKEEDELRPPALVEV	177	159	99	0.711214	0.247626	99	0.724436	0.266507	104	0.672977	0.140235	98	0.92045	0.711956	104	0.679204	0.151851	101	1.03753	0.729121	104	0.625173	0.239297	104	0.636796	0.257661	106	0.895365	0.532551	101	1.25892	0.571414	107	0.903649	0.565044	104	1.43219	0.556197
471	25.89	tr|W5EM56|W5EM56_WHEAT	Uncharacterized protein OS=Triticum aestivum PE=3 SV=1		WHEAT	75308.8	686	26.24	13	13	IVKDEAAAQELWWGK;GSPNIEMDEHTFLTNR;IGEDSTLTEEILAAGPKV;DGDVALFFGLSGTGK;VYVNDQFLNWDPENR;AAYPIEYIPNAK;NFEVFASYK;MQTYGATGWLVNTGWSGGR;AVDYLNSLDK;GLFGVMHYLMPK;LAGLFGK;FGTVLENVVFDEHTR;GSFITATGALATLSGAK	27	26	29	1.8197	0.00225544	29	1.41906	0.0184397	29	1.6293	0.00809128	29	0.879022	0.530636	29	1.27057	0.0625865	29	1.00925	0.550508	29	1.58489	0.0268871	29	1.23595	0.179967	29	1.65959	0.0094365	29	0.903649	0.486081	29	1.2942	0.0714104	29	1.02802	0.598187
472	25.84	tr|W5AGS9|W5AGS9_WHEAT	Uncharacterized protein OS=Triticum aestivum PE=3 SV=1	tr|W4ZLZ8|W4ZLZ8_WHEAT	WHEAT	55916	516	29.65	13	13	ITTLPNGIK;SVYVGGDYR;NPAFLEWEVK;SYAPEMVEVLVDSVR;RLDISTLEEFIHENYTAPR;IVASEDIGR;EQMSYTYDALK;AVEATTLNDISTVAQK;EVEAIGGNVSASASR;IISSPLTLASWGDVIHVPSYESVSR;NPAFLEWEVKEQLQK;LDISTLEEFIHENYTAPR;AAVLMNLESR	37	37	26	0.57544	0.168026	25	0.591562	0.147004	25	0.496592	0.647342	23	0.887156	0.700619	25	0.510505	0.315108	24	1.1695	0.460196	26	0.432514	0.0980754	26	0.461318	0.0557315	26	0.60256	0.377562	24	1.08643	0.945967	26	0.630957	0.258799	24	1.38038	0.675735
473	25.83	tr|W5DXP0|W5DXP0_WHEAT	Uncharacterized protein OS=Triticum aestivum PE=3 SV=1		WHEAT	49717.7	450	35.56	14	2	AICTEAGLLALR;VKDYLLMEEEFVASQER	52	6	8	1.10662	0.71356	8	1.02802	0.93495	8	1.05682	0.675022	8	0.946237	0.955383	8	0.990832	0.890807	8	0.954993	0.985777	8	1.09648	0.66307	8	1.01859	0.87687	8	1.08643	0.681956	8	0.972747	0.963529	8	1.00925	0.898839	8	0.981748	0.977615
474	25.8	tr|W5FWT6|W5FWT6_WHEAT	Aldehyde dehydrogenase 7B1 OS=Triticum aestivum GN=ALDH7B1 PE=2 SV=1		WHEAT	54360.3	509	38.51	13	13	TWMAIPAPK;GMSACFDAAK;WIGPHGSDCGIVNVNIPTNGAEIGGAFGGEK;SVLFAAVGTAGQR;IPLVSFTGSTK;LLLHESIYQTFLDQLVEVYK;GSAIESEGNFVQPTIVEISPAAPVVR;LLSLEMGK;GAPTTPLITIAMTK;QEHQFLAELGLAPR;EAIEINNSVPQGLSSSIFTR;IVASVFEK;EELFGPVLYAMK	97	97	60	1.25892	0.476253	60	1.85353	0.27983	63	1.92309	0.0350286	63	1.45881	0.12057	60	2.80543	0.0175642	66	1.31826	0.162455	67	1.45881	0.37482	63	2.22844	0.212618	67	2.12814	0.130718	65	1.59956	0.386132	63	3.01995	0.067643	72	1.40605	0.489527
475	25.79	tr|A0A096USV4|A0A096USV4_WHEAT	Uncharacterized protein OS=Triticum aestivum PE=4 SV=1		WHEAT	89407.5	798	23.93	14	5	TYNFGFDDGETR;VEDIVQHPLPGYGAPVALSFSPDDRR;GRQELLFAPPDGGGLEEGNLSAEER;HLAFTEVDSSAIPLYR;VAFLYSPDGTLHR	29	8	7	1.7378	0.169154	7	1.97697	0.161488	7	1.61436	0.298362	7	0.937562	0.655498	7	1.95885	0.284816	7	0.972747	0.979758	7	1.6293	0.307949	7	2.03236	0.370272	7	1.38038	0.453317	7	0.77983	0.445351	7	1.59956	0.433716	7	0.801678	0.780743
476	25.76	tr|W5AFT6|W5AFT6_WHEAT	Uncharacterized protein OS=Triticum aestivum PE=4 SV=1		WHEAT	112743	1041	14.02	12	2	STDLLSETDLIKK;YSLPPLDKEGFR	17	3	11	0.972747	0.490778	11	1.1272	0.52826	11	0.83946	0.799543	11	0.855067	0.329594	11	0.972747	0.951776	11	1.44544	0.470053	10	0.591562	0.324358	10	0.642688	0.497475	11	1.21339	0.320612	11	1.24738	0.821112	11	1.36773	0.266538	11	2.05116	0.184685
477	25.62	tr|W5B4W4|W5B4W4_WHEAT	Uncharacterized protein OS=Triticum aestivum PE=4 SV=1	tr|B2BA44|B2BA44_WHEAT	WHEAT	51412.1	452	35.84	14	14	AQAWSDEDLLDALNQLEVGLKENLKR;VVVMSFR;LITSTCLQLLR;GAFAAQMIDLGLPHIVQNLK;MDRAELTTEQVLKR;GPLLDEDGPSYVR;VFLNILR;LQNGMVPNGEASNSK;SLSGEDIYDPFLR;DIPWETYMSTK;TLFVQADGVK;AQAWSDEDLLDALNQLEVGLK;ENITNFEENDFQILR;MDRAELTTEQVLK	52	51	43	1	0.985833	43	1.08643	0.658011	43	1.19124	0.464911	43	1.18032	0.454539	43	1.28233	0.244294	43	1.08643	0.822573	43	1.08643	0.608374	43	1.1695	0.338564	43	0.946237	0.582857	43	0.937562	0.594849	43	1.01859	0.927765	43	0.870964	0.29764
478	25.61	tr|A0A077RYD6|A0A077RYD6_WHEAT	Eukaryotic translation initiation factor 3 subunit L OS=Triticum aestivum GN=TRAES_3BF049800050CFD_c1 PE=3 SV=1		WHEAT	60946.1	522	37.74	13	7	LIDENVSAQLK;DTPWPSAEAVAPYCDGDHVFLLLYR;EKEGLESFTATDGYDYQGGSNVLK;NVYEIHQMYEGGFQR;SMIAQILER;DKNVYEIHQMYEGGFQR;ASAYDREDGLAPPQPHGGGPADAYDPNYVPDSVK	39	20	14	0.963829	0.699215	14	0.92045	0.38262	14	1	0.580185	14	1.02802	0.371911	14	0.954993	0.967529	14	1.03753	0.374192	14	0.954993	0.659494	14	0.903649	0.35605	14	0.981748	0.899337	14	1	0.793648	14	0.928966	0.528753	14	1.01859	0.751664
479	25.58	tr|Q9FVM7|Q9FVM7_WHEAT	NADPH-cytochrome P450 reductase (Fragment) OS=Triticum aestivum PE=2 SV=1		WHEAT	72949.7	656	28.66	13	4	EVDELLLEQGGNR;VTIFFGTQTGTAEGFAK;VVDLDDYAAEDDEYEEK;ESGAELGSSVLFFGCR	39	14	13	1.04713	0.932184	13	1.04713	0.781371	13	0.990832	0.725336	13	0.937562	0.664438	13	0.990832	0.872728	13	1.05682	0.685936	13	0.937562	0.462308	13	0.937562	0.577326	13	0.954993	0.587396	13	0.903649	0.533952	13	0.954993	0.721241	13	1.00925	0.834547
480	25.57	tr|W5FCD8|W5FCD8_WHEAT	Uncharacterized protein OS=Triticum aestivum PE=4 SV=1		WHEAT	35761.9	322	46.27	13	13	STYQAASGAGAAAMEELK;KGAALNAVQIAEMLLK;AANRFPTPLEVSDKDDVSVGR;MDPDVPLVIPEVNPEAMADVR;QDLSQDDNRGLELFVCGDQIR;GLELFVCGDQIRK;GAALNAVQIAEMLLK;GLELFVCGDQIR;GAIVANPNCSTIICLMAVTPLHR;AHAESVNLQFEKPLDEDTAR;AHAESVNLQFEKPLDEDTAREILR;IRQDLSQDDNRGLELFVCGDQIR;MVVSTYQAASGAGAAAMEELK	57	57	37	0.794328	0.607627	37	0.824138	0.564464	37	0.981748	0.742569	37	1.24738	0.406534	37	1.02802	0.791363	37	1.38038	0.283254	37	0.731139	0.442982	37	0.758578	0.407612	37	1.14815	0.84001	37	1.43219	0.47829	37	1.20226	0.890526	37	1.55597	0.338775
481	25.56	tr|W5E7T1|W5E7T1_WHEAT	Uncharacterized protein OS=Triticum aestivum PE=4 SV=1		WHEAT	52553.3	465	35.27	13	3	VTGDGDDKYLIATSEQPLCAYHLGDR;LVTIGNLVHESVPISGDEANNAIVR;GFTPMQTPFFMR	41	5	4	0.831764	0.442998	4	0.855067	0.471978	4	1.04713	0.895719	4	1.24738	0.387168	4	1.07647	0.848023	4	1.1272	0.71791	4	0.92045	0.814118	4	0.946237	0.861091	4	0.870964	0.379014	4	1.03753	0.879308	4	0.895365	0.403424	4	0.937562	0.483569
482	25.51	tr|W5FKH8|W5FKH8_WHEAT	Uncharacterized protein OS=Triticum aestivum PE=4 SV=1		WHEAT	97544.5	873	22.34	13	2	IATSDSNNGDNANTEEMKQDESESVK;DSFTLEGHLVTR	29	5	4	0.42462	0.503012	3	1.14815	0.74091	4	1.27057	0.532536	4	2.75423	0.309362	3	3.59749	0.381867	4	2.63027	0.2581	4	0.474242	0.389078	2	1.18032	0.545019	4	0.862979	0.921446	3	2.07014	0.465531	3	2.53513	0.618277	3	1.87068	0.364525
483	25.5	tr|D6QX85|D6QX85_WHEAT	Cysteine synthase OS=Triticum aestivum PE=2 SV=1		WHEAT	40187.9	378	55.29	16	3	STLQQQQEDHPGVLNIR;LIVTVHPSAGER;STLQQQQEDHPGVLNIRDTAAHLIGR	127	4	0	0	-	1	0.887156	0.93678	1	1.58489	0.408871	1	0.903649	0.8276	1	0.801678	0.77034	1	1.15878	0.954253	0	0	-	1	0.691831	0.811376	1	1.22462	0.528213	1	0.691831	0.611475	1	0.619441	0.570839	1	0.887156	0.708042
484	25.49	tr|W5E8I7|W5E8I7_WHEAT	Uncharacterized protein OS=Triticum aestivum PE=4 SV=1		WHEAT	81675	721	22.75	13	2	AMLSGYFMQVAHLER;TTQIPQFVLEADGLSNR	27	2	2	0.737904	0.550262	2	0.685488	0.47811	2	0.92045	0.874227	2	1.23595	0.63164	2	0.855067	0.747918	2	1.10662	0.811072	2	0.831764	0.701798	2	0.772681	0.601124	2	1.05682	0.891084	2	1.40605	0.491786	2	0.972747	0.971307	2	1.25892	0.620371
485	25.48	tr|W5FR63|W5FR63_WHEAT	Histone H4 OS=Triticum aestivum PE=3 SV=1		WHEAT	20740.7	189	32.8	13	13	VLRDNIQGITKPAIR;RISGLIYEETR;DNIQGITKPAIR;KTVTAMDVVYALK;IFLENVIR;TVTAMDVVYALK;ISGLIYEETR;TVTAMDVVYALKR;ISGLIYEETRGVLK;TVTAMDVVY;IFLENVIRDA;KTVTAMDVVYALKR;IFLENVIRDAVTYTEHAR	459	458	265	1.31826	0.468332	256	1.40605	0.169834	236	0.824138	0.123007	240	0.625173	0.0782592	224	0.870964	0.361056	245	0.630957	0.236003	270	1.31826	0.654396	262	1.35519	0.807897	253	0.887156	0.245759	262	0.685488	0.055261	244	0.946237	0.607314	267	0.679204	0.463281
486	25.44	tr|W5I4I8|W5I4I8_WHEAT	Uncharacterized protein OS=Triticum aestivum PE=4 SV=1		WHEAT	47363.1	447	39.82	13	13	LAEAAEATMK;YGEPVNFGTLVAGKN;YGEPVNFGTLVAGK;MVGILDVPPIGCTPGQR;FTNGYNLADVISQR;LVNAVYVFGDSLVDVGNNDYLPAPAPR;YGEPVNFGTL;GVVALFYGNGPK;MVTTYIEHIQALYDMGAR;AADNMICYPSKEEHLAR;VGMPNGECNEQANSLAQAFNGLLR;IGANYASGGSGILDTTGK;IGANYASGGSGILDTTGKGTLTMR	56	56	32	0.405508	0.103792	32	0.369828	0.0658484	33	0.387258	0.157585	32	0.981748	0.794627	33	0.353183	0.101301	31	1.08643	0.37555	31	0.343558	0.0353533	31	0.319154	0.0222135	32	0.49204	0.269305	31	1.19124	0.542829	32	0.448745	0.178114	30	1.36773	0.268867
487	25.4	tr|W5BN34|W5BN34_WHEAT	Glucose-6-phosphate 1-dehydrogenase OS=Triticum aestivum PE=3 SV=1	tr|A0A096ULV5|A0A096ULV5_WHEAT	WHEAT	62841	557	26.39	13	13	GGITYPGYTEDKTVPK;VQPDEGIYLK;LEDVVIGQYK;QYLTEDQIFR;LLLDAIEGER;GSFGTDLDRATNELVIR;SDELDAAWELFTPLLK;FSNLVFEPLWSR;GGYFDSYGIIR;ELVENLSVLR;LLLDAIEGERR;WDGVPFLMK;NVQLIFSEDFGTEGR	28	28	35	0.758578	0.380514	35	0.704693	0.110025	35	0.751623	0.312315	34	0.990832	0.887654	35	0.698232	0.0860607	35	0.831764	0.642644	35	0.879022	0.573443	35	0.816582	0.18857	35	0.981748	0.985208	35	1.2942	0.390181	35	0.92045	0.420446	35	1.10662	0.585883
488	25.38	tr|W5D0E3|W5D0E3_WHEAT	Fructose-bisphosphate aldolase OS=Triticum aestivum GN=TRAES_3BF107400010CFD_c1 PE=3 SV=1		WHEAT	38895.1	358	83.52	44	1	IGLTEPSQLSIDQNAQGLAR	593	19	10	1.07647	0.848794	10	1.43219	0.902447	10	1.47231	0.478339	10	1.36773	0.559577	10	1.90546	0.50551	10	1.39316	0.60309	10	1.04713	0.784916	10	1.36773	0.835868	10	1.64437	0.399286	10	1.51356	0.45909	10	2.12814	0.41933	10	1.55597	0.491115
489	25.33	tr|W5A3G1|W5A3G1_WHEAT	GTP-binding nuclear protein OS=Triticum aestivum PE=3 SV=1	tr|Q944C6|Q944C6_WHEAT	WHEAT	25995.5	229	51.97	13	13	SNYNFEKPFLY;ALPNQNTVDYPSFK;YEPTIGVEVHPLDFTTNCGK;DGYYIHGQCAIIMFDVTSR;VCENIPIVLCGNKVDVK;VCENIPIVLCGNK;LVIVGDGGTGK;KYEPTIGVEVHPLDFTTNCGK;SNYNFEKPFLYLAR;NLQYYEISAK;VCENIPIVLCGN;FYCWDTAGQEK;IRFYCWDTAGQEK	107	107	85	0.887156	0.692867	80	1.08643	0.339334	82	1.22462	0.379154	83	1.34276	0.214088	77	1.49969	0.753079	67	4.83059	0.0430778	69	0.246604	0.193027	65	0.319154	0.0743152	86	1.30617	0.740538	86	1.45881	0.472215	80	1.64437	0.802909	70	5.19996	0.113185
490	25.3	tr|F8WTQ5|F8WTQ5_WHEAT	Delta-aminolevulinic acid dehydratase OS=Triticum aestivum GN=TaALAD1a PE=2 SV=1		WHEAT	46237.3	428	38.55	13	2	QAAVVLCGMGSAAK;APDGTPEIRPLDMAK	30	3	3	0.92045	0.679696	3	0.887156	0.802791	3	0.824138	0.576969	3	0.887156	0.854294	3	0.801678	0.678398	3	0.903649	0.929107	3	0.903649	0.623535	3	0.879022	0.735469	3	0.887156	0.652755	3	0.954993	0.964077	3	0.855067	0.770725	3	0.963829	0.958901
491	25.3	tr|W5CY88|W5CY88_WHEAT	Uncharacterized protein OS=Triticum aestivum GN=TRAES_3BF073600030CFD_c1 PE=4 SV=1		WHEAT	17354.8	162	85.8	13	2	APIGVGSTLPDGQLAWFDENDQMQQVSIHSLAAGK;APIGVGSTLPDGQLAWFDENDQMQQVSIHSLAAGKK	163	4	0	0	-	0	0	-	0	0	-	0	0	-	0	0	-	0	0	-	0	0	-	0	0	-	0	0	-	0	0	-	0	0	-	0	0	-
492	25.29	tr|A0A0A0S1W1|A0A0A0S1W1_WHEAT	12-oxo-phytodienoic acid reductase 2 OS=Triticum aestivum GN=OPR2 PE=2 SV=1		WHEAT	42784.1	390	52.56	14	4	VNALQQEAGQLAYLHVTQPR;STLFSPYQMR;AIGGLPGPALAEYYSQR;GAYQGTFMCSGGYTR	42	12	13	0.711214	0.6305	13	0.928966	0.800327	13	0.887156	0.649865	13	1.23595	0.977018	13	1.15878	0.778593	13	1.15878	0.865394	13	0.758578	0.541413	13	0.981748	0.917722	13	0.972747	0.846087	13	1.34276	0.510197	13	1.25892	0.382227	13	1.27057	0.435149
493	25.21	tr|A0A077S002|A0A077S002_WHEAT	Uncharacterized protein OS=Triticum aestivum GN=TRAES_3BF184200020CFD_c1 PE=3 SV=1		WHEAT	81074.1	718	21.31	12	1	VLFTLTNGPEEPFVR	34	1	1	0.903649	0.852549	1	1.05682	0.903262	1	0.758578	0.616617	1	0.831764	0.729985	1	0.879022	0.815381	1	0.519996	0.347953	1	1.44544	0.51422	1	1.67494	0.406944	1	0.831764	0.734382	1	0.912011	0.869806	1	0.972747	0.965483	1	0.57544	0.39496
494	25.21	tr|W5GY37|W5GY37_WHEAT	Aspartate aminotransferase OS=Triticum aestivum PE=3 SV=1	tr|W5GJ93|W5GJ93_WHEAT	WHEAT	49828.5	456	37.5	13	13	GLEVFVAQSYSK;VATLQSLSGTGSLR;ISLAGLNLAK;LNLGVGAYR;ATADLLLGADNPVIK;FEGVPMAPPDPILGVSEAFK;KHMPFFDVAYQGFASGSLDEDASSVR;GENKEYLPIEGFAAFNK;IGAINVICSAPEVADR;TEELQPAVLNVVK;RGLEVFVAQSYSK;CEYLADAIIDSFHNVN;IGAINVICSAPEVADRVK	63	63	64	0.937562	0.998193	64	1.10662	0.453671	64	0.954993	0.932529	64	1	0.934329	64	1.11686	0.407262	64	1.10662	0.520493	64	0.855067	0.575674	64	1	0.847649	64	1.0666	0.820089	64	1.1272	0.818334	64	1.25892	0.599636	64	1.24738	0.737774
495	25.13	tr|W5HVL4|W5HVL4_WHEAT	Uncharacterized protein OS=Triticum aestivum PE=4 SV=1		WHEAT	32504.9	289	48.79	12	1	LLADLAASMDDGDIAK	55	2	1	0.990832	0.992775	1	1.22462	0.682581	1	1.28233	0.629283	1	1.28233	0.624269	1	1.59956	0.438572	1	1.41906	0.530774	1	0.895365	0.844509	1	1.11686	0.810595	1	1.05682	0.899821	1	1.05682	0.892786	1	1.30617	0.605043	1	1.15878	0.753442
496	25.11	tr|W5AMN1|W5AMN1_WHEAT	Uncharacterized protein OS=Triticum aestivum PE=4 SV=1	tr|W4ZX49|W4ZX49_WHEAT	WHEAT	48616.4	453	40.84	12	6	IGEGPILGLSTYFLR;TAALGYAADEEVR;ATPVLVVPSAPTPQEAKPLSDIDDAAVMR;QPPQPSSYPHLEFQEPAGGPEPDR;LSLIVNIR;SIDVGWGEAVYAGPVK	39	24	13	1.01859	0.695078	13	0.972747	0.712906	13	0.409261	0.125574	13	0.390841	0.152961	13	0.383707	0.290269	13	0.337287	0.0966817	13	1.20226	0.602853	13	1.14815	0.522479	13	0.77983	0.293092	13	0.765597	0.164193	13	0.758578	0.363497	13	0.642688	0.181782
497	25.08	tr|W5FEV1|W5FEV1_WHEAT	Uncharacterized protein OS=Triticum aestivum PE=3 SV=1		WHEAT	28259	244	49.18	13	2	VVVPESVLLKR;VVVPESVLLK	52	7	9	0.946237	0.896271	9	1	0.917095	9	0.990832	0.945064	9	1.02802	0.950516	9	1.04713	0.966239	9	1.04713	0.986456	9	0.928966	0.931645	9	0.981748	0.952748	9	0.954993	0.942365	9	1	0.840945	9	1.00925	0.92133	9	1.01859	0.875211
498	25	tr|A0A0C4BIZ6|A0A0C4BIZ6_WHEAT	UMP-CMP kinase OS=Triticum aestivum PE=3 SV=1		WHEAT	23632	213	62.44	13	12	KIDAAKPIPEVFEDVK;NENDKFLIDGFPR;GTVVDAPAVVTEK;SGSENGTMIENMIK;LLQQAMIKNENDKFLIDGFPR;GTQCSNIVEHFGFTHLSAGDLLR;VTVVFVLGGPGSGK;KVTVVFVLGGPGSGK;NEGRVDDNIETIR;VFVESSLPVIEYYDAKDK;IDAAKPIPEVFEDVK;LLQQAMIK	53	45	35	0.642688	0.0680275	35	0.57544	0.125478	36	1.19124	0.697063	35	1.83654	0.0338284	35	1.02802	0.460533	35	1.75388	0.0846625	35	0.672977	0.162948	35	0.597035	0.282395	36	1.1695	0.989331	35	1.7378	0.0664464	35	1.00925	0.712089	35	1.67494	0.159465
499	25	tr|W5CPG2|W5CPG2_WHEAT	Uncharacterized protein OS=Triticum aestivum GN=TRAES_3BF096800110CFD_c1 PE=3 SV=1		WHEAT	90076.2	795	21.89	13	4	LETLLALGLDQR;SVGNLLYAVATK;GVLHWVAQPAPGVEPLKVEIR;VTANLAAVVAEAGITGCDK	40	11	7	0.83946	0.956505	7	0.794328	0.847671	7	1.58489	0.52827	7	1.87068	0.505347	7	1.51356	0.59468	7	1.65959	0.699154	7	0.946237	0.755728	7	0.895365	0.857176	7	1.35519	0.616872	7	1.59956	0.588207	7	1.28233	0.699112	7	1.41906	0.824371
500	24.99	tr|W5BF34|W5BF34_WHEAT	Peroxidase OS=Triticum aestivum PE=3 SV=1	tr|W5B976|W5B976_WHEAT	WHEAT	35431.8	341	39.59	13	13	IFFHDCFPQGCDASVYLK;VHAACGATVSCADISALATR;DLADLVALSGAH;GSGTEQAMGPNTTLQPR;ALVNSQGVFTSDMALIK;GLRDLADLVALSGAHTVGR;ALVNSQGVFTSDMALIKDR;ALQLVEDIR;ATCPQLESIVLSSVQAALQR;EVALAAGLLR;DLADLVALSGAHTVGR;SATCPQLESIVLSSVQAALQR;AKVHAACGATVSCADISALATR	129	123	77	0.946237	0.856901	79	0.794328	0.293278	60	0.20893	0.250534	58	0.224906	0.339779	61	0.188799	0.0689119	60	0.203236	0.134564	79	1	0.681493	80	0.83946	0.621938	72	0.387258	0.114988	70	0.401791	0.152296	72	0.337287	0.0267878	71	0.383707	0.0595436
501	24.97	tr|W5H0C4|W5H0C4_WHEAT	Alpha-amylase OS=Triticum aestivum PE=3 SV=1		WHEAT	47322.2	427	31.62	11	2	FDVGHLIPGGFK;VGGSGTGTTFDFTTK	31	3	3	1.11686	0.670259	3	0.92045	0.796415	3	1.19124	0.521558	3	1.0666	0.808063	3	0.981748	0.987634	3	0.809096	0.507991	3	1.45881	0.257041	3	1.20226	0.516216	3	1.19124	0.526145	3	1.05682	0.814452	3	0.981748	0.98089	3	0.809096	0.503559
502	24.93	tr|A0A077S4P9|A0A077S4P9_WHEAT	Uncharacterized protein OS=Triticum aestivum GN=TRAES_3BF117500070CFD_c1 PE=4 SV=1		WHEAT	78712.5	722	28.81	12	7	ATVDLNALAPSDKDSK;ILAGLGFDQAMQAR;LEASNDPDDNDKLAEVYEK;VPGSAADGDAADGNIKDIVLDNFSVSAR;EALRDDRDAFSVVIGAR;SATEAVVAANEELTALR;NVANDDDNVKPADLPQK	30	12	14	0.937562	0.317664	14	0.990832	0.70786	14	1.00925	0.691492	14	1.0666	0.182715	14	1.07647	0.311171	14	0.981748	0.941234	14	1.01859	0.635841	14	1.07647	0.277106	14	0.981748	0.691725	14	1.03753	0.182799	14	1.03753	0.308356	14	0.954993	0.937063
503	24.93	tr|W5FAP9|W5FAP9_WHEAT	Uncharacterized protein OS=Triticum aestivum PE=4 SV=1		WHEAT	38228.2	333	42.94	12	5	TNEDFWLNEGFTTYAER;MVFLTPTVIK;AALNSGIGWR;IVEVVQGEER;GDAAGAQVVAHELAHSWTGNLITNK	43	14	13	0.758578	0.586153	13	0.77983	0.557276	13	1.25892	0.574633	13	1.6293	0.295814	13	1.31826	0.60559	13	1.00925	0.870826	13	1.19124	0.68467	13	1.27057	0.717285	13	0.862979	0.582774	13	1.11686	0.995826	13	0.879022	0.554011	13	0.711214	0.359632
504	24.87	tr|W5H2V3|W5H2V3_WHEAT	Uncharacterized protein OS=Triticum aestivum PE=3 SV=1		WHEAT	63664.4	598	40.47	20	3	DSTTIVGDGTTQEEVTR;DLITILEEAIK;DSTTIVGDGTTQEEVTRR	109	13	6	1.95885	0.666727	7	1.14815	0.756717	7	2.48886	0.573101	7	1.25892	0.864595	7	1.48594	0.647661	7	2.10863	0.701772	7	1.10662	0.821978	7	0.679204	0.929094	7	2.77971	0.544761	7	1.41906	0.819611	7	1.6293	0.61416	7	2.33346	0.664806
505	24.86	tr|W5G1E3|W5G1E3_WHEAT	Uncharacterized protein OS=Triticum aestivum PE=3 SV=1	tr|W5FPK6|W5FPK6_WHEAT	WHEAT	67783.4	622	27.33	12	12	VAEEIEAQLAK;DGVEFDGTDLIGNTK;HLMNAVNSLPELTER;SLNTQFAAASSTASR;QQVADAPAVYLVRPTPANADR;MLHLNQQQPSPDGGGGEGDEEAYK;GGPAEMVAAALDAR;NMLLSLLR;ESEVDMSAFQYVK;HGVTLHLNIDK;LYGQSISAVTAGVK;SNIVDWAEK	43	43	39	0.990832	0.941243	39	0.981748	0.986374	39	1.00925	0.685275	38	1	0.71168	38	0.990832	0.679173	38	1.03753	0.381241	39	0.954993	0.0420632	40	0.946237	0.0842575	38	0.990832	0.783891	39	0.990832	0.901396	39	0.981748	0.849981	39	1.02802	0.156171
506	24.81	tr|W5BBM7|W5BBM7_WHEAT	40S ribosomal protein S8 OS=Triticum aestivum PE=3 SV=1		WHEAT	26040.8	231	48.05	16	16	ESEVAAAATEEAK;NAIVQVDAAPFKQWYLTHYGVEIGR;LDTGNFSWGSEAVTRK;QFCILGQESEVAAAATEEAKK;NAIVQVDAAPFKQWYLTHYGVEIGRK;NAIVQVDAAPFK;CILGQESEVAAAATEEAK;TLDSHIEEQFSGGR;ADGYILEGKELEFYMR;QWYLTHYGVEIGR;LLDVVYNSSNNELVR;QWYLTHYGVEIGRK;LDTGNFSWGSEAVTR;QFCILGQESEVAAAATEEAK;ELEFYMR;ALRLDTGNFSWGSEAVTR	161	161	110	0.77983	0.250007	109	0.816582	0.194992	103	0.608135	0.344827	103	0.855067	0.837358	102	0.654636	0.352679	101	0.847227	0.870656	108	0.744732	0.268463	107	0.77983	0.210099	110	1.09648	0.658055	110	1.39316	0.123238	109	1.15878	0.777722	108	1.45881	0.13344
507	24.73	tr|W5BWE4|W5BWE4_WHEAT	Uncharacterized protein OS=Triticum aestivum PE=3 SV=1		WHEAT	147032	1346	14.49	13	1	FTSVAIGESPAIMFK	19	1	1	2.96483	0.217934	1	0.717794	0.557588	1	2.01372	0.319658	1	0.672977	0.504864	1	0.487529	0.320072	1	1.15878	0.760762	1	1.7378	0.389179	1	0.416869	0.270184	1	2.29087	0.277328	1	0.765597	0.629643	1	0.554626	0.376034	1	1.31826	0.602023
508	24.73	tr|W5CT90|W5CT90_WHEAT	Uncharacterized protein OS=Triticum aestivum GN=TRAES_3BF049300050CFD_c1 PE=3 SV=1	tr|W5CEZ6|W5CEZ6_WHEAT	WHEAT	50033.6	426	43.19	12	12	ESGSMYTDWDILPPR;DLQCETDRLTHVYTFILRPDASYSLLVDNR;FEQEIECGGGYIK;DWDDREYIEDPDAVKPEGYDSIPR;TLVVQYSIK;YSGDTPYSLMFGPDICGTQTK;YSGDPDDKGIQTTIDAR;KYSGDTPYSLMFGPDICGTQTK;QVADETWGANKEAEKEAFEEAEKER;ESGSMYTDWDILPPRK;AGSVFDNILICDDPEYAK;YIGIEVWQVK	38	38	42	1.15878	0.614805	42	1.10662	0.644372	42	1.00925	0.784915	42	0.855067	0.440841	42	0.946237	0.752864	42	0.972747	0.470963	42	1.02802	0.650896	42	0.963829	0.681229	42	0.972747	0.452068	42	0.824138	0.21795	42	0.912011	0.427875	42	0.937562	0.236259
509	24.68	tr|W4ZUH4|W4ZUH4_WHEAT	Uncharacterized protein OS=Triticum aestivum PE=4 SV=1		WHEAT	95721.3	868	24.88	14	1	ELLTQQWVSLDHSIK	50	2	3	0.928966	0.829126	3	1.0666	0.828183	3	0.928966	0.801254	3	0.981748	0.969658	3	1.05682	0.856721	3	1.03753	0.882443	3	0.879022	0.699998	3	1.00925	0.973179	3	0.831764	0.486156	3	0.887156	0.582496	3	0.954993	0.70852	3	0.937562	0.687289
510	24.64	tr|W5I575|W5I575_WHEAT	Uncharacterized protein OS=Triticum aestivum PE=4 SV=1		WHEAT	143883	1284	15.5	15	3	GSDSSTNSDNFEWIPGK;AASVPVNTGKDDDVLGLLR;EINLDNQDNLGESVK	24	6	7	1.55597	0.488853	7	1.72187	0.379977	7	0.691831	0.857834	7	0.457088	0.406024	7	0.758578	0.948144	7	0.717794	0.722121	7	0.963829	0.855874	7	1.07647	0.677082	7	1.18032	0.958455	7	0.758578	0.515982	7	1.31826	0.769267	7	1.24738	0.896493
511	24.62	tr|W5AFY5|W5AFY5_WHEAT	Uncharacterized protein OS=Triticum aestivum PE=4 SV=1		WHEAT	23345.8	211	50.24	12	1	GSCDIEDALLK	38	3	4	0.946237	0.451053	4	1.02802	0.974765	4	0.946237	0.566818	4	0.990832	0.781398	4	1.02802	0.759298	4	0.990832	0.806812	4	0.946237	0.70674	4	1.02802	0.606806	4	0.912011	0.483157	4	0.954993	0.928636	4	0.990832	0.903826	4	0.954993	0.675933
512	24.58	tr|W5BSG8|W5BSG8_WHEAT	Uncharacterized protein OS=Triticum aestivum PE=4 SV=1	tr|W5AR55|W5AR55_WHEAT	WHEAT	66845.3	617	28.69	13	8	VGDTAEVLGYGHLGDGNLHLNILSSK;LMDPNSILNPYK;YDLSIPVEK;LEAFLLR;YSDNILAQIEPFVYEWTAGHR;NPDYSVLNSDDVSYFK;LYDIVEEMR;SPEAVQLMASIK	24	15	13	0.912011	0.838912	13	1.31826	0.409925	13	1.23595	0.242318	13	1.34276	0.181999	13	1.80302	0.0536794	13	1.14815	0.525936	13	1.05682	0.555756	13	1.52757	0.135922	13	1.13763	0.3882	13	1.23595	0.296815	13	1.65959	0.0889106	13	1.05682	0.769666
513	24.53	tr|W5FNX4|W5FNX4_WHEAT	Uncharacterized protein OS=Triticum aestivum PE=3 SV=1		WHEAT	55887.7	504	41.07	13	5	INEVTFNFK;VFGNQFVGVK;SVTQNAYVAAENGGGAGLVANRPQASGWETFK;ATFGWSYWTLK;IPVGWWIANDPRPPTPYVGGSLK	23	7	8	0.903649	0.708905	8	1.33045	0.193965	8	1.08643	0.39269	8	1.18032	0.215491	8	1.58489	0.0353766	8	1.14815	0.224725	8	0.928966	0.657985	8	1.35519	0.16633	8	1.05682	0.626504	8	1.15878	0.357393	8	1.55597	0.054458	8	1.1272	0.372305
514	24.48	tr|W5HX83|W5HX83_WHEAT	Uncharacterized protein OS=Triticum aestivum PE=4 SV=1		WHEAT	42399.9	378	34.39	12	12	IALEMAGNVAPEEALHIGDSYRK;EKGITVGIVSNAEYR;SGAPVLPDLEAAQAWLTK;SIGMHALLLDR;AGYDYDDETFDKVFK;GITVGIVSNAEYR;MPTIEWWR;NPTEEPAEEPLGAALLR;IYSAFGSSAPYSVFPDAQPFMR;AGYDYDDETFDK;AGYDYDDETFDKVFKR;IALEMAGNVAPEEALHIGDSYR	34	34	32	1.02802	0.690802	33	1.05682	0.934573	32	1.39316	0.10991	33	1.33045	0.0548958	33	1.41906	0.0634922	34	1.05682	0.137501	33	1.40605	0.893388	34	1.36773	0.653374	33	1.48594	0.273181	34	1.35519	0.146615	34	1.43219	0.174643	35	1.01859	0.331329
515	24.29	tr|W5A5V3|W5A5V3_WHEAT	Uncharacterized protein OS=Triticum aestivum PE=3 SV=1		WHEAT	51133.2	477	39.41	12	1	NGYHGNAAATMGATAQSNWK	40	5	1	1.78649	0.374041	1	2.70396	0.237577	1	1.35519	0.567974	1	0.751623	0.613294	1	2.05116	0.314193	1	0.972747	0.964167	1	1.39316	0.546828	1	2.0893	0.306328	1	0.847227	0.761197	1	0.469894	0.309085	1	1.28233	0.62914	1	0.608135	0.427946
516	24.22	tr|W5I1G7|W5I1G7_WHEAT	Uncharacterized protein OS=Triticum aestivum PE=4 SV=1		WHEAT	135980	1266	14.53	12	12	ANQIQSELEELVK;YSEAGDDSSFDTFSQMDSFGAK;ELTVEVEPPAVK;NLFLSWR;SLFDSSVPSTPMQK;KLEIYNSIVK;MQELILYK;HLVGQLSKEEQNALEAK;QNQFNSIPSTPGPPSANIPGGQIPTNQK;GSGLPQPVLAQIWTYADKNR;SLFDSSVPSTPMQR;FDSFGSSAELGGSNDAFGR	29	29	29	0.887156	0.728599	29	1.0666	0.820376	29	0.824138	0.665703	29	0.903649	0.931606	29	0.963829	0.899819	29	0.724436	0.275529	29	1.10662	0.498529	29	1.30617	0.222055	29	0.772681	0.474879	29	0.83946	0.709139	28	0.92045	0.883378	29	0.685488	0.175712
517	24.22	tr|W5FCU7|W5FCU7_WHEAT	Lon protease homolog 2, peroxisomal OS=Triticum aestivum PE=3 SV=1		WHEAT	97525.5	886	16.93	13	13	ADTAMTGEMTLR;VLLETVPVYR;DIHIHFPAGAVPK;VLLPGAIVR;VTYIVVLEGLCR;ISLGGVKDEADIR;SADLNLSPTSDINILESR;GLIGVLPVR;TELEQAEQDPDLIALSR;VRADTAMTGEMTLR;MEVIELPGYTPEEK;GPVLCFVGPPGVGK;LAILPFR	15	15	18	0.990832	0.84238	17	0.928966	0.402239	17	1.00925	0.504441	15	1.00925	0.46878	17	0.946237	0.982921	17	0.963829	0.906495	18	1.03753	0.580384	18	0.972747	0.924366	17	1.02802	0.679098	18	1.02802	0.559517	18	0.963829	0.813485	18	0.990832	0.887711
518	24.09	tr|W5IA50|W5IA50_WHEAT	Uncharacterized protein OS=Triticum aestivum PE=4 SV=1		WHEAT	54060.7	507	37.08	12	2	FNTVGVSDAISMGTR;DLIADSIETVMGAQHYDANISIPGCDK	67	12	10	0.92045	0.830156	10	0.937562	0.755088	10	0.972747	0.985313	10	1.04713	0.816569	10	0.990832	0.931195	10	0.954993	0.975846	10	1.00925	0.961192	10	1.02802	0.955166	10	1.01859	0.941333	10	1.09648	0.886074	10	1.03753	0.859718	10	1	0.903067
519	24.08	tr|A0A077RR28|A0A077RR28_WHEAT	Uncharacterized protein OS=Triticum aestivum GN=TRAES_3BF051200130CFD_c1 PE=4 SV=1		WHEAT	72956.1	658	24.16	12	4	DGFPAPVDGLDSCYDIFR;TDICTIMYTSGTTGDPK;YYQGAIDNMYK;TYKEVFGIANK	42	13	8	1.1272	0.452881	8	1.1272	0.404358	8	1.0666	0.735594	8	0.946237	0.645223	8	1.0666	0.65955	8	0.946237	0.77653	8	1.1272	0.550336	8	1.1272	0.49099	8	1.13763	0.660672	8	1	0.718916	8	1.13763	0.590662	8	1	0.858731
520	24.07	tr|W5B7Y9|W5B7Y9_WHEAT	Aminomethyltransferase OS=Triticum aestivum PE=3 SV=1		WHEAT	38603.1	357	48.74	12	6	DGTGSLTVFTNDKGGAIDDSVVTK;DGTGSLTVFTNDK;ANGSLFDVSHMCGLSLQGR;MVPFAGWSMPIQYK;QAIPFLESLVVADVAALK;VNDHHVYLVVNAGCR	50	36	12	0.49204	0.269576	12	0.903649	0.203472	13	1.30617	0.492026	11	2.77971	0.0667342	13	2.35505	0.011574	12	1.94089	0.0774024	13	0.685488	0.126052	14	1.22462	0.0846777	12	0.57544	0.0247474	9	1.03753	0.268146	13	1.00925	0.630909	13	0.879022	0.258026
521	24.06	tr|W5BBE8|W5BBE8_WHEAT	Uncharacterized protein OS=Triticum aestivum PE=4 SV=1		WHEAT	43333.4	395	44.56	12	5	LEDVQSFFTQYGK;ANELLKPDEIIVQIDSR;YVDFSKGDDSGYLR;ILADGDTEQNGGDKVDNSDNAK;SHLGLDAAVKEDGVPETTVLAVAK	37	8	14	0.937562	0.996939	14	0.870964	0.344859	14	1.10662	0.376512	14	1.18032	0.419105	14	1.04713	0.950243	14	1.41906	0.279392	14	0.794328	0.750723	14	0.717794	0.212267	14	1.30617	0.395269	14	1.35519	0.373248	14	1.21339	0.952467	14	1.58489	0.231315
522	24.05	tr|W5D9V4|W5D9V4_WHEAT	Uncharacterized protein OS=Triticum aestivum PE=4 SV=1		WHEAT	80167.9	743	26.78	13	1	ESYTSSSTPSSSTSSQQAANGGSNSDGGLVTSQAR	32	5	0	0	-	0	0	-	0	0	-	0	0	-	0	0	-	0	0	-	0	0	-	0	0	-	0	0	-	0	0	-	0	0	-	0	0	-
523	24.04	tr|W5BDR9|W5BDR9_WHEAT	Uncharacterized protein OS=Triticum aestivum PE=4 SV=1		WHEAT	44086.3	388	29.64	12	4	VGLRDDVLAAVK;MDGGGEEGKQQPQLVLAHK;LFLLSQPDVDDLAK;VVDAPEILAVIGK	48	14	12	0.928966	0.775117	12	0.946237	0.919538	12	1.00925	0.791133	12	1.07647	0.593916	12	1.02802	0.658247	12	1.0666	0.59852	12	0.937562	0.78069	12	0.954993	0.925496	12	0.937562	0.945269	12	1	0.826682	12	0.954993	0.905172	12	0.990832	0.832435
525	24.02	tr|W5BAP3|W5BAP3_WHEAT	3-isopropylmalate dehydrogenase OS=Triticum aestivum PE=3 SV=1		WHEAT	33996.6	321	48.91	12	5	GFGTNDKGEETGFNTEIYSVAEIDR;ASDAILLGAIGGYKWDNNEK;IEAAVTETLDNGFR;RIEAAVTETLDNGFR;ELTGGIYFGKPR	42	19	15	1.38038	0.407806	15	0.847227	0.678565	15	1.01859	0.594797	15	0.731139	0.746185	15	0.648634	0.925664	14	0.809096	0.961995	15	1.25892	0.564195	15	0.758578	0.888011	15	1.39316	0.770845	15	0.990832	0.573464	15	0.862979	0.876144	15	1.1272	0.76773
526	24	tr|W5FIN0|W5FIN0_WHEAT	Uncharacterized protein OS=Triticum aestivum PE=3 SV=1		WHEAT	31959.1	298	51.34	16	13	IIYGGSVNAANCAELAK;AAYALSQNLK;VASPEQAQEVHAAVRDWLK;NVVIAYEPVWAIGTGK;TNVSADVASTVR;GPDFATICNSVTSK;SSLTDRIEVSAQNTWIGK;AFADNITDWK;VMACIGELLEEREAGK;IEVSAQNTWIGK;VASPEQAQEVHAAVR;HVIGEDDQFIGK;VMACIGELLEER	75	59	45	1.1272	0.711081	45	1	0.564601	45	0.954993	0.458468	45	0.855067	0.734249	45	0.847227	0.852586	45	0.972747	0.388481	45	0.972747	0.882426	45	0.855067	0.284379	46	1.20226	0.487571	45	1.05682	0.741634	46	1.05682	0.802854	46	1.21339	0.40308
527	24	tr|W5AF34|W5AF34_WHEAT	Uncharacterized protein OS=Triticum aestivum PE=3 SV=1	tr|W5A4W9|W5A4W9_WHEAT	WHEAT	41764.6	398	45.73	13	8	GVAADLSHCNTPSQVMDFTGPAELANCLK;TRPSVTFTDEETEELTKR;LFGVSTLDVVR;IQNAGTEVVEAK;VAVLGAAGGIGQPLGLLIK;KLFGVSTLDVVR;SLIEAVADNCPEAFIHIISNPVNSTVPIAAEILK;TRPSVTFTDEETEELTK	52	23	18	0.469894	0.373949	18	0.356451	0.278017	20	0.809096	0.933763	17	1.65959	0.415863	20	0.630957	0.760573	18	1.47231	0.410058	19	0.549541	0.368599	19	0.416869	0.27383	20	1.02802	0.752331	17	2.26987	0.244281	20	0.801678	0.925046	18	1.83654	0.240543
528	23.99	tr|W5D906|W5D906_WHEAT	Uncharacterized protein OS=Triticum aestivum PE=3 SV=1		WHEAT	45009.4	408	42.4	14	10	LLSDLMDGSR;EAGQVVNPALEAMSK;SGFVEPTPIQAQGWPMALK;ELAVQIQAEATK;GVEIVIATPGR;LIDMLEAGHTNLR;ILIFFQTK;TLSYILPGLVHVGAQPR;LEQGDGPIVLILAPTR;AGATGMAFTFFTHSNAK	35	19	16	0.57544	0.285892	16	0.60256	0.279023	16	0.895365	0.785176	16	1.57036	0.413983	16	0.937562	0.772101	16	1.18032	0.644737	16	0.758578	0.468533	16	0.794328	0.458594	16	1.09648	0.444113	16	1.90546	0.0872008	16	1.1695	0.453841	16	1.45881	0.156011
529	23.98	tr|W5GFD3|W5GFD3_WHEAT	Uncharacterized protein OS=Triticum aestivum PE=3 SV=1		WHEAT	55764.8	526	28.9	12	3	AVQSLQVGNGLEESTSQGPLINEAAVEKVEK;GLIGGQWVDAYDGK;AVQSLQVGNGLEESTSQGPLINEAAVEK	27	6	4	1.10662	0.935774	4	1.01859	0.900437	4	1.01859	0.99365	4	0.912011	0.942066	4	0.937562	0.957773	4	1.05682	0.790255	4	0.954993	0.795958	4	0.887156	0.828856	4	1.14815	0.87268	4	1.02802	0.935619	4	1.0666	0.838567	4	1.19124	0.687427
530	23.97	tr|Q6RUJ1|Q6RUJ1_WHEAT	Glutamine synthetase OS=Triticum aestivum GN=GS PE=3 SV=1		WHEAT	38657.2	354	53.95	17	14	TVNGPITDASQLPK;RGDNLLVMCDCYTPQGVPIPTNKR;ITEVAGVVLSLDPKPIPGDWNGAGAHTNYSTK;RGDNLLVMCDCYTPQGVPIPTNK;LWVGGSGIDIR;GDNLLVMCDCYTPQGVPIPTNK;WNYDGSSTGQAPGEDSEVILYPQAIFKDPFRR;ASLADLVNLDLSDCTDK;ITEVAGVVLSLD;VAAEETWYGIEQEYTLLQK;GDNLLVMCDCYTPQGVPIPTNKR;DVNWPLGWPIGGYPGPQGPYYCAAGADK;EAGGYGVIK;ITEVAGVVLSLDPK	72	65	31	0.77983	0.801123	30	0.937562	0.729979	31	0.879022	0.359347	28	1.1695	0.242496	32	1.08643	0.463457	31	1.40605	0.149347	31	0.60256	0.616521	31	0.679204	0.553756	33	1.2942	0.162682	31	1.61436	0.109871	34	1.51356	0.22496	32	2.10863	0.0735169
531	23.96	tr|W5FVU7|W5FVU7_WHEAT	Proteasome subunit beta type OS=Triticum aestivum PE=3 SV=1	tr|W5ENN5|W5ENN5_WHEAT;tr|W5E9S1|W5E9S1_WHEAT;tr|W5DUC9|W5DUC9_WHEAT	WHEAT	27534.1	248	60.08	13	13	HSLIGGSGEFSDFQEILR;YKDGVIMACDTGASYGSTLR;EIHAYLTR;TNWGFAAFENPSK;YLDELTLNDHMWDDGNSLGPK;EDMTFEEAVK;DGVIMACDTGASYGSTLR;ITTEGSTIYPPYALK;TLNPYVTGNSVIAMK;NKFDPLWNSLVLGGVK;NKFDPLWNSLVLGGVKK;GEWREDMTFEEAVK;CLLVLLYR	104	104	79	0.981748	0.777833	79	0.990832	0.98336	79	0.981748	0.528633	79	0.990832	0.367496	79	0.990832	0.378073	79	1.00925	0.182195	79	0.963829	0.455619	79	0.972747	0.623174	79	0.981748	0.895606	79	0.981748	0.680132	79	0.990832	0.695308	79	1.00925	0.383532
532	23.91	tr|W5B016|W5B016_WHEAT	Uncharacterized protein OS=Triticum aestivum PE=4 SV=1		WHEAT	22945	208	54.81	12	10	LVFLGDQSVGK;DSSVAVIVFDVASR;QEDMVDVNLK;QVSIEEGEGK;IAAALPGMETLSSAK;YKLVFLGDQSVGK;GSDVIIVLVGNK;GSDVIIVLVGNKTDLVDKR;AKDLGVMFIETSAK;DLGVMFIETSAK	63	38	38	1.35519	0.484453	37	1.78649	0.293691	37	1.1695	0.467857	37	0.831764	0.977644	36	1.43219	0.309964	38	0.887156	0.819951	38	1.30617	0.316552	38	1.67494	0.181962	37	1.10662	0.935658	36	0.758578	0.534319	35	1.34276	0.650238	37	0.847227	0.353876
533	23.9	tr|W5ANC4|W5ANC4_WHEAT	Uncharacterized protein OS=Triticum aestivum PE=4 SV=1		WHEAT	41815.9	375	58.4	16	12	SFLANPDLPK;LNDYNILYLHMVEPR;GVGPQMSYDGRLEEFAPPR;GTFMANGGYDREEGGKVVAEGYTDLVSFGR;ATVGGLLITEATGVSDTAQGYR;ATVGGLLITEATGVSDTAQGYRDTPGVWTAEHVEAWKPIVDAVHAK;GALIFCQIWHVGR;VVAEGYTDLVSFGR;VSTYEYQPGGAAPLSCTDK;LKVEEIPAIVDDFRK;SYGNVPQPHAAVYYSQR;MEPTPLLTPYK	43	35	24	1.38038	0.122072	25	1	0.655243	25	3.34195	0.00135603	26	2.44343	0.0541628	25	2.33346	0.00813744	25	2.88403	0.00377346	25	1.05682	0.410993	25	0.809096	0.567121	25	3.49945	0.00244974	26	2.44343	0.0707096	25	2.46604	0.0164449	25	3.01995	0.00728568
534	23.9	tr|W5GCA3|W5GCA3_WHEAT	Eukaryotic translation initiation factor 3 subunit F OS=Triticum aestivum PE=3 SV=1		WHEAT	31821.8	292	54.11	12	12	LPNDLEGMESSMQK;LFNDKIQDNLALVYLSSITR;AYVSSNLSLGDR;YVDDVVEAR;IQDNLALVYLSSITR;FIADTVSSMPK;VIGTLLGSVLPDGTVHVR;EVQSPIHLTVDTGFTMGEASIK;LYALIDEIYK;VEAVVVFTICDSFVR;HLAAQFQEIPLDLK;MLDAEKVGFEMLK	50	50	53	0.660694	0.0740923	48	0.77983	0.319433	50	0.597035	0.302048	49	0.92045	0.52199	48	0.711214	0.864635	50	0.92045	0.241386	52	0.666807	0.0268122	51	0.787046	0.137483	53	0.724436	0.115983	52	1.09648	0.82273	52	0.855067	0.449654	52	1.10662	0.438394
535	23.89	tr|W5DPE9|W5DPE9_WHEAT	Uncharacterized protein OS=Triticum aestivum PE=3 SV=1	tr|E6Y289|E6Y289_WHEAT	WHEAT	30629	275	38.18	13	3	LEGDDLDAFKK;LEGDDLDAFK;NLSAKLEGDDLDAFKK	71	5	6	1.22462	0.450836	6	1.11686	0.746593	6	1.07647	0.731626	6	0.862979	0.645988	6	0.981748	0.884215	6	1.51356	0.489335	6	0.717794	0.699246	6	0.660694	0.420798	6	1.27057	0.401522	6	1.02802	0.910447	6	1.15878	0.668078	6	1.7378	0.271836
536	23.88	tr|W5BMT2|W5BMT2_WHEAT	Uncharacterized protein OS=Triticum aestivum PE=4 SV=1		WHEAT	67713.5	614	29.48	14	13	SPILSTHPVSEFLTSSGTSAGER;FLQLNWK;VLAEILAR;VEAGREYELVITTYAGLNR;FIDEMTCNVDSVQER;AKVPVVSYDALQPYIQR;VTGFHNAAPQFQFVR;ELAADIEAGALNPR;VPVVSYDALQPYIQR;CVTFPPIIELLDSR;VADGSIGPLEIR;GLYFLFVK;NVLLSIESDKTDEAELQR	43	40	31	1.51356	0.238949	26	2.1677	0.542903	33	18.197	0.0313125	36	13.3045	0.00734504	32	18.5353	0.00059151	36	10.2802	0.020714	32	1.72187	0.249515	29	2.72898	0.00553608	33	19.5884	0.0250172	37	14.4544	2.68409e-06	33	22.4905	1.67844e-09	38	12.4738	1.47723e-06
537	23.88	tr|W5FLX0|W5FLX0_WHEAT	Uncharacterized protein OS=Triticum aestivum PE=3 SV=1		WHEAT	61439.2	564	37.77	12	4	VYNPQSILYGFIGGTEGLFANK;TLEITNDVLASYK;VEYDDATTTIDPTGAHAVAQAFPR;LVTFLSPDDTAGAVK	56	15	16	1.01859	0.856637	16	0.870964	0.590557	16	1.78649	0.369461	16	1.7378	0.26304	16	1.5417	0.512843	16	1.49969	0.552463	16	1.18032	0.668768	16	1.00925	0.947868	16	1.67494	0.663283	16	1.61436	0.546556	16	1.41906	0.908274	16	1.39316	0.962412
538	23.87	tr|W4ZLP9|W4ZLP9_WHEAT	Uncharacterized protein OS=Triticum aestivum PE=4 SV=1		WHEAT	24033.4	222	63.51	13	13	AAAGEEEDTGAQVAPIVR;AAAAAAGEEEDTGAQVAPIVR;FKDLVDEIAESLAK;LSVSESKPEESAAKEESTDASK;NEGGESEEGSSAAGLLEKL;EGGESEEGSSAAGLLEK;ADKEPVVERPVAEEEGEDSAAAAAAGEEEDTGAQVAPIVR;LEEVAVTTGEEDEDSLLDMK;LSVSESKPEESAAKEESTDASKETETK;NEGGESEEGSSAAGLLEK;DLVDEIAESLAK;FKDLVDEIAESLAKNEGGESEEGSSAAGLLEK;SCVWHAADFADGELKDEMFAIR	46	46	27	0.570164	0.0606942	27	0.855067	0.997299	28	1.65959	0.783589	27	2.83139	0.0850029	28	2.39883	0.048395	27	3.80189	0.00738792	27	0.428549	0.008279	27	0.60256	0.189567	28	1.00925	0.946971	27	1.72187	0.0675414	28	1.45881	0.0679673	27	2.33346	0.00608791
539	23.85	tr|W5I8V4|W5I8V4_WHEAT	Uncharacterized protein OS=Triticum aestivum PE=4 SV=1	tr|W5HIE6|W5HIE6_WHEAT	WHEAT	84219.2	765	21.18	12	3	FGEATKEHLVAAEK;SNVVNQSDTLTSAGGGVGSLLPK;SNVVNQSDTLTSAGGGVGSLLPKEPVLLDER	34	3	2	0.903649	0.605113	2	0.928966	0.69057	2	0.946237	0.765896	2	1.03753	0.797601	2	0.963829	0.874802	2	0.954993	0.808935	2	0.981748	0.951849	2	1.00925	0.930103	2	0.903649	0.607708	2	0.990832	0.996092	2	0.928966	0.693633	2	0.912011	0.640997
540	23.77	tr|W5AMG0|W5AMG0_WHEAT	Peroxidase OS=Triticum aestivum PE=3 SV=1		WHEAT	36896.8	340	56.18	13	3	GCDASVLLDPTPENPHTEK;LDGVHSHAAEAQQDLPDSTFTIAELIQNFK;GPDPIVPNNIRDEDAGAVAATIPGFLPK	45	5	9	1.03753	0.906061	9	1.02802	0.855884	9	0.349945	0.381796	9	0.334195	0.353622	9	0.343558	0.399013	9	0.325087	0.356799	9	1.07647	0.917176	9	1.0666	0.866687	9	0.409261	0.402146	9	0.383707	0.371356	9	0.401791	0.421008	9	0.369828	0.374822
541	23.74	tr|W5AFK4|W5AFK4_WHEAT	Uncharacterized protein OS=Triticum aestivum PE=4 SV=1		WHEAT	53871.8	485	28.45	12	12	YTEMVDDIIR;FSLDLHQQEEIAQEIAR;VNQELLVQTEEMLQK;AAQFYADACYR;VPEAGTLGALPAASLVK;STSLAEVLDASNER;GVAAPLLDSVNKLESNMK;LNLFAGNLKK;LMAGVGAHDDLFRK;LFSSLVPDGSMK;LMAGVGAHDDLFR;LNLFAGNLK	38	38	38	1.7378	0.0847563	35	2.05116	0.158442	38	1.69044	0.21452	39	0.981748	0.584317	35	2.03236	0.366675	39	0.895365	0.639366	38	1.92309	0.0976404	36	2.26987	0.180551	37	1.61436	0.284537	38	0.912011	0.46672	34	1.88799	0.468633	38	0.83946	0.515479
542	23.71	tr|W5H0Z7|W5H0Z7_WHEAT	Uncharacterized protein OS=Triticum aestivum PE=4 SV=1		WHEAT	85422.1	798	26.69	14	1	AVQDGADVIDCDVQVTK	51	1	3	1.18032	0.554366	3	1.03753	0.861949	3	1.23595	0.466001	3	1.03753	0.867388	3	1.09648	0.736476	3	1.1695	0.581904	3	1.04713	0.831125	3	0.928966	0.816116	3	1.25892	0.437934	3	1.05682	0.821158	3	1.11686	0.694224	3	1.19124	0.546925
543	23.7	tr|W4ZZ25|W4ZZ25_WHEAT	Uncharacterized protein OS=Triticum aestivum PE=3 SV=1		WHEAT	32359.5	302	55.63	12	12	IQLGEGSAAQVAK;IAPHVMMTWLFLNQIQK;MQPDATGKYPYTGSLDCAMQTLK;AFIGLTAGAIGACVGSPADLALIR;FYSGFPVYCVR;QQQAAAPTGVWK;AIEANDGKPLPLVQK;VKIQLGEGSAAQVAK;TIKPFVNGGASGMLATCVIQPIDMIK;TMYANEGLGSFYK;ITADEGVLALWK;IAPHVMMTW	63	63	53	1.1272	0.825475	53	1.0666	0.491212	53	1.14815	0.480477	53	1.00925	0.430362	53	1.08643	0.129654	51	1.75388	0.186299	51	0.648634	0.38999	50	0.613762	0.968764	53	1.25892	0.341535	53	1.10662	0.250452	54	1.20226	0.0856027	51	1.92309	0.091113
544	23.66	tr|W5EAM5|W5EAM5_WHEAT	Uncharacterized protein OS=Triticum aestivum PE=4 SV=1		WHEAT	34633.9	347	48.41	13	2	GGGGGYDDYGGDDDY;AYGAAQPGQAAGYGGTTGVGLDQSGGK	79	19	7	1	0.703466	6	0.981748	0.715079	9	1.44544	0.575066	6	1.43219	0.822967	8	1.41906	0.584058	8	1.01859	0.88718	10	1.39316	0.651729	8	1.36773	0.662351	11	1.61436	0.490082	9	1.59956	0.690252	9	1.58489	0.497146	11	1.14815	0.745466
545	23.63	tr|W5AUV9|W5AUV9_WHEAT	Uncharacterized protein OS=Triticum aestivum PE=4 SV=1		WHEAT	64599.2	577	37.95	15	11	AMELDDEDISYLTNR;LVSAGIVQMK;FEEAAGHFGDAIALAPDNHVLFSNR;AMETYQEGLKHDPSNQELLDGVKR;IFQGPDLWSK;GLALDPSNAALKDGLAQAR;LGSGDAAGAVEAYEK;CIELDPTFSK;DLQRNPGNLNNYLSDPR;SSKDYDVAIETFQK;QVLIDFQENPR	68	35	42	1.03753	0.973192	42	0.963829	0.940884	42	1.30617	0.530307	42	1.25892	0.552064	42	1.23595	0.601762	40	2.39883	0.0920542	40	0.519996	0.261456	40	0.501187	0.221603	42	1.47231	0.212127	42	1.40605	0.223593	42	1.39316	0.250649	40	2.75423	0.027286
546	23.54	tr|W5H5C8|W5H5C8_WHEAT	Uncharacterized protein OS=Triticum aestivum PE=3 SV=1	tr|A5HB56|A5HB56_WHEAT	WHEAT	37460.1	343	65.6	17	12	LPSTANPAAPDMVDR;FLTPNEEGVSMAPLALMNQDK;TTYIYANTWVIEFTK;LLELYK;AQGGFHLDMIMLAHNPGGKER;VMLVECILPVNPEATPK;IPSGDTILMK;LLSPAELAAKLPSTANPAAPDMVDR;LLSPAELAAK;GFNGVGTLVDVGGGIGATVGAITAHYPTIK;AQGGFHLDMIMLAHNPGGK;NAIELGLLDTLVAADGK	102	48	29	1.00925	0.872488	29	1.00925	0.795927	29	1.00925	0.522138	29	0.990832	0.628513	29	1.01859	0.495391	29	1.00925	0.371546	29	0.981748	0.772802	29	0.990832	0.848757	29	1.02802	0.698497	29	1.00925	0.585804	29	1.03753	0.771946	29	1.03753	0.920658
547	23.53	tr|W5HZW2|W5HZW2_WHEAT	Dolichyl-diphosphooligosaccharide--protein glycosyltransferase 48 kDa subunit OS=Triticum aestivum PE=3 SV=1		WHEAT	48037.9	438	33.33	11	11	VLISGSLDLFSNR;SSHSAFFGSLQAR;IEAPVLFR;GLDLEFR;YGQYLYDGLVLFAPSTPR;LLVLVDDLAVR;LASVPSLTGSAISLVSVMQAR;KLLVLVDDLAVR;VPDVYGVFQFK;FGGSVDQNAVLEFIDAGHDMILAADHSASDLIR;LGYTGLSLAK	33	33	32	0.879022	0.708851	32	0.963829	0.810591	32	0.60256	0.0182061	32	0.654636	0.202176	32	0.648634	0.068576	32	0.505825	0.0128277	32	1.19124	0.338347	33	1.30617	0.230433	32	0.636796	0.232848	32	0.717794	0.402596	32	0.691831	0.191076	32	0.534564	0.0164484
548	23.47	tr|W5AVC6|W5AVC6_WHEAT	Phenylalanine ammonia-lyase OS=Triticum aestivum PE=3 SV=1		WHEAT	77132.3	713	33.1	16	3	FLNAGAFGTGTDGHVLPAAATR;MECENAHVAANGDGLCVAQPAR;LAMFEQELR	86	10	6	0.539511	0.674869	6	0.390841	0.535332	6	0.912011	0.858594	6	1.65959	0.794528	6	0.642688	0.674874	6	0.787046	0.797195	6	1.14815	0.93406	6	0.801678	0.855785	6	0.444631	0.56406	6	0.77983	0.840278	6	0.331131	0.455375	6	0.394457	0.526325
549	23.43	tr|Q8RW00|Q8RW00_WHEAT	Glutathione transferase OS=Triticum aestivum GN=gstu3 PE=2 SV=1		WHEAT	26411.2	243	44.44	15	15	GWWAPGVSPYVLR;FWAAYVNDKLFPSCTGILK;FWAAYVNDK;ALLPGVDKLEEYITTALYPK;LLGWWAPGVSPYVLR;WNIAVTGN;LLGWWAPGVSPY;GLSYDYLPEDRWSTSDLLIASNPVYK;LAGLGPIIDPAR;WSTSDLLIASNPVYK;AQMALAVK;GLSYDYLPEDR;GLSYDYLPEDRWSTSDL;SDLLIASNPVYK;LFPSCTGILK	85	77	60	1.14815	0.629158	63	1.40605	0.189489	61	2.58226	0.00468805	62	2.18776	0.030874	63	3.10456	0.0030204	63	1.99526	0.00716234	61	1.21339	0.79218	64	1.57036	0.264147	61	2.85759	0.00514828	63	2.48886	0.0113487	63	3.46737	0.00130846	64	2.24905	0.007881
550	23.36	tr|Q7XY23|Q7XY23_WHEAT	40S ribosomal protein S3a OS=Triticum aestivum PE=2 SV=1		WHEAT	27417.6	242	44.63	13	11	LRAEDVQGMNVLTNFWGMDFTTDKLR;MFAIGFTK;QWYDIKAPLLFTSR;AEDVQGMNVLTNFWGMDFTTDKLR;TTDNYMLR;LRAEDVQGMNVLTNFWGMDFTTDK;KWQTLIEAHVDVK;HRVFEVSLADLQNDEDQAYR;WQTLIEAHVDVK;VFEVSLADLQNDEDQAYR;VFEVSLADLQNDEDQAYRK	85	76	53	0.534564	0.0627042	53	0.586138	0.0647339	54	0.691831	0.597195	51	1.28233	0.14592	54	0.787046	0.631803	50	1.83654	0.120585	52	0.359749	0.0431653	51	0.409261	0.0445652	55	0.794328	0.81108	52	1.48594	0.0919899	55	0.912011	0.826406	51	2.1677	0.0634677
551	23.34	tr|W5H014|W5H014_WHEAT	Uncharacterized protein OS=Triticum aestivum PE=4 SV=1		WHEAT	22643	202	65.35	12	12	GSSSCTNGLLWLTR;ENHDFLASVGLDDMK;AETVFAPCLEGMK;QILPVLDKFGAAMAIVK;NLLDHPDWTMSQACTDSYTK;AMDFLVELFR;FGAAMAIVK;FCTTFYPFLK;FMEVISGTGDIKADIEK;SDSGVMLAKPFLDVCK;FMEVISGTGDIK;QILPVLDK	55	55	40	0.549541	0.0269354	39	0.717794	0.0939885	40	1.08643	0.717595	41	1.99526	0.0141154	39	1.44544	0.234776	40	2.1677	0.0103899	39	0.501187	0.0172443	38	0.660694	0.168976	41	0.642688	0.230517	41	1.20226	0.105982	39	0.83946	0.944787	40	1.27057	0.159992
552	23.24	tr|D8LAL9|D8LAL9_WHEAT	Hydroquinone glucosyltransferase, putative, expressed OS=Triticum aestivum GN=HGT_1 PE=4 SV=1		WHEAT	52449.5	493	32.66	14	7	SVIFVSFGSGGSLPAEQMR;QNAVVLSEGVGAAVR;AAAAGLCEGGAATTALDEVVRK;HGATATLITFASTASATQR;IVPALTNILSGLK;VPALTNILSGLK;AAAAGLCEGGAATTALDEVVR	39	13	10	0.794328	0.62862	10	1.90546	0.215159	10	0.870964	0.917216	10	1.10662	0.701246	10	2.10863	0.132715	10	1.19124	0.577259	10	0.731139	0.513236	10	1.8197	0.270455	10	0.816582	0.699148	10	1.01859	0.919528	10	1.97697	0.189499	10	1.09648	0.778291
553	23.17	tr|O81599|O81599_WHEAT	Mitogen-activated protein kinase OS=Triticum aestivum GN=WCK-1 PE=2 SV=1	tr|A7L5U5|A7L5U5_WHEAT	WHEAT	42802.6	369	51.22	11	10	GAYGIVCSVMNFETR;ICDFGLARPSSESDMMTEYVVTR;DVIPPAIPQSFNDVYIATELMDTDLHHIIR;VQPAALDLIER;LITEVIGTPTDDDLGFIRNEDAR;LHDVADEPICTDPFSFDFEQHPLTEDQMK;ITVEEALEHPYLER;LITEVIGTPTDDDLGFIR;SNQELSEEHCQYFLYQLLR;MLTFNPLQR	31	29	28	1.09648	0.624629	28	1.19124	0.550935	28	1.28233	0.211336	28	1.15878	0.425578	28	1.38038	0.1783	28	0.928966	0.952909	28	1.35519	0.231177	28	1.44544	0.195517	28	1.70608	0.0670698	28	1.55597	0.152404	28	1.8197	0.0555232	28	1.25892	0.454009
554	23.12	tr|Q9SPH4|Q9SPH4_WHEAT	Heat shock protein 101 OS=Triticum aestivum GN=HSP101c PE=2 SV=1	tr|A0A077RSI4|A0A077RSI4_WHEAT	WHEAT	100896	913	18.29	12	3	VVGQYEAVNAVGEAVLR;LDEIVIFDPLSHEQLRK;LDEIVIFDPLSHEQLR	21	5	5	0.963829	0.703034	5	0.903649	0.725277	6	1.33045	0.134883	5	1.36773	0.38225	6	1.24738	0.378829	6	1.35519	0.552917	5	0.981748	0.721139	5	0.912011	0.781006	6	1.28233	0.252065	6	1.31826	0.404633	6	1.20226	0.427687	6	1.30617	0.549445
555	23.08	tr|W5H0Z3|W5H0Z3_WHEAT	Uncharacterized protein OS=Triticum aestivum PE=3 SV=1		WHEAT	29689	273	44.69	13	12	DFDGPVPSPFEDVHG;YYVEAAMGLADWFRK;YYVEAAMGLADWFR;LNPLSYLLVDGVR;QREEKDWSEIFTK;ELFEGLETLTDCGGGDGTTAR;EEKDWSEIFTK;IDGDASQTAIVR;LNPLSYLLVDGVRIDGDASQTAIVR;QCGELFEGLETLTDCGGGDGTTAR;PLSYLLVDGVR;QLATAGVFTSTDAGTYR	111	101	99	1	0.683818	99	0.981748	0.832238	94	0.559758	0.0260678	95	0.554626	0.053333	94	0.544503	0.0768127	94	0.613762	0.0946598	98	0.903649	0.462872	99	0.895365	0.901791	88	0.398107	0.0270821	91	0.398107	0.0553765	89	0.387258	0.0797023	90	0.432514	0.0981688
556	23.08	tr|W5E0F8|W5E0F8_WHEAT	Uncharacterized protein OS=Triticum aestivum PE=3 SV=1		WHEAT	62243.7	580	24.83	11	3	ASSDANTVTLLDYGAGNVR;SSDANTVTLLDYGAGNVR;GPSGEEYAWYQCTVSGGR	29	2	1	0.801678	0.685086	1	1.21339	0.693875	1	1.03753	0.923212	1	1.28233	0.628346	1	1.57036	0.446941	1	0.855067	0.770713	1	1.20226	0.705956	1	1.8197	0.363104	1	0.870964	0.792879	1	1.07647	0.873072	1	1.31826	0.601158	1	0.717794	0.557042
557	23.05	tr|W5ACN6|W5ACN6_WHEAT	Uncharacterized protein OS=Triticum aestivum PE=4 SV=1		WHEAT	68399.5	599	20.7	11	3	SAQGILNDLQYSLAR;GADPEGYAANFVESEQIMQSK;GILNDLQYSLAR	20	5	4	1.09648	0.686524	4	0.937562	0.782938	4	0.981748	0.730789	4	0.879022	0.479461	4	0.83946	0.360417	4	0.787046	0.202225	4	1.22462	0.277979	4	1.04713	0.559191	4	1.05682	0.893063	4	0.946237	0.599052	4	0.903649	0.449139	4	0.847227	0.245076
558	23.05	tr|A0A077RU76|A0A077RU76_WHEAT	Uncharacterized protein OS=Triticum aestivum GN=TRAES_3BF033900100CFD_c1 PE=4 SV=1		WHEAT	65310.1	610	21.31	12	12	AFANVSAAQFPWAK;NEAALEEAEDSGEKASIK;MVDVPLSHVPEPVCK;FADYFGR;LVPAGTLDLFMR;FEAAYPIIK;LHAENIQASVAVLR;AKNEAALEEAEDSGEKASIK;DLVLQLLER;QASQQLLPLAVK;NEAALEEAEDSGEK;DATAGYYDDDDDAANAAR	37	37	34	1.0666	0.618195	33	1.22462	0.404202	31	0.496592	0.134271	31	0.465586	0.0538636	31	0.57544	0.236333	30	0.648634	0.249268	33	0.77983	0.799451	32	0.879022	0.92885	32	0.519996	0.169812	31	0.487529	0.0699792	32	0.619441	0.291746	31	0.685488	0.255011
559	23.02	tr|A0A096UK24|A0A096UK24_WHEAT	Structural maintenance of chromosomes protein OS=Triticum aestivum PE=3 SV=1		WHEAT	138272	1204	13.04	12	12	VSFINVVSK;VHAPNVNVPQSSDFVPLLK;TLDEATTVLK;KEELENNLSTNLMR;EQAMDFIEHDQTANAS;MSQADNEVVELR;SLEYTILDHELNDAR;SLEYTILDHELNDARNELASMDDNRR;ELISVLDQR;SNSLDCITLDGDQVAK;ALDQYVNFTEQR;QKELEAIISSADSK	18	18	22	1	0.478986	22	1.00925	0.783336	22	0.981748	0.794612	22	0.972747	0.651158	22	0.990832	0.85841	22	0.937562	0.192693	22	1.04713	0.124554	22	1.04713	0.262968	22	1	0.421016	22	0.990832	0.920497	22	1.00925	0.708243	22	0.954993	0.434322
560	23.02	tr|W5DPM6|W5DPM6_WHEAT	Uncharacterized protein OS=Triticum aestivum PE=4 SV=1		WHEAT	22402.8	205	61.46	12	1	SVSSAQIEESGFESSTVADILK	115	9	0	0	-	0	0	-	0	0	-	0	0	-	0	0	-	0	0	-	0	0	-	0	0	-	0	0	-	0	0	-	0	0	-	0	0	-
561	22.97	tr|W5GVM3|W5GVM3_WHEAT	Uncharacterized protein OS=Triticum aestivum PE=3 SV=1		WHEAT	106377	946	16.17	11	2	ELDVDDDALTK;ILSEYLDLFEASAAR	14	3	2	1.23595	0.674483	2	1.1695	0.744147	2	1.05682	0.659368	2	0.847227	0.979861	2	1	0.72728	2	1.08643	0.665137	2	0.963829	0.992247	2	0.912011	0.92153	2	1.15878	0.699048	2	0.928966	0.968396	2	1.09648	0.771408	2	1.19124	0.705224
562	22.94	tr|W5I7I0|W5I7I0_WHEAT	Uncharacterized protein OS=Triticum aestivum PE=4 SV=1		WHEAT	79571.7	714	25.63	11	4	HVLDENDFEDGNQPYR;VGGDIVTSTTGEAGDANVPGLTEQPIAK;TSVSEDSPNPGEMDVIK;VALSYPEPLVHFALVCGTK	19	8	6	1.0666	0.934963	6	1.35519	0.285738	6	1.09648	0.820772	6	1.01859	0.753466	6	1.39316	0.199558	6	1	0.992847	6	1.09648	0.813912	6	1.39316	0.19758	6	1	0.999494	6	0.928966	0.943053	6	1.27057	0.258139	6	0.903649	0.813428
563	22.92	tr|W5AN20|W5AN20_WHEAT	Uncharacterized protein OS=Triticum aestivum PE=4 SV=1	tr|W5A850|W5A850_WHEAT	WHEAT	71484.3	643	23.95	13	13	LQSSYNGLEHEVFSK;ILNLGEDGQDRTGAVAAALQSTDDDPVDPHLER;EQDVSNLTNFIQK;NINPELSTTDIAKK;NINPELSTTDIAK;AIAPFMYFSK;TDGHLFNNISLGGR;LFVLPK;TGAVAAALQSTDDDPVDPHLER;SNNPHTFVVITLDPPIRK;GFREQDVSNLTNFIQK;SSLKAEDGLLYPLEK;NEYHNLFNFVSGK	22	22	15	0.981748	0.928987	15	0.937562	0.564476	15	0.946237	0.748724	15	0.954993	0.704974	15	0.903649	0.333307	15	0.990832	0.88213	15	0.946237	0.864091	15	0.903649	0.408393	15	0.963829	0.765686	15	0.972747	0.699241	15	0.912011	0.343866	15	1.00925	0.898655
564	22.91	tr|W5FPK2|W5FPK2_WHEAT	Sulfurtransferase OS=Triticum aestivum PE=4 SV=1		WHEAT	29648.3	273	63.74	12	7	ENIETQTHQLIDAR;LQPHLLWNLGQVKENIETQTHQLIDAR;ASGYDVESSASSDAILK;CVPFPQVLDSTQK;AYGHDKVWVLDGGLPQWR;LQPHLLWNLGQVK;VWVLDGGLPQWR	35	19	14	0.990832	0.747766	14	1.0666	0.470621	14	0.963829	0.782217	14	0.963829	0.5554	14	1.03753	0.887732	14	0.981748	0.723688	14	0.972747	0.93756	14	1.04713	0.623573	14	0.946237	0.694726	14	0.946237	0.483846	14	1.01859	0.981524	14	0.963829	0.63944
565	22.91	tr|W5ARC7|W5ARC7_WHEAT	Uncharacterized protein OS=Triticum aestivum PE=4 SV=1		WHEAT	94378.8	861	22.3	12	1	TTFVESQCTPSSEVSVNTNK	28	1	1	1.11686	0.811347	1	1.18032	0.736088	1	1	0.98353	1	0.887156	0.826523	1	1.05682	0.898621	1	1.24738	0.663029	1	0.794328	0.67544	1	0.83946	0.74449	1	0.809096	0.699945	1	0.717794	0.564682	1	0.855067	0.771653	1	1.00925	0.968523
566	22.89	tr|W5CKK9|W5CKK9_WHEAT	Pyruvate kinase OS=Triticum aestivum PE=3 SV=1		WHEAT	50351.2	465	33.98	13	2	GQEIVISTDYSIKGDDK;EMGLCNAGESIVALHR	69	8	5	0.903649	0.803754	5	0.870964	0.696626	5	1.05682	0.819814	5	1.15878	0.651643	5	1.01859	0.94094	5	1.31826	0.471521	5	0.794328	0.569329	5	0.765597	0.499781	5	1.02802	0.893969	5	1.11686	0.711733	5	0.981748	0.981101	5	1.27057	0.509369
567	22.88	tr|W5AL78|W5AL78_WHEAT	Uncharacterized protein OS=Triticum aestivum PE=3 SV=1		WHEAT	92629.1	835	48.98	33	6	SVLDAATIAGLRPLR;YSDYVTSEDKETLTAK;YLGEEHAFTPTQLLAMVLSNLK;METDAADVNMQEPK;ALAEAGLTTESVHFVEVVGSGSR;ISTYMIGPFQSSK	179	14	11	1.07647	0.707082	11	1.00925	0.898129	11	1.08643	0.451608	11	1	0.684429	11	1.02802	0.597408	11	1.04713	0.575537	11	1.03753	0.866601	11	0.972747	0.932922	11	1.09648	0.56503	11	1.00925	0.814514	11	1.03753	0.719148	11	1.05682	0.686098
568	22.87	tr|W4ZWM7|W4ZWM7_WHEAT	Uncharacterized protein OS=Triticum aestivum PE=4 SV=1		WHEAT	43045	393	35.88	12	12	FNFVGFYNGWNK;EDTTQAFVFTDR;DASVVVVAFR;VLPGDAPNPNYFDPR;YLLSMYGNALGDLLK;IAYENAAFVK;VPFDAPPVAEFTHGGSCVYYDGWYDGK;FLKEDTTQAFVFTDR;AKDASVVVVAFR;EGPVSLLYR;AFPKDAPNGAAPIGK;VGDATFVSFFR	39	39	35	0.972747	0.7407	35	1.05682	0.72295	35	0.597035	0.0332991	35	0.60256	0.0185752	35	0.636796	0.0347197	35	0.672977	0.088821	35	0.862979	0.573585	35	0.928966	0.589522	35	0.519996	0.022741	35	0.529663	0.0126944	35	0.554626	0.0237142	35	0.586138	0.061336
569	22.86	tr|W5AUD8|W5AUD8_WHEAT	Uncharacterized protein OS=Triticum aestivum PE=4 SV=1		WHEAT	53306.7	479	37.79	11	11	GVMQMLNAIIR;LLEATGISTVPGSGFGQK;IIFTNVGNPHALGQKPLTFPR;AMVIINPGNPTGQCLSEANIR;AKHYLSLAPGGLGAYSDSR;QVVALCQAPFLLDDPNVGLIFPADAIAR;DGYPSDPELIYLTDGASK;FNDSFMEQYQDHSRL;HYLSLAPGGLGAYSDSR;NVVCNFTEGAMYSFPQIR;ALDYEELNENVK	33	33	29	0.990832	0.983951	29	1	0.860644	29	0.946237	0.604587	29	0.937562	0.590923	29	0.946237	0.478993	29	0.928966	0.381888	29	1.00925	0.71186	29	1.00925	0.861296	29	1	0.683575	29	1	0.698223	29	1	0.831097	29	0.990832	0.969144
570	22.74	tr|W5B3F3|W5B3F3_WHEAT	Cytosine-specific methyltransferase OS=Triticum aestivum PE=3 SV=1		WHEAT	172025	1531	9.536	12	12	FFLLENVR;LVLEYGGEPTSWFQK;ILNNWALYNADSR;FGILEAGTFGVAQSR;WAIEYEEPAGEAFR;GLPMEYLCR;SQGFPDSYQFSGTIQSK;AQVCVEVYR;AQVCVEVYRK;QIGNAVPPPLAFALGR;ELVSVNLQSMPWGHK;SVNAIQGYTGTMSK	23	23	24	0.711214	0.594154	24	0.698232	0.167809	25	0.57544	0.1879	24	0.77983	0.265974	24	0.570164	0.0750908	24	0.83946	0.65576	25	0.679204	0.325028	25	0.660694	0.0839791	26	0.711214	0.816063	25	0.990832	0.762178	25	0.691831	0.403156	26	1.07647	0.466819
571	22.73	tr|W5DHN1|W5DHN1_WHEAT	Uncharacterized protein OS=Triticum aestivum PE=4 SV=1	tr|W5CNH7|W5CNH7_WHEAT	WHEAT	54384.4	483	30.02	12	2	FLEDNNLDLVVR;SIADSLDYHIIEVEPQYTGAR	36	10	8	0.946237	0.758087	8	1	0.98978	8	0.954993	0.894952	8	1	0.854337	8	1.00925	0.864066	8	1	0.923631	8	0.946237	0.822036	8	1	0.938888	8	0.946237	0.852893	8	0.990832	0.896435	8	1	0.906413	8	0.990832	0.967062
572	22.73	tr|W5FSW8|W5FSW8_WHEAT	Uridine kinase OS=Triticum aestivum PE=3 SV=1	tr|W5FBQ5|W5FBQ5_WHEAT	WHEAT	53378.7	481	27.86	11	10	DVSSVLDQYGR;ALPVNVPIYDFK;DRDITTPDFVFYSDR;VVLVNQDSFYR;LVVEHGLGHLPFTEK;GGDNHVAIDLIVQHIR;LVTSEIDTGLSEEFR;QIITPTGSVYTGVDFCK;DITTPDFVFYSDR;NVFVVQSTFQIR	24	20	25	0.787046	0.511696	24	0.77983	0.819545	25	0.608135	0.133054	25	0.731139	0.468617	25	0.60256	0.263777	25	0.711214	0.401187	25	0.816582	0.469623	25	0.801678	0.774973	25	0.879022	0.702455	25	1.1272	0.782299	25	0.870964	0.959181	25	1.07647	0.728004
573	22.69	tr|W5FWS1|W5FWS1_WHEAT	Uncharacterized protein OS=Triticum aestivum PE=4 SV=1		WHEAT	99639.9	915	17.05	11	3	IQNVADVVLGDSSER;AAAISVEQVEVSTYLPK;VTDMMYSLVHK	18	6	5	0.824138	0.670561	5	0.672977	0.53017	5	0.524808	0.576786	5	0.625173	0.865438	5	0.440555	0.462872	5	0.630957	0.928833	5	0.801678	0.623522	5	0.654636	0.496279	5	0.698232	0.550942	5	0.83946	0.824839	5	0.570164	0.444447	5	0.862979	0.886632
574	22.69	tr|W5GUK3|W5GUK3_WHEAT	Elongation factor Tu OS=Triticum aestivum PE=3 SV=1		WHEAT	40984.6	376	47.07	11	11	TVGAGVINNIIQ;ELLTAYEYDGDNVPIVSGSALR;ALEALMATPGLK;GITINTATVEYETETR;KYDEIDAAPEER;QVGVPSIVVFLNK;RGDNEWVDGIFSLIDSVDTHIPVPQR;TMDDAIAGDNVGLLLR;NATVTGVEMFQK;MVVELIQPVACEQGMR;TTDVTGNVTNIMNDKDEEAK	23	23	19	0.597035	0.080449	18	0.816582	0.323149	20	0.515229	0.0564915	17	0.895365	0.792664	19	0.758578	0.267029	19	0.619441	0.193757	20	0.824138	0.694508	19	1.21339	0.712242	21	0.586138	0.113241	19	1	0.841885	20	0.855067	0.398673	20	0.711214	0.234924
575	22.68	tr|W5BMW7|W5BMW7_WHEAT	Uncharacterized protein OS=Triticum aestivum PE=3 SV=1		WHEAT	24546.5	226	49.12	12	2	AATFNVNAEAGLK;AATFNVNAEAGLKK	139	55	0	0	-	0	0	-	0	0	-	0	0	-	0	0	-	0	0	-	0	0	-	0	0	-	0	0	-	0	0	-	0	0	-	0	0	-
576	22.63	tr|W5GAA2|W5GAA2_WHEAT	Serine/threonine-protein phosphatase OS=Triticum aestivum PE=3 SV=1		WHEAT	36177.2	320	42.5	12	7	VKYPENFFLLR;ICGDVHGQYSDLLR;GMDPALLDNIIAR;NAQLSESEIKQLCAASK;VAEFLEKHDLDLICR;EIFLAQPNLLELEAPIK;GVSYTFGPDKVAEFLEKHDLDLICR	23	11	13	0.549541	0.217908	13	0.436516	0.0540378	13	0.831764	0.589064	13	1.59956	0.707258	13	0.654636	0.23927	13	0.946237	0.806528	13	0.870964	0.770828	13	0.685488	0.23546	13	1.08643	0.818131	13	1.97697	0.157118	13	0.847227	0.46867	13	1.25892	0.60538
577	22.62	tr|Q6KCK6|Q6KCK6_WHEAT	Putative calcium-dependent protein kinase OS=Triticum aestivum GN=cdpk1 PE=2 SV=1	tr|B2KTA5|B2KTA5_WHEAT	WHEAT	58407.9	518	31.85	11	11	SLDTDNSGTITLEELR;DLVGSAYYVAPEVLK;EDGEAPDKPLDITVISR;ATDFGLSVFFK;DLKPENFLFLNNKEDSPLK;LTAAEILNHPWIR;GQFGVTYLVTHK;LTAAEILNHPWIREDGEAPDKPLDITVISR;DLVGSAYYVAPEVLKR;AAADQPATAPPPTAQPKPQPPPKPQTAPAPAPTPEAGQVAMGR;HSVNLIMELCEGGELFDR	29	29	31	0.981748	0.600867	30	1.04713	0.362635	31	0.963829	0.949273	30	0.972747	0.645145	31	1.02802	0.644011	30	1.07647	0.571413	31	0.895365	0.614604	30	0.946237	0.915864	31	0.92045	0.637611	30	0.928966	0.327589	31	0.981748	0.942055	31	1.01859	0.973696
578	22.61	tr|Q9SAU8|Q9SAU8_WHEAT	HSP70 OS=Triticum aestivum GN=TaHSP70d PE=2 SV=1		WHEAT	71030	648	62.5	44	11	FSDPSVQSDMKLWPFK;MYQGAAPDMGGGMGMDEDMPAGGGGAGPK;DAGAIAGLNVLR;AKGEGPAIGIDLGTTYSCVGVWQHDR;VIPGPADKPMIVVNYKGEEK;NQVAMNPTNTVFDAKR;SINPDEAVAYGASVQAAILSGEGNEK;EIAEAFLGNSVK;QATKDAGAIAGLNVLR;NQVAMNPTNTVFDAK;MREIAEAFLGNSVK	487	58	36	1.48594	0.0989532	36	1.49969	0.0833007	34	2.0893	0.0853429	34	1.41906	0.307207	35	2.18776	0.103736	35	1.24738	0.276253	37	1.70608	0.137868	37	1.94089	0.11654	37	3.46737	0.000124986	37	2.46604	0.00136195	37	3.83707	0.000110199	38	2.03236	0.00101042
580	22.49	tr|W5CCN5|W5CCN5_WHEAT	Uncharacterized protein OS=Triticum aestivum PE=4 SV=1		WHEAT	107683	992	17.74	11	9	FYNPDSGTISLDGVEIK;ANIAYGKDGEVTEEELIAAAK;SLNINWLR;DGVYASLVELR;ASNAHEFISSLPQGYDTTVGER;IVEQGPHDELVVNPDGAYSQLIR;DQTGLVSQEPVLFNDTIR;STVIALLER;IVQDALDNVMVGR	23	14	14	2.10863	0.0435142	14	3.01995	0.0120457	14	1.99526	0.0273183	14	0.895365	0.749555	14	2.85759	0.00795945	14	1.41906	0.39331	14	1.43219	0.0948953	14	2.03236	0.0245353	14	2.22844	0.0289666	14	1.04713	0.769912	14	3.22107	0.00838317	14	1.64437	0.415391
581	22.49	tr|M5AJV9|M5AJV9_WHEAT	Hemoglobin 1 OS=Triticum aestivum GN=TaBWHb-1 PE=2 SV=1		WHEAT	18058.9	162	70.99	13	13	THAVSVFVMTCEAAAQLR;DSDVPLETNPK;YGVADGHFEVTR;QMFPFLR;EALPADMWGPEMR;SAAEGAVVFSEEK;SAAEGAVVFSEEKEALVLK;THAVSVFVMTCEAAAQLRK;FALLETIK;NAWGEAYDQLVAAIK;LKIFEIAPSAR;FALLETIKEALPADMWGPEMR;IFEIAPSAR	90	89	36	0.49204	0.0813608	35	0.591562	0.763622	54	8.55067	1.48823e-05	44	14.7231	1.41911e-05	53	10	3.91038e-06	53	9.90832	7.91709e-06	45	0.855067	0.850685	41	1.15878	0.156886	54	6.98232	1.48177e-05	43	12.7057	5.06934e-06	53	7.94328	0.000144978	54	7.7983	1.84813e-05
582	22.47	tr|W5EC27|W5EC27_WHEAT	Uncharacterized protein OS=Triticum aestivum PE=4 SV=1	tr|W5ESS5|W5ESS5_WHEAT;tr|W5DVY1|W5DVY1_WHEAT	WHEAT	64505.6	601	29.62	14	12	QTLLFSATFPGEIQR;TACPLALILSPTR;SGQTPILVATDVAAR;SGIATAFFNDNNSSMAK;VVVAYGGAPITQQLR;ELSMQIHEEARK;MLDMGFEPQVR;ELSMQIHEEAR;GLDIPHVAHVVNFDLPNDIDDYVHR;TAAFCFPIISGIMR;QALTLVFVETK;LVDLLER	49	41	38	0.809096	0.57632	37	0.666807	0.361822	38	0.903649	0.42172	37	1.09648	0.800622	38	0.744732	0.251579	38	0.772681	0.436716	39	1.13763	0.978579	38	0.912011	0.69462	39	1.01859	0.756134	38	1.25892	0.801609	39	0.831764	0.502065	40	0.887156	0.776504
583	22.44	tr|A0A077S4G0|A0A077S4G0_WHEAT	Uncharacterized protein OS=Triticum aestivum GN=TRAES_3BF004400020CFD_c1 PE=3 SV=1		WHEAT	30355.1	278	46.4	11	4	QEEEKWVPVTK;MEELYLHSLPIK;EHQIVEQLCPGLKDEVMK;ALMLDAPAEKIEA	89	31	14	1.21339	0.59526	14	1.14815	0.675903	14	0.981748	0.651149	14	0.801678	0.998498	14	0.928966	0.721812	14	1.01859	0.662636	14	0.954993	0.920764	14	0.912011	0.983142	14	1.1272	0.586124	14	0.92045	0.988539	14	1.0666	0.665954	14	1.15878	0.651488
584	22.43	tr|A0A077S144|A0A077S144_WHEAT	Uncharacterized protein OS=Triticum aestivum GN=TRAES_3BF046400050CFD_c1 PE=4 SV=1		WHEAT	44009.2	440	33.41	11	10	DQLADIAAAAALASGVALDAVR;VIDGQQLLCK;TPEGAQASLVDSTK;RKPDENGAVAASPAAGAAALGLTR;IFVGNVPADMPSER;VTVTQLAAAGAAGGPSGGTTGAGGVPSADVSLR;LLDPLSRDQLADIAAAAALASGVALDAVR;VTVTQLAAAGAAGGPSGGTTGAGGVPSADVSLRK;KIFVGNVPADMPSER;GQDPQGMSPGPGGR	29	26	20	1.14815	0.491202	21	0.990832	0.805296	20	0.519996	0.116841	21	0.436516	0.0401148	21	0.448745	0.0584371	20	0.685488	0.539428	20	0.737904	0.302529	20	0.636796	0.157404	21	0.946237	0.766079	21	0.809096	0.334809	21	0.824138	0.461146	21	1.2942	0.514509
585	22.4	tr|W5DT55|W5DT55_WHEAT	Uncharacterized protein OS=Triticum aestivum PE=3 SV=1		WHEAT	41790.4	377	80.37	35	13	LDLAGRDLTDHLMK;KDLYGNIVLSGGTTMFTGIADR;LSYIALDYDQEMETSK;SLSTFQQMWIAK;EKLSYIALDYDQEMETSK;AEYDESGPSIVHR;SYELPDGQVITIGSER;IALDYDQEMETSK;TSSSVEKSYELPDGQVITIGSER;DLTDHLMK;LSYIALDYDQEMETSKTSSSVEK;STFQQMWIAK;LSTFQQMWIAK	296	90	58	0.608135	0.330351	58	0.619441	0.122369	54	0.428549	0.0761483	53	0.711214	0.387068	54	0.457088	0.130381	51	0.698232	0.824736	56	0.613762	0.109263	56	0.613762	0.019325	57	0.672977	0.342537	57	1.08643	0.97813	58	0.685488	0.127307	55	1.09648	0.210818
586	22.38	tr|W5E333|W5E333_WHEAT	Uncharacterized protein OS=Triticum aestivum PE=4 SV=1		WHEAT	27305	244	69.26	13	7	NVPLTLLDAAKR;NVPLTLLDAAK;ENVYPQGTVPSLEHDGKVTGESLDLIK;LYICYTCPFAQR;EVLPPALGAVSEPPTLFDGTTR;VYPQGTVPSLEHDGKVTGESLDLIK;ALYSPLISQVAISDEAVAALDKIEAALSK	41	19	10	1.14815	0.288669	13	0.625173	0.548194	12	12.1339	0.0021392	13	10	0.0518849	14	7.58578	0.00405214	13	6.66807	0.149698	11	1.55597	0.79394	14	1.07647	0.975322	12	11.9124	0.00589801	13	9.54993	0.175585	14	7.58578	0.00735534	13	7.11213	0.119501
587	22.35	tr|A0A0A7NVN8|A0A0A7NVN8_WHEAT	Actin-depolymerizing factor 3 OS=Triticum aestivum GN=ADF3 PE=2 SV=1		WHEAT	16056.9	138	71.01	13	4	TLDGIQIEMQATDPSEISLDVIKER;ANASSGAGIHDDCKLR;TLDGIQIEMQATDPSEISLDVIK;ANASSGAGIHDDCK	53	17	4	1.02802	0.877006	4	1.07647	0.879156	4	0.862979	0.709517	4	0.83946	0.817262	4	0.912011	0.711317	4	0.847227	0.743233	4	1.01859	0.959239	4	1.0666	0.961462	4	1.02802	0.990937	4	0.990832	0.8683	4	1.07647	0.988707	4	1	0.950222
589	22.32	tr|W5AE72|W5AE72_WHEAT	Uncharacterized protein OS=Triticum aestivum PE=4 SV=1	tr|W4ZMF7|W4ZMF7_WHEAT	WHEAT	49511.9	452	28.76	12	12	RYTEQGMDEELAYK;EVNGAGINASFAVHQDVDGR;RFYDKEGLPAFPMGK;STVEGITGIISK;GMLEVYNSLSEEGKK;FYDKEGLPAFPMGK;GHSYSEIINESVIESVDSLNPFMHAR;GAGINASFAVHQDVDGR;YTEQGMDEELAYK;GVAFMVDNCSTTAR;GMLEVYNSLSEEGK;YECYEDVASGSEIR	107	107	55	0.794328	0.413778	55	0.654636	0.352522	53	0.625173	0.293487	53	0.77983	0.799721	54	0.515229	0.246849	53	1.23595	0.702344	54	0.515229	0.166886	56	0.416869	0.138482	55	0.619441	0.219062	55	0.772681	0.649824	55	0.515229	0.18278	54	1.20226	0.856406
590	22.28	tr|W5DS09|W5DS09_WHEAT	Uncharacterized protein OS=Triticum aestivum PE=3 SV=1		WHEAT	131032	1189	14.8	12	12	ANHFFAELPDKDLHQYDVTITPEVTSR;IDEQLASVEAR;AVIAELVK;ELLISFK;SLYTAGPLPFTSR;ACASLEPNYQPPVTFVVVQK;ELSFPVDDR;FYMEPDTSDSGSVASGAR;LDISDQSSTSQAIQPAPASSK;QYLANVALK;ICETELGLVSQCCLTK;SVSIVPPAYYAHLAAFR	20	20	21	1.31826	0.727641	21	1.33045	0.255989	21	1.22462	0.951852	21	0.903649	0.773703	21	1.23595	0.379054	21	0.801678	0.245218	21	1.47231	0.223451	21	1.48594	0.0552089	21	1.21339	0.877946	21	0.887156	0.847531	21	1.22462	0.3322	21	0.787046	0.282615
591	22.18	tr|A0A0C4BIP7|A0A0C4BIP7_WHEAT	Uncharacterized protein OS=Triticum aestivum PE=3 SV=1		WHEAT	44054.2	395	47.34	11	3	VDALTSQLSQEGWK;SAQFEHTLLVTETGVEVLTAR;EAAAFCSQDCFK	22	6	5	1.00925	0.857411	5	0.928966	0.890963	5	1.04713	0.984972	5	1.02802	0.842885	5	0.954993	0.950661	5	1.07647	0.707722	5	0.963829	0.720949	5	0.879022	0.751793	5	1.02802	0.930605	5	1.00925	0.79109	5	0.946237	0.896625	5	1.05682	0.66115
592	22.16	tr|W5CL67|W5CL67_WHEAT	Uncharacterized protein OS=Triticum aestivum PE=4 SV=1		WHEAT	109378	990	22.42	17	10	LVAIQMPAGK;AKPWELMEVLNPQQFR;EGDSHLVEWNESEGSIKR;VSGAPVVAGISPNIGR;LVFPTLK;TSPVSVPLAAVPK;VTWSPDGDLIGVAFAK;ATASVVPQHWQPNSGLVMANDIGETPPEESVPCIALSK;WCTTMLYSADGTR;EGNLLAVTTVDNGFK	32	18	24	1.18032	0.364868	25	1.18032	0.369176	24	0.559758	0.0602411	25	0.483059	0.0165532	24	0.554626	0.0642765	24	0.549541	0.0639989	24	1	0.974098	24	1	0.967335	24	0.685488	0.251278	24	0.591562	0.0510802	24	0.685488	0.248034	24	0.685488	0.263998
593	22.16	tr|W5AI08|W5AI08_WHEAT	Uncharacterized protein OS=Triticum aestivum PE=4 SV=1		WHEAT	110889	1005	15.12	11	5	DFFLGYR;EDDIALVNAGMR;NETDVNANESSTLSSVK;LIIGNSEVGVETK;TDDSLYTASPSENANGQAICPSTGKPCSCR	19	10	9	1.43219	0.229243	8	2.33346	0.0502009	9	1.43219	0.340762	8	0.990832	0.921416	8	2.31206	0.0781093	9	1.39316	0.20131	9	1.01859	0.845399	8	1.69044	0.403626	9	0.824138	0.61147	9	0.554626	0.136627	8	1.38038	0.617216	9	0.794328	0.689988
594	22.12	tr|W5GFR3|W5GFR3_WHEAT	Uncharacterized protein OS=Triticum aestivum PE=3 SV=1		WHEAT	104162	933	18.97	13	12	VSGDTSGPVVGQSFTLILDK;IDEYIVFQPLDSTEINR;AIDLVDEAAAK;LILDTLR;TLAEFLFNTENALIR;LISLDMGALLAGSK;FGQQLFEDLQIGENELK;WTGIPVSNLQQSDREK;YSTLLTLQK;ISDGALVAAAALSDR;FLPDKAIDLVDEAAAK;LVGAPPGYVGYEEGGQLSEAVR	24	15	13	1.19124	0.533494	14	1.23595	0.460467	15	1.43219	0.00618033	15	1.20226	0.0908121	14	1.48594	0.0236046	15	1.34276	0.0219136	14	1.0666	0.803694	14	1.11686	0.959436	14	1.34276	0.170118	14	1.13763	0.449412	14	1.40605	0.227299	14	1.25892	0.135784
595	22.12	tr|W5I4U0|W5I4U0_WHEAT	Uncharacterized protein OS=Triticum aestivum PE=4 SV=1		WHEAT	16759.8	148	72.3	12	12	EVDVAADGTIR;IAPSELGVLMR;EAFSLFDTDGDGR;EVDVAADGTIRYDDFIRR;ELSEEQIASMR;VLDKDASGTVSVADLR;LTAPFDFKR;FLELMR;AGKELSEEQIASMR;HVLTSIGEKLEPHEFDEWIR;LEPHEFDEWIR;LTAPFDFK	66	65	60	1	0.933604	59	0.972747	0.859359	61	1.01859	0.91566	61	1.00925	0.849711	62	0.990832	0.966687	62	1	0.65377	60	1	0.561143	61	0.981748	0.501583	61	0.981748	0.284329	61	0.972747	0.319885	61	0.963829	0.248058	61	0.972747	0.687005
596	22.1	tr|W5AAH8|W5AAH8_WHEAT	Peroxidase OS=Triticum aestivum PE=3 SV=1	tr|W5ANF5|W5ANF5_WHEAT	WHEAT	37505.9	348	42.82	12	12	EVAIAAGLLR;VKVHAACGATVSCADIIALATR;VHAACGATVSCADIIALATR;FSEDADFAR;LQDLDVETPIVLDNQYFK;IFFHDCFPQGCDASVLLTGPNSERDLPPNQTLQPR;AMQLIEDVR;IFFHDCFPQGCDASVLLTGPNSER;GVFTSDQVLISDGR;NLEPIDLVALSGAHTVGK;VSCADIIALATR;GLAENKYWFYSQFR	60	54	56	0.698232	0.69869	54	0.724436	0.144624	55	0.405508	0.153775	55	0.564937	0.237062	52	0.440555	0.00872352	54	0.559758	0.108823	56	0.758578	0.762271	53	0.751623	0.178159	56	0.636796	0.274469	56	0.92045	0.423553	54	0.648634	0.0335234	56	0.83946	0.347183
597	22.1	tr|W4ZST7|W4ZST7_WHEAT	Uncharacterized protein OS=Triticum aestivum PE=3 SV=1		WHEAT	65644.2	617	21.88	11	11	DHFNHSILTVMGYKPR;WTAQALLSGADMMK;LAEEDKATVFATDAILAALMCTPR;DFATQINLNTANMWGIVK;ATVFATDAILAALMCTPR;VTFDEPNPFASENEEAAPVCYR;LDDDISIIAR;SILSWDIVVQR;DGEKVTFDEPNPFASENEEAAPVCYR;WKLDDDISIIAR;QFLTLNALNEFDPK	35	35	33	0.654636	0.130596	33	0.698232	0.334058	33	0.801678	0.600042	33	1.24738	0.294849	33	0.870964	0.929672	33	1.03753	0.718418	33	0.77983	0.383023	33	0.831764	0.784859	33	0.847227	0.664744	33	1.33045	0.257643	33	0.912011	0.856573	33	1.07647	0.651269
598	22.06	tr|W5G0J5|W5G0J5_WHEAT	Uncharacterized protein OS=Triticum aestivum PE=4 SV=1		WHEAT	151428	1416	14.34	12	5	EITPAPAPAPEVVDVK;GDHILQVEDAAGDGNTAVSDVK;YDTGGASLSETAVDQGEAVALTDNK;GPSEEEVVANGLGCAK;ATATSDETSKDTENINACNISSTEVETK	19	6	6	1.04713	0.616608	6	1.25892	0.27923	6	0.92045	0.633285	6	0.870964	0.979068	6	1.11686	0.286314	6	0.937562	0.967158	6	0.981748	0.660185	6	1.18032	0.29789	6	0.862979	0.7428	6	0.816582	0.436974	6	1.03753	0.662494	6	0.870964	0.468497
600	22.04	tr|W5GFV6|W5GFV6_WHEAT	Uncharacterized protein OS=Triticum aestivum PE=3 SV=1		WHEAT	33164.2	313	63.58	12	12	DPFFVPCTPK;VAGAITPVPGGVGPMTIAMLLSNTLDSAK;QIREEVGVEIAR;MKDAIGVVPGLAVILVGSR;GSWIKPGAAIIDVGINPVDDPASPR;SYEVNLPEDASEYEVIK;SNIVGTPAALLLQK;AASSADPATVLADASAK;LVGDVCFEEASK;QADIIIAAVGVANLVR;VAGAITPVPGGVGPMTIAMLLSNTLDSAKR;HMNDENILNAVSIEKDVDGFHPVNIGR	32	32	30	0.990832	0.890629	30	0.954993	0.782332	29	0.990832	0.989393	29	0.990832	0.901132	29	0.954993	0.878826	29	0.963829	0.951631	29	1.01859	0.96222	29	0.972747	0.926806	29	1	0.91648	29	1	0.973933	29	0.954993	0.807404	29	0.972747	0.879047
601	22.03	tr|W5FV41|W5FV41_WHEAT	Uncharacterized protein OS=Triticum aestivum PE=3 SV=1	tr|Q0PMD7|Q0PMD7_WHEAT	WHEAT	46836.6	421	39.9	11	9	QLGPGMIQQMQQPCNECR;KGDDLFYEHTLTLTEALCGFQYVLAHLDGR;RQQQQAQEAYDEDEDMPGGGGQR;VSLEELYNGTSK;YYEILGVPK;ITFPGEADEAPDTVTGDIIFVLQQK;VLEVVVEK;QQQQAQEAYDEDEDMPGGGGQR;AINDEGMPMYQRPFMK	43	30	22	0.972747	0.763767	21	1.02802	0.304283	21	1.03753	0.450744	21	1.05682	0.675128	21	1.08643	0.261359	21	1.02802	0.657547	22	1	0.808691	21	1.04713	0.377403	23	1.02802	0.22604	21	1.04713	0.454183	21	1.07647	0.0691192	22	1.01859	0.542478
602	22.02	tr|C6ES53|C6ES53_WHEAT	Peroxidase OS=Triticum aestivum GN=Prx111-A PE=3 SV=1		WHEAT	33061.8	316	61.39	12	4	AGVTAAVQNEAR;SFSSSAATFNSAFTTAMINMGNIAPK;SGGDNSLAPLDTGTPNGFDNAYYTNLMSQK;IYNETNIDTAFATSLR	155	20	10	1.04713	0.84732	10	0.648634	0.375237	10	0.717794	0.455213	10	0.685488	0.556255	10	0.457088	0.208443	10	0.972747	0.794561	10	0.744732	0.348146	10	0.465586	0.167061	9	0.272898	0.289801	10	0.253513	0.350451	10	0.167494	0.144184	10	0.343558	0.852407
603	22.01	tr|W5AT17|W5AT17_WHEAT	Uncharacterized protein OS=Triticum aestivum PE=4 SV=1		WHEAT	99015.7	897	19.51	11	11	CISLIQTQQLAK;SLIENSAITLGR;SELLPCIGATNR;ILYDALGTLADAVGAELNQAK;EISPVVISVVSCLVPILTTPESLNK;QSALALLGDISR;AAFVSMPPSSQQYIK;DLLLQCCVDEAPDVR;DAVSVANNACWAIGELAIK;LQEFLTAAAK;QMLGAAGWEQCMSTLEPAVVQR	35	35	34	0.772681	0.504234	34	0.801678	0.835324	34	0.711214	0.297423	34	0.887156	0.69114	34	0.731139	0.547896	34	0.751623	0.502746	34	0.92045	0.692904	34	0.972747	0.942815	34	0.903649	0.58874	34	1.1695	0.895585	34	0.954993	0.938767	34	0.972747	0.881964
604	22.01	tr|W5DWT9|W5DWT9_WHEAT	Uncharacterized protein OS=Triticum aestivum PE=4 SV=1		WHEAT	37007.9	336	42.26	11	11	VPTSQYEFGANFLDPK;VDYLNLPCPVPYEEIQR;VKCDLTENLALK;VDSNGVVAAYLEER;VSLATDFMYNHMSR;DVTSSVGYDYILR;CDLTENLALK;LNMGVNFLLSAEIDHPKK;EALMSLKPELFEGLR;INAQLTSEPHYSQGMFNFDYK;GKVDSNGVVAAYLEER	47	47	40	1.03753	0.971083	40	1.08643	0.833435	40	1.0666	0.842847	40	1.01859	0.814723	40	1.10662	0.658127	40	1.11686	0.487163	40	0.946237	0.61477	40	0.981748	0.794816	40	1	0.793346	40	0.954993	0.821256	40	1.03753	0.98747	40	1.04713	0.806878
605	22.01	tr|W5BM01|W5BM01_WHEAT	Uncharacterized protein OS=Triticum aestivum PE=4 SV=1		WHEAT	31004.4	271	60.52	11	3	IESLNLLHR;AGTGDDAGMDEVQRR;ELIQQADTGEGGVK	53	8	6	0.672977	0.582429	6	0.903649	0.924601	6	0.954993	0.972052	6	1.40605	0.565234	6	1.2942	0.613546	6	1.85353	0.407101	6	0.515229	0.417274	6	0.672977	0.633041	6	0.630957	0.599913	6	0.92045	0.972746	6	0.83946	0.95161	6	1.25892	0.668315
606	22.01	tr|W5FB99|W5FB99_WHEAT	Serine/threonine-protein phosphatase OS=Triticum aestivum PE=3 SV=1		WHEAT	37174.9	325	50.15	11	2	GAGYTFGQDISEQFNHTNNLR;TQEVPHEGPMCDLLWSDPDDR	53	9	9	1.0666	0.836939	9	1.00925	0.930869	9	1.07647	0.744784	9	0.990832	0.897783	9	1.00925	0.831536	9	1.08643	0.661351	9	0.981748	0.896086	9	0.92045	0.804247	9	1.01859	0.834709	9	0.937562	0.997615	9	0.954993	0.928512	9	1.02802	0.741294
607	22	tr|W5ES52|W5ES52_WHEAT	Aldehyde dehydrogenase OS=Triticum aestivum PE=3 SV=1		WHEAT	52127	481	31.19	12	1	VVEGGVTETGALLGQR	47	9	9	1.25892	0.914726	9	1.72187	0.72416	9	1.20226	0.904701	9	0.928966	0.989771	9	1.67494	0.715786	9	0.816582	0.844605	9	1.43219	0.757826	9	2.01372	0.599503	9	1.40605	0.804895	9	1.08643	0.885583	9	1.90546	0.635629	9	0.946237	0.947002
608	22	tr|W5G208|W5G208_WHEAT	Malate dehydrogenase OS=Triticum aestivum PE=3 SV=1		WHEAT	37349.9	358	46.65	11	1	SGVEEVLPLGPLNEFER	34	6	5	1.07647	0.815778	5	1.04713	0.968295	5	0.990832	0.87422	5	0.912011	0.938096	5	0.963829	0.969654	5	0.92045	0.952893	5	1.0666	0.829557	5	1.03753	0.983179	5	1.08643	0.778099	5	1	0.958256	5	1.05682	0.926789	5	1	0.943439
609	21.98	sp|P12782|PGKH_WHEAT	Phosphoglycerate kinase, chloroplastic OS=Triticum aestivum PE=2 SV=1		WHEAT	49838.9	480	35.42	13	6	SVGDLTAADLEGKR;ADLNVPLDDNQNITDDTR;LSELLGIEVK;ELPGVVALDEGVMTR;LVADLANGAVLLLENVR;IGVIESLLEK	80	23	19	0.946237	0.794729	19	1.19124	0.866345	19	1.23595	0.370011	19	1.28233	0.260952	19	1.48594	0.206372	19	1.27057	0.352535	19	0.946237	0.970382	19	1.19124	0.696763	19	1.00925	0.94469	19	1.03753	0.742335	19	1.22462	0.621685	19	1.02802	0.91521
610	21.98	tr|A0A077RXK6|A0A077RXK6_WHEAT	Uncharacterized protein OS=Triticum aestivum GN=TRAES_3BF115200010CFD_c1 PE=4 SV=1		WHEAT	133772	1205	12.78	12	12	LLQPNVVAIDYMK;ITTTEDIPPIPESEHSFLR;IVSGGDDQSVIVWDK;DVVAHVWDIR;VGYWGVPIGK;INLGSMGDYSLR;LTDEQFIAVK;MTGETIITGSDDWTAR;VAGWQLYR;SILALVGGASK;DALEVSAEMYR;ALDISDESEQPAEASVLGR	19	19	17	0.912011	0.386112	17	0.92045	0.59457	17	0.862979	0.270779	17	0.937562	0.829999	17	0.870964	0.437239	17	0.816582	0.174168	17	1.04713	0.772315	17	1.05682	0.52796	17	0.972747	0.766057	17	1.05682	0.617364	17	0.981748	0.960504	17	0.92045	0.55989
611	21.96	tr|W5AIS4|W5AIS4_WHEAT	Alpha-galactosidase OS=Triticum aestivum PE=3 SV=1	tr|W4ZZP9|W4ZZP9_WHEAT;tr|W4ZTW1|W4ZTW1_WHEAT	WHEAT	38855.1	353	34.28	11	10	LGIYSDAGTQTCSNK;VQSDGGLEVWAGPLSGNR;TTGDIADNWGSMTSR;SHFSIWALAK;TFASWGVDYLK;MYILTPK;KVQSDGGLEVWAGPLSGNR;TIISNQEVIAVNQDSLGVQGK;TIISNQEVIAVNQDSLGVQGKK;YVNIDDCWAELNR	37	36	32	0.887156	0.574451	32	0.847227	0.284445	32	0.383707	0.00135977	32	0.420727	0.00344162	32	0.363078	0.000588213	32	0.487529	0.00784855	33	0.765597	0.30723	32	0.724436	0.134906	32	0.487529	0.00459133	32	0.534564	0.0122032	32	0.465586	0.00187772	32	0.619441	0.0285267
612	21.93	tr|W5H210|W5H210_WHEAT	Uncharacterized protein OS=Triticum aestivum PE=4 SV=1		WHEAT	48841.9	451	28.16	11	11	YVQCYGCGNPETEVLISK;ATPYDELVEEIK;ASLANAATAAQLK;YLAAAVPDEAAQMLLLQSIEAFCGK;YVQCYGCGNPETEVLISKK;TNIVNMVDIAK;LAGLLENFIKK;LTTFILK;CAACGFLSDVDMR;ALQNIGASNKDDAFYR;LAGLLENFIK	25	25	19	1.05682	0.899939	20	1.01859	0.66241	19	1.0666	0.724553	18	1.00925	0.83135	20	1.02802	0.936171	19	1.59956	0.155794	19	0.679204	0.147507	20	0.666807	0.0301818	20	1.03753	0.646869	20	0.972747	0.738584	20	0.981748	0.917229	20	1.49969	0.0364414
613	21.92	tr|W5EB89|W5EB89_WHEAT	Uncharacterized protein OS=Triticum aestivum PE=3 SV=1		WHEAT	75237.4	683	26.65	14	4	VREVFIDFFK;IYATYFGGDEK;EGAIGYAWELLTQVYK;EVFIDFFK	50	9	6	0.887156	0.60486	6	0.972747	0.848768	6	0.903649	0.925278	6	1.00925	0.539173	6	0.990832	0.540786	6	1.03753	0.541036	6	0.870964	0.587814	6	0.946237	0.875323	6	0.816582	0.383983	6	0.912011	0.689117	6	0.887156	0.8306	6	0.928966	0.713343
614	21.86	tr|W5D7P1|W5D7P1_WHEAT	Uncharacterized protein OS=Triticum aestivum PE=4 SV=1		WHEAT	57883.1	523	29.45	11	11	NILLLLVR;MGLYLEGSVSPATSDVR;FCFEVSTGEYR;YDVCGVVQTVTPNSK;NSVSGSGGTFSFDNLFPR;TTSLEQDNANFVFTK;QPDSSKLELLIK;CPLLDVEFSQSQVNVHGK;GYWIELVSSHDTEAYIR;CNQNILLLLVR;HQFSVSASGCQDAVPSITAK	28	28	30	0.77983	0.847715	28	0.831764	0.811871	29	0.496592	0.182804	28	0.625173	0.246081	28	0.505825	0.347482	29	0.474242	0.146456	31	1.01859	0.890653	29	1.08643	0.572877	28	0.60256	0.197327	28	0.758578	0.264568	28	0.625173	0.371437	30	0.586138	0.158487
615	21.84	tr|W5ENY6|W5ENY6_WHEAT	Uncharacterized protein OS=Triticum aestivum PE=3 SV=1		WHEAT	72661.3	652	19.17	11	11	LGPVFTVPILTR;ITFLIGPDVSAHFFK;WGESGTVDLKYELEHLIILTASR;WGESGTVDLK;LAEIFATIIK;YELEHLIILTASR;FQQYFAEAVEEQK;KASGQSEEDMLQCFIDSK;HGCLGEPFAYLQIK;SNESDMSQQEVYR;FFTEALR	23	23	27	0.737904	0.171949	27	0.539511	0.00210015	27	0.704693	0.369502	26	0.954993	0.760638	27	0.515229	0.00443255	27	0.744732	0.602057	27	0.912011	0.54215	27	0.672977	0.0130362	27	0.544503	0.0611351	27	0.724436	0.460944	27	0.387258	0.000493467	27	0.559758	0.0950205
616	21.82	tr|W5IC19|W5IC19_WHEAT	Uncharacterized protein OS=Triticum aestivum PE=4 SV=1		WHEAT	46629.5	424	50	11	9	HTATWVPDPYGIEIGNEDKAPEGYEEK;SFDAEVVDENGVPVPLHETYLHHWVAEPYYALK;VSDGEVLTIVSNYSSDR;TTLGQYFGLGSETR;EAGNEANYIVGMSTCYPKPGSIK;GGDIVFSVAHQHSGGVGASLHGQDGR;VEYQVEECSAENR;IYIFDVTDTAMLDGTPEHSCK;LLCESLPTYGTGK	49	43	30	1.94089	0.420567	33	1.10662	0.280146	35	13.1826	0.0674091	36	7.44732	7.5901e-06	41	9.37562	1.54597e-05	39	7.31139	1.87303e-05	33	2.31206	0.329812	34	1.24738	0.696022	36	14.1906	0.0859207	38	8.01678	0.000297185	41	10	3.94297e-05	40	7.58578	8.75763e-06
617	21.81	tr|W5ENX5|W5ENX5_WHEAT	Uncharacterized protein OS=Triticum aestivum PE=3 SV=1	tr|W5DVQ0|W5DVQ0_WHEAT	WHEAT	49759.8	445	75.51	33	1	FWEVICGEHGVDPTGQYTGTAPEQLER	420	11	0	0	-	0	0	-	0	0	-	0	0	-	0	0	-	0	0	-	0	0	-	0	0	-	0	0	-	0	0	-	0	0	-	0	0	-
618	21.81	tr|W5E7W4|W5E7W4_WHEAT	Uncharacterized protein OS=Triticum aestivum PE=4 SV=1	tr|W5DQJ3|W5DQJ3_WHEAT;tr|K7TJK2|K7TJK2_WHEAT;tr|K7TU45|K7TU45_WHEAT	WHEAT	47323	412	28.64	12	12	TQPGTIKPEEEGERHPYSLIDCAAQR;LFPEIIR;EGLTSLVEYNSK;EAILPYVLFIQK;DAKFPDIEVVR;LELELIYK;WLEEAEEEE;GKMEDNLLEFFPSGKR;MEDNLLEFFPSGKR;SIESSDLNFSR;FPDIEVVR;LIALLK	22	21	31	0.630957	0.198901	31	0.711214	0.425531	31	0.724436	0.370402	31	1.14815	0.673289	31	0.809096	0.700835	31	1.20226	0.563287	31	0.608135	0.154295	31	0.679204	0.343307	31	0.704693	0.389825	31	1.10662	0.646299	31	0.77983	0.728769	31	1.15878	0.538679
619	21.81	tr|W5GV75|W5GV75_WHEAT	Uncharacterized protein OS=Triticum aestivum PE=4 SV=1	tr|W5G8B1|W5G8B1_WHEAT	WHEAT	42998.3	384	43.49	11	11	VYLAIYK;SFVEALDAIDNGINQYDTEQTPK;TRDSQILDSLEAVLDVGGVYDPSR;GNVDPSGEIMVLDR;LTSQFAGADVVR;SIVMECLLSR;LHLFELEQELKTDPLTK;ELQLNEEHEDVHR;VGTHNGSFHCDEALGCFLIR;AMALAGSEFMESVR;GFNEVFGHGFNTK	35	35	27	0.946237	0.500476	27	0.972747	0.391648	27	0.954993	0.516938	27	1	0.979517	27	0.981748	0.405608	27	0.990832	0.44251	27	0.954993	0.155385	27	0.981748	0.114947	27	0.981748	0.675775	27	1.02802	0.7928	27	1.00925	0.543838	27	1.01859	0.289391
620	21.8	tr|A0A080YUG0|A0A080YUG0_WHEAT	Uncharacterized protein OS=Triticum aestivum GN=TRAES_3BF156000030CFD_c1 PE=4 SV=1		WHEAT	43359.4	391	40.66	11	2	VSGEPPLEEPVIDVSAK;LIHFSTCEVYGK	77	9	10	0.937562	0.942476	10	1.03753	0.969255	10	0.963829	0.822525	10	1.01859	0.768507	10	1.0666	0.797112	10	1.14815	0.721869	10	0.831764	0.574718	10	0.92045	0.555114	10	0.972747	0.8512	10	1.01859	0.907542	10	1.07647	0.877319	10	1.14815	0.472834
621	21.77	tr|A0A096ULI2|A0A096ULI2_WHEAT	Uncharacterized protein OS=Triticum aestivum PE=4 SV=1		WHEAT	83880.8	772	20.98	10	2	ASCLMCSYNQVNGVPACAR;QQDLVNIIAGVTK	34	3	0	0	-	0	0	-	1	1.94089	0.336878	1	3.04789	0.212939	1	1.1272	0.795355	1	1.41906	0.52435	1	1.34276	0.576821	1	0.787046	0.659114	1	1.47231	0.499415	1	2.31206	0.274997	1	0.855067	0.771516	1	1.07647	0.863276
622	21.76	tr|W5DZM2|W5DZM2_WHEAT	Uncharacterized protein OS=Triticum aestivum PE=4 SV=1		WHEAT	65283	585	29.06	11	11	ANGNGTANGNANANANGTLVPC;ASTPMFLMAR;GSDGSVWIASEMK;ATSAWGLEVR;ALHEDCPKFELFPPGSLYSSAAGGFR;QKEQFSDGVGYNWIDGLK;AFTEQQVTDEMMK;LSVVSPLSGDQPLYNEDR;TVVVVANGEIYNHK;GAAEEYPYNTPVNK;DAVGVNPLYFGR	49	49	42	0.981748	0.602485	41	0.990832	0.897569	42	0.444631	0.00182221	41	0.448745	0.000388033	41	0.448745	0.000261408	42	0.496592	0.000698202	42	0.879022	0.884433	42	0.887156	0.613957	42	0.413047	0.000266009	42	0.420727	9.97095e-05	42	0.420727	7.87757e-05	42	0.461318	0.0002018
623	21.75	tr|W5D8N1|W5D8N1_WHEAT	Uncharacterized protein OS=Triticum aestivum PE=3 SV=1		WHEAT	111737	951	18.82	11	10	AVYHMPTVDTPSGSIPLALQSLFYR;SIDHLSDMLLLR;NIYGPWEQSLGLEHSDMPTKR;ALEEQYGGEEELPHTNPGLNMNPLK;VAFHQATPNEVLFHIIR;IVCDLEETDINEDLKTR;SFGWDSYESFMQHDVQELNR;GSTYSDLIDDLK;ESFYDLALDVK;YVGNLLLK	17	14	18	0.895365	0.180553	18	0.928966	0.250069	18	1	0.934176	18	1.10662	0.158138	18	1.03753	0.785114	18	1.02802	0.670579	18	0.963829	0.731138	18	1	0.893552	18	0.928966	0.229784	18	1.01859	0.877063	18	0.954993	0.313636	18	0.946237	0.377808
624	21.73	tr|W5I942|W5I942_WHEAT	Uncharacterized protein OS=Triticum aestivum PE=4 SV=1		WHEAT	117066	1070	20.19	13	3	QLNTIVSAPIAK;GGQVDGTVSDPHPTFK;LNMSSEQTVETISER	19	3	3	0.765597	0.394596	2	0.903649	0.700208	3	1.02802	0.617096	3	1.33045	0.2844	3	1.21339	0.234025	3	1.49969	0.152786	3	0.685488	0.182098	2	0.801678	0.376343	3	0.801678	0.456809	3	1.03753	0.840785	3	0.946237	0.584446	3	1.1695	0.265794
625	21.7	tr|W5AUQ5|W5AUQ5_WHEAT	Sucrose synthase OS=Triticum aestivum PE=3 SV=1	tr|W5BS47|W5BS47_WHEAT;tr|W5BF91|W5BF91_WHEAT	WHEAT	98821.8	864	15.86	11	11	FDIYPYLER;NITGLVEWYGQNKK;YATGINVFDPK;FNIAAPGADQSVYFPFTQK;NITGLVEWYGQNK;LTLPSSIGNGMQFVSK;VLGLPDTGGQVVYILDQVR;NQQLMEELER;VHADDLSVEGITPSEYLK;IADFFQK;LGVTQGTIAHALEK	21	19	21	1.34276	0.704589	21	1.1695	0.495061	21	0.928966	0.521613	21	0.698232	0.315742	21	0.801678	0.736269	21	0.954993	0.861972	21	0.981748	0.418813	21	0.847227	0.611054	21	0.954993	0.37319	21	0.704693	0.214478	21	0.824138	0.553141	21	0.972747	0.931219
626	21.65	tr|W5C8N6|W5C8N6_WHEAT	40S ribosomal protein S6 OS=Triticum aestivum PE=3 SV=1		WHEAT	28456.1	250	35.2	11	4	ISQEVVGDLLGEEFKGYIFK;GENDLPGLTDTEKPR;ISQEVVGDLLGEEFK;KGENDLPGLTDTEKPR	27	8	11	1.30617	0.40446	11	1	0.843	11	1.72187	0.515757	11	1.33045	0.894224	11	1.34276	0.765681	11	1.88799	0.219393	11	0.912011	0.352235	11	0.685488	0.273543	11	1.2942	0.898153	11	1.00925	0.471179	11	1.01859	0.653586	11	1.41906	0.30051
627	21.61	tr|W5ERS9|W5ERS9_WHEAT	Pyruvate kinase OS=Triticum aestivum PE=3 SV=1		WHEAT	57815.7	530	39.62	12	12	FDFSWK;VVDSMIDNLRPTR;AEATDVANAVLDGTDGILLGAETLR;GVYPLMGSTDEAETGGLTKEEYGIK;VENAEGLEHFDEILQEADGIIISR;APSADILPIKFGDLAK;IVGTLGPNSHSVEVIEECLTAGMSVAR;MQGGNHMLLEEPVR;QVISTWGLQNSVDIISLSHTR;ICAEAETVYNQSLHFK;AAAIVVFTFSGR;GDLGIDLPPER	29	28	28	1.0666	0.694032	28	1.07647	0.871955	28	1.18032	0.702537	28	1.08643	0.442523	28	1.18032	0.540818	28	1.18032	0.520601	28	0.990832	0.79126	28	0.990832	0.974762	28	1.33045	0.39889	28	1.23595	0.225508	28	1.33045	0.287475	28	1.33045	0.274382
628	21.6	tr|W5FRF1|W5FRF1_WHEAT	Uncharacterized protein OS=Triticum aestivum PE=3 SV=1	tr|W5F095|W5F095_WHEAT	WHEAT	33700.1	326	40.8	11	2	EKPSVGTVVAVGPGPLGDDGSRTPLSITPGSSVLYSK;EKPSVGTVVAVGPGPLGDDGSR	42	7	7	0.972747	0.919271	7	0.981748	0.860183	7	0.903649	0.622524	7	0.928966	0.681679	7	0.92045	0.582443	7	1.05682	0.821771	7	0.855067	0.51255	7	0.862979	0.482344	7	0.895365	0.667522	7	0.92045	0.731827	7	0.912011	0.623631	7	1.04713	0.765609
629	21.59	tr|W5D593|W5D593_WHEAT	Uncharacterized protein OS=Triticum aestivum GN=TRAES_3BF021900060CFD_c1 PE=4 SV=1		WHEAT	40749.2	351	40.46	11	11	ISYGESQMLDKAFYEEEVKR;YPPYQSIFAK;DVNELLEK;NLMWISECVAQNQK;AYLEDFYK;SGLLTQADYNNLCQCETLDDIK;GVMEKYPPYQSIFAK;CHPLGMFDSIASLAVAQNMR;AVNITINSIGTELTR;ISYGESQMLDK;LGGATAEIMCNLLSFEADRR	59	59	51	1.05682	0.987256	51	1.11686	0.747515	51	1.14815	0.504217	51	1.07647	0.514182	51	1.23595	0.336289	51	1.36773	0.301895	51	0.83946	0.703189	51	0.887156	0.939785	51	1.08643	0.617544	51	1.02802	0.628664	51	1.14815	0.425086	51	1.27057	0.384376
630	21.58	tr|W5FWF5|W5FWF5_WHEAT	Uncharacterized protein OS=Triticum aestivum PE=4 SV=1		WHEAT	17070.4	155	52.9	11	11	RDLDQVAGTVPAEF;NILQELQK;MELPEWVDIVK;TVKDVNPHEFVK;DLDQVAGTVPA;SGKMELPEWVDIVK;FKELPPSDADWYYIR;MGIIDVDPK;QGIGIGGFQK;DLDQVAGTVPAEF;ELPPSDADWYYIR	111	111	116	0.737904	0.565639	115	0.711214	0.900465	114	0.648634	0.587088	113	0.887156	0.974372	113	0.636796	0.925923	113	1	0.288794	116	0.648634	0.122298	115	0.625173	0.263969	117	0.765597	0.444649	116	1.03753	0.844721	116	0.737904	0.748682	116	1.1695	0.39707
631	21.54	tr|W5GVR2|W5GVR2_WHEAT	Uncharacterized protein OS=Triticum aestivum PE=4 SV=1		WHEAT	24469.3	219	49.32	11	8	AIEAVPDLK;SGLLLISGPFK;DDQKAIDAELIK;AIDAELIK;AIEAVPDLKNYLGAR;KTEGELFETEKETTK;VDISGVNVEKFDDKYFAR;TEGELFETEKETTK	44	30	30	0.751623	0.345092	29	0.731139	0.445561	30	0.816582	0.589217	30	1.10662	0.739792	30	0.787046	0.746319	30	1.18032	0.544215	30	0.704693	0.201235	30	0.679204	0.266832	30	0.912011	0.333979	30	1.22462	0.980562	30	0.870964	0.4321	30	1.30617	0.720199
632	21.52	tr|W5FK63|W5FK63_WHEAT	Uncharacterized protein OS=Triticum aestivum PE=4 SV=1		WHEAT	143850	1284	12.46	12	11	TFDFEDMNLDAALR;LTGDTGDDQESSSDSLPSK;ILEAFSER;FLQADSLSNLAR;MATEAVFTIATTYGDHIR;FSQLLYLDTEEPR;LADIEPTAIVNEQISK;SQPTEEQLAAQR;SIHALNLMADSVNCLTR;TIPEQGAGCSEMSYSR;NIVDCILR	16	12	10	1.00925	0.936876	11	0.972747	0.824682	11	0.972747	0.567018	11	0.954993	0.584971	11	0.937562	0.297271	11	1.02802	0.815968	10	0.937562	0.358525	10	0.903649	0.351425	11	1.01859	0.924004	12	1	0.985423	11	0.981748	0.726597	12	1.07647	0.43269
633	21.51	tr|W5FV23|W5FV23_WHEAT	Uncharacterized protein OS=Triticum aestivum PE=4 SV=1		WHEAT	57097.8	525	30.1	10	7	LAQPNAGLMILDPYGGQIAAVPESATPYPHR;EFYAFMAPFVSSSPR;DAWASIFAK;YGMAIDNVIDAVLVDAK;AESFAVLDLSSLR;NTMGSDVFWALR;QLVFTPSSPSFTPLLK	35	21	19	0.724436	0.709911	19	0.83946	0.870689	19	1.39316	0.508168	19	1.83654	0.316106	19	1.6293	0.253312	19	1.22462	0.761941	19	1.10662	0.712572	19	1.30617	0.380504	19	1.25892	0.71648	19	1.64437	0.470014	19	1.44544	0.383125	19	1.11686	0.995746
634	21.47	tr|W5HG94|W5HG94_WHEAT	Uncharacterized protein OS=Triticum aestivum PE=4 SV=1		WHEAT	36556.5	339	43.36	10	3	IKDDPALKPILDELENGGPAAMIK;ASGGDPPSGFADESK;GAQTAGEQGMPPLDPHQYMETMQR	45	15	1	0.824138	0.723023	1	1.04713	0.904099	1	0.862979	0.779094	1	1.02802	0.934566	1	1.09648	0.841086	1	1.01859	0.951599	1	0.831764	0.737288	1	1.0666	0.887385	1	1.05682	0.889318	1	1.27057	0.637379	1	1.35519	0.573485	1	1.25892	0.649705
635	21.46	tr|W5A593|W5A593_WHEAT	Uncharacterized protein OS=Triticum aestivum PE=4 SV=1		WHEAT	107606	954	16.67	11	11	IAQSLEAWSSTGVVR;ETEPNGSVSDITVGEMK;VIEFVQFK;LLTQACNYVAASEIYQK;YDAALEVLSGDLGSLMGREEDKLR;SVQCLIETLR;ICIEEHLTDANR;FMDDHLKESADLTCLAYR;LASALLFVQK;TDPSSPSSWEIVDSLVK;VQELLGTLLSK	25	25	23	0.963829	0.746061	22	1	0.934113	23	0.946237	0.589157	22	0.972747	0.826722	23	0.981748	0.891496	23	0.990832	0.773778	23	0.946237	0.412971	23	0.981748	0.672528	23	1	0.720238	23	1.02802	0.498724	23	1.03753	0.449509	23	1.04713	0.248573
636	21.45	tr|W5DNK7|W5DNK7_WHEAT	Uncharacterized protein OS=Triticum aestivum PE=4 SV=1	tr|A7DVT6|A7DVT6_WHEAT	WHEAT	62937.5	552	28.44	11	9	NTETLVADFGESAIGR;IVYPALENHEWR;GGYFLGNVSPAMMDFR;DFVPSALAFLMNNEPEIVK;YTGDASLSESPDCQK;NYFWLDFPHLNNIYR;LGAGAMPASFKVDR;WDELVGEVPLK;GQPVGTVAAVDHASEEVLNYDQVFVR	33	30	19	0.229087	0.034746	19	0.301995	0.193113	24	1.49969	0.12447	18	6.36796	0.00670455	24	2.01372	0.0161489	24	2.1677	0.0167092	24	0.685488	0.247195	24	0.903649	0.983718	24	1.1272	0.550097	19	5.01187	0.00674596	24	1.52757	0.0928977	25	1.65959	0.0960577
637	21.42	tr|W5FCC0|W5FCC0_WHEAT	Inosine-5'-monophosphate dehydrogenase OS=Triticum aestivum PE=3 SV=1		WHEAT	52044.5	497	38.23	11	3	LLGVAVAADAASPEAPAPVSEYMRPAPR;VAQGVVGAVADKGSVLR;RLPFVSSVPIFSPASAPTLNDFAGHDYALVTEQGDSLSK	63	10	10	0.57544	0.594611	10	0.751623	0.707478	10	0.47863	0.684314	10	0.816582	0.889909	10	0.613762	0.808474	10	0.809096	0.841722	10	0.580764	0.557817	10	0.744732	0.665089	10	0.704693	0.622834	10	1.21339	0.963803	10	0.92045	0.739621	10	1.19124	0.914558
638	21.39	tr|W5B9Z6|W5B9Z6_WHEAT	Uncharacterized protein OS=Triticum aestivum PE=4 SV=1		WHEAT	109382	973	15.31	11	11	LNIACFMEPTLQSGSK;SMEDPHLDLAELENIVR;DTSAADLESGALTLK;QIEDDPEGAGTSHLYSVTQK;DLVTSFSGLEDK;SIVLPSHVGILK;TLFNLPSAIR;NAAQNYLLDSGIHWGAAPVVK;LAFLNSFR;LALSVFSGK;SLQESLLEK	18	18	25	0.981748	0.825847	25	0.963829	0.922309	25	1.01859	0.385935	25	1.02802	0.511491	25	1	0.574281	25	1.05682	0.204966	25	0.954993	0.662826	25	0.937562	0.456189	25	0.972747	0.978442	25	0.981748	0.804955	25	0.954993	0.730981	25	1.00925	0.68227
639	21.34	tr|W5FR28|W5FR28_WHEAT	Uncharacterized protein OS=Triticum aestivum PE=4 SV=1		WHEAT	98463.1	896	17.19	11	11	ALISVDNAGADVVLGMLPLAR;QVSSELAAAAK;IGLSASTIASSFGK;FPMGAPYVGGK;SFDELLELSQR;IDDFDTFK;DADLLILEGMGR;LFNGNIYDCICK;VSGTNVGGGTYWGLGR;GTQITAPVPMGAPATTGMGGFERPTSK;LNECLDFISSK	21	21	23	0.981748	0.833074	23	1	0.929048	23	1.18032	0.172708	23	1.19124	0.121718	23	1.20226	0.141378	23	1.05682	0.484445	23	1.10662	0.480304	23	1.1272	0.410398	23	1.14815	0.32336	23	1.15878	0.236784	23	1.1695	0.270813	23	1.02802	0.768228
640	21.34	tr|W5GB94|W5GB94_WHEAT	Uncharacterized protein OS=Triticum aestivum PE=3 SV=1		WHEAT	45172.1	418	37.56	11	11	QINLFYCAECEELALK;VSAYVTHAVFPNQSYER;SLANFPVVVCAK;LSQLPDADNVTIAFPDDGAWKR;HVVIVDDLVQSGGTLR;ILSMIPK;KQINLFYCAECEELALK;VAAASDAIQLQSINWR;VEEEGDVATAFTLAR;NFPDGFPNLFINNAHDIR;GGPTSVVIYDIHALQER	55	55	58	1	0.921209	57	0.946237	0.975746	56	0.794328	0.606249	56	0.787046	0.540576	56	0.758578	0.521245	55	0.862979	0.689748	58	0.912011	0.905972	57	0.862979	0.804823	56	0.704693	0.433575	56	0.679204	0.380571	55	0.642688	0.365241	56	0.737904	0.503049
641	21.28	tr|W5B9Q2|W5B9Q2_WHEAT	Uncharacterized protein OS=Triticum aestivum PE=4 SV=1		WHEAT	30589.5	285	56.14	11	9	MLLGLNAAGFGGR;LISEATAIAGTGLIELRR;EIAAELACSPNVAYIPSGDNGK;LLSRPDVVNLPTIFTSLGLEYDDKVLPSIGNEVLK;LISEATAIAGTGLIELR;AAAGLGAAASLLSASLYTVDGGER;SGGPAAVSFLTNIAK;SPNVAYIPSGDNGK;DLQMVNLTLR	91	85	49	0.570164	0.536917	44	0.724436	0.239623	56	1.08643	0.726219	47	1.78649	0.346328	50	1.28233	0.786299	47	1.77011	0.655365	50	0.608135	0.921781	45	0.704693	0.479987	57	1.41906	0.325709	50	2.33346	0.135312	52	1.67494	0.689383	52	2.29087	0.285428
642	21.27	tr|W5BSR8|W5BSR8_WHEAT	Uncharacterized protein OS=Triticum aestivum PE=4 SV=1		WHEAT	34570.7	306	55.88	11	11	YVEFNLVYDR;VQGEICAALEEADGSGKR;AGPVPFFAAGISSVLHPK;YFETDAPKDVPGAPR;IESILVSLPLTAR;FVEDVWSRPGGGGGISR;NPFAPTLHFNYR;AGVNVSVVYGVMPPDAYR;QACDKFDPSFYPR;WCDDYFYIK;SWWFGGGTDLTPSYLIEEDVKHFHSVQK	23	23	28	1	0.922145	28	0.990832	0.835018	28	1.00925	0.870435	28	1	0.794424	28	1	0.958143	28	1.00925	0.66224	28	0.990832	0.783334	28	0.981748	0.700307	28	1	0.924364	28	0.990832	0.997769	28	0.990832	0.837196	28	1	0.856883
643	21.26	tr|W5FCM1|W5FCM1_WHEAT	Uncharacterized protein OS=Triticum aestivum PE=4 SV=1		WHEAT	78497.7	697	21.23	10	7	VLAAEPGNLTALDVADR;GFVVDGEAVMPTPEEVVAAAPK;WAQVPATCSMAQLR;GTEMWEEVEEQR;VLAAEPGNLTALDVADRVR;AINECNLALDASPK;LYVTEADPEHEPYVEDASSNPLDR	26	20	22	0.981748	0.642181	22	1.00925	0.77607	22	1.0666	0.138837	22	1.08643	0.274832	22	1.10662	0.182348	22	1.03753	0.198106	22	1.02802	0.810975	22	1.05682	0.954925	22	1.02802	0.145404	22	1.04713	0.286879	22	1.0666	0.190788	22	1	0.220816
644	21.22	tr|W5H061|W5H061_WHEAT	Uncharacterized protein OS=Triticum aestivum PE=3 SV=1		WHEAT	39907.7	371	32.88	11	9	GGLATPVGGGVSSLNLQLRK;TRDLGGTSTTQEVTDAVIAKLD;KANPVALFLSSAMMLR;ANPVALFLSSAMMLR;DLGGTSTTQEVTDAVIAK;DLGGTSTTQEVTDAVIAKLD;GGLATPVGGGVSSLNLQLR;YAFEYAYLNNR;TVTLIPGDGIGPLVTGAVR	48	35	36	0.870964	0.721233	36	0.847227	0.346745	36	0.946237	0.600483	36	1.09648	0.407303	36	0.92045	0.936554	36	1.10662	0.268231	36	0.847227	0.539802	36	0.831764	0.238705	36	1.10662	0.568106	36	1.25892	0.361803	36	1.08643	0.975084	36	1.2942	0.249953
645	21.22	tr|W5B828|W5B828_WHEAT	Uncharacterized protein OS=Triticum aestivum PE=4 SV=1		WHEAT	31128.9	284	43.31	10	4	QHANANMTIMLVGNK;ENGLIFMEASAK;AVSFEEGEQFAK;IQDGVFDVSNESYGIK	54	17	16	1.34276	0.243547	16	1.38038	0.281707	16	1.18032	0.183975	16	0.870964	0.835074	16	1.21339	0.21334	16	0.758578	0.909909	16	1.52757	0.214322	16	1.57036	0.248253	16	1.35519	0.230461	16	1.00925	0.967031	16	1.38038	0.266748	16	0.879022	0.956846
646	21.22	tr|W5HV87|W5HV87_WHEAT	Uncharacterized protein OS=Triticum aestivum PE=4 SV=1		WHEAT	42564.5	407	40.54	11	5	TPVSQSQPATPPAPVTSAAR;TLKGTSFEIEATPEASVGEVKR;GTSFEIEATPEASVGEVK;IIESAQGQNVYPADQLMIIYQGK;GTSFEIEATPEASVGEVKR	46	12	8	1	0.818556	8	1.07647	0.441216	8	0.981748	0.741083	8	0.972747	0.580166	8	1.04713	0.816194	8	0.990832	0.862445	8	0.981748	0.873966	8	1.04713	0.686879	8	0.928966	0.693045	8	0.92045	0.538357	8	0.990832	0.867235	8	0.937562	0.811487
647	21.21	tr|W5GGV4|W5GGV4_WHEAT	Uncharacterized protein OS=Triticum aestivum PE=4 SV=1		WHEAT	44849.7	415	33.01	11	11	VGFVFTQAVGR;ISDHQGPLSMGFPIENR;DADEEARVDAIADGLGMR;ADVPTLAACVGHQAEVPEGYR;ITVPDAAAATVGDLQR;DGTDRITVPDAAAATVGDLQR;DGVLETEIQDSDDPR;EVIAGGKDTMEVDNDFFLVPVK;VDAIADGLGMR;LFKDGVLETEIQDSDDPR;MTMDDLIAR	38	38	37	1.09648	0.764474	36	1.41906	0.378568	37	1.02802	0.405771	37	0.928966	0.587774	37	1.34276	0.169314	37	0.717794	0.459392	36	1.41906	0.13258	36	1.80302	0.0481088	38	1.19124	0.319688	37	1.07647	0.47676	36	1.52757	0.127786	36	0.831764	0.568087
648	21.19	tr|N0E6R8|N0E6R8_WHEAT	DEAD-box ATP-dependent RNA helicase, putative OS=Triticum aestivum GN=TAA_ctg0355a.00030 PE=4 SV=1		WHEAT	90687.3	814	21.62	14	5	YAPDDPTVPKPWR;ELATQILEEAVK;VVINYDFPTGVEDYVHR;SPILVATDVAAR;AGATGLAYTFLCDQDSK	44	13	11	0.946237	0.995874	11	0.963829	0.991818	11	0.887156	0.604299	11	0.928966	0.607649	11	0.895365	0.60102	11	0.879022	0.552267	11	1	0.93378	11	1.00925	0.937816	11	0.937562	0.752032	11	0.972747	0.755852	11	0.946237	0.748286	11	0.928966	0.691998
649	21.19	tr|W5H3P0|W5H3P0_WHEAT	Uncharacterized protein OS=Triticum aestivum PE=4 SV=1		WHEAT	427830	3924	7.518	15	10	LLSSDPTSDVQAK;VSQEDTLEEGITDLQHEPLPENR;SNVVLADEEPHAEHVTVAER;TVDNHVQTVDTQSQEEQETFNSQVQER;MSASDMQAEEVKDTEAINESADAK;AGGPDVALSDENLAIEDNRR;ETEAISEMTDANIR;SNVVLADEEPHAEQVTVAER;TVDIPQTQEPELEEIKNTEPVEVEENR;SNVALADEAAPDEHAK	27	18	13	0.990832	0.903557	11	0.765597	0.445947	11	0.328095	0.229272	9	0.405508	0.324692	10	0.267917	0.0627819	9	0.444631	0.174299	12	0.870964	0.407896	12	0.636796	0.960057	13	0.847227	0.774756	11	0.855067	0.685135	13	0.654636	0.260839	12	0.946237	0.395815
650	21.19	tr|R9UNY9|R9UNY9_WHEAT	Xylanase inhibitor protein OS=Triticum aestivum GN=xip PE=2 SV=1	tr|D3JUT3|D3JUT3_WHEAT;sp|Q8L5C6|XIP1_WHEAT	WHEAT	33274.5	304	42.43	11	10	ALATGIFER;TYESDKWCNQNLGWEGSWDK;DNYGGIMLWDR;NVYYGVAPVAQKK;GVPVSLSIGGYGTGYSLPSNR;YHLDLSGHDLSSVGADIK;FYVGLTADDK;FYVGLTADDKSHQWVHPK;TYESDKWCNQNLGWEGSWDKWTAAYPATR;KDNYGGIMLWDR	38	30	25	1.09648	0.795804	24	1.09648	0.335126	24	0.356451	0.0103196	24	0.331131	0.0019199	24	0.363078	0.0204855	24	0.401791	0.0485566	24	0.903649	0.258487	24	0.895365	0.660244	25	0.369828	0.0107326	24	0.343558	0.000472357	24	0.380189	0.00194615	24	0.420727	0.00384151
651	21.18	tr|W5A4S9|W5A4S9_WHEAT	Uncharacterized protein OS=Triticum aestivum PE=4 SV=1		WHEAT	24960.4	237	56.96	13	2	VPVLIHDGKPICESSVILQYIDEAFAGVGPSLLPEEPHGR;SNPVLQKVPVLIHDGKPICESSVILQYIDEAFAGVGPSLLPEEPHGR	79	3	0	0	-	0	0	-	0	0	-	0	0	-	0	0	-	0	0	-	0	0	-	0	0	-	0	0	-	0	0	-	0	0	-	0	0	-
652	21.16	tr|W5ANU0|W5ANU0_WHEAT	Uncharacterized protein OS=Triticum aestivum PE=3 SV=1		WHEAT	25001.8	219	44.75	12	11	NPFGQIPAFQDGDLLLFESR;NPFGQIPAFQDGDLLL;MATPHAALFDSYPHVK;APVKVFGPAMSTNVAR;LPTNQTVVDESLEK;AALFDSYPHVK;GLPTNQTVVDESLEKLK;VFGPAMSTNVAR;VLVCLEEVGAEYEVVDIDFK;FMATPHAALFDSYPHVK;GLPTNQTVVDESLEK	68	67	38	2.63027	0.234909	36	2.208	0.133713	33	1.78649	0.0580689	35	0.83946	0.25398	31	1.7378	0.102678	32	1.57036	0.0773492	35	1.31826	0.89676	33	1.05682	0.603037	36	5.39511	0.00249723	38	2.07014	0.0105587	33	4.20727	0.00167158	35	4.05509	0.00286195
653	21.14	tr|W5G4H5|W5G4H5_WHEAT	Uncharacterized protein OS=Triticum aestivum PE=3 SV=1		WHEAT	45698	401	32.92	10	10	DIIACGFDVER;CLIPCAIDQDPYFR;ENAKDIIACGFDVER;YAFSGGQDSVELHR;DLNEILDIYEKGDK;QLLVTVLSEMVER;VVGIFGFTPEDHIGK;MSASDPNSAIYVTDSTK;FFPALQGENTK;GPSSEALHLGHLVPFMFTK	32	32	33	0.737904	0.654424	32	0.887156	0.533757	34	0.92045	0.760329	33	1.22462	0.46581	33	1.07647	0.254327	32	1.55597	0.420744	32	0.586138	0.594926	32	0.704693	0.670895	34	1.1695	0.201532	33	1.57036	0.0962919	33	1.39316	0.0345691	32	2.01372	0.0773597
654	21.11	tr|W5GG02|W5GG02_WHEAT	Uncharacterized protein OS=Triticum aestivum PE=4 SV=1		WHEAT	74177.8	653	45.33	25	10	EFSDKEPAELVQLNR;VTVQGEVIEHSFGEEHLCFR;QLLLQVAGHKDVLEGDPYLK;LLVAEDLQSFGEQLR;IRDPSFEVTPQQPPLSK;FTAATLEHGMHPPISPKPEWR;QVSTFGLALVK;ALMDEMAVVATK;GSEYAPGLEDTLILTMK;SLCACGDKPIADGSLLDFLR	131	34	31	1.03753	0.619536	31	0.954993	0.801713	32	1.01859	0.575088	31	0.963829	0.947797	32	0.928966	0.786	31	1.00925	0.308752	31	0.990832	0.632734	31	0.912011	0.472071	31	1.01859	0.688968	31	0.972747	0.922125	31	0.928966	0.877872	31	1.01859	0.38676
655	21.1	tr|A0A096UL77|A0A096UL77_WHEAT	Uncharacterized protein OS=Triticum aestivum PE=3 SV=1		WHEAT	29947.3	263	83.27	28	9	AAQDIALAELAPTHPIR;QAFDEAISELDTLSEESYK;AAQDIALAELAPTHPIRL;AAQDIALAELAPTHPIRLG;TAPAELSREENVYMAK;LLETHLVPSSTAPESK;DNLTLWTSDITEDTAEEEIREAPK;DNLTLWTSDITEDT;DNLTLWTSDITEDTAEEEIREAPKNDSSEGQ	381	56	28	0.887156	0.884953	28	1.20226	0.829031	28	1.04713	0.941363	28	1.1695	0.836175	28	1.43219	0.998936	28	1.14815	0.987326	28	0.903649	0.926202	28	1.21339	0.983425	28	1.09648	0.589439	28	1.22462	0.686493	28	1.47231	0.545062	28	1.21339	0.532731
656	21.1	tr|W5I1Q3|W5I1Q3_WHEAT	Uncharacterized protein OS=Triticum aestivum PE=4 SV=1		WHEAT	159877	1422	12.03	12	12	NLSILGNVPYGGQQTSSLLGGAPR;DMVQIALAESNSSR;QVLEEPNEAK;IVLNWAK;AGQGAAGQYGGPYASVYGTQQVGGVGGK;IDADMELKEGDGAAK;GYAQKLDQYGTDYTSER;IDADMEEQGKDGDVNLAGDGGK;ANTDNVNQQEVIEQKDPK;DVKDMVQIALAESNSSR;HDVVDKDLLQAFR;LDQYGTDYTSER	22	22	19	1.08643	0.564651	17	1.75388	0.066593	19	1.30617	0.171315	19	1.19124	0.347757	20	2.05116	0.0495026	20	1.40605	0.160212	19	0.92045	0.778465	20	1.49969	0.417018	19	0.912011	0.795512	19	0.831764	0.464957	19	1.48594	0.585584	20	0.963829	0.961282
657	21.09	tr|A0A077RY57|A0A077RY57_WHEAT	Uncharacterized protein OS=Triticum aestivum GN=TRAES_3BF013900010CFD_c1 PE=4 SV=1		WHEAT	78492.9	736	20.11	10	10	VSPAMTVVGDGVLSPR;VQGGFTFGSLTWSDGNTHSVR;SAIVTTASATDQFGEPIEAESVPR;WYSEGIDAMHLK;AANPGLVYDVDAR;IESYLAITESPIVK;SWDFLGLGHNK;TVIQDFVADIS;GGMPCIVVDYEIAQR;AFPTLISLGNK	25	25	25	0.972747	0.577338	25	0.981748	0.82437	25	1.02802	0.658946	25	1.03753	0.326089	25	1.03753	0.491647	25	1.00925	0.815467	25	1.00925	0.897035	25	1.01859	0.70844	25	1.03753	0.470722	24	1.05682	0.282484	24	1.04713	0.368299	25	1.01859	0.691807
658	21.07	tr|A0A077S2Z7|A0A077S2Z7_WHEAT	Uncharacterized protein OS=Triticum aestivum GN=TRAES_3BF016200170CFD_c1 PE=4 SV=1		WHEAT	40405.5	381	39.11	11	6	DFGSENTNGYQGGYGGVGSGDGAVTGGGDGER;DFGSENTNGYQGGYGGVGSGDGAVTGGGDGERGPR;QGEQDDAPPTTVENK;GQAAAPSIEDQSQFPT;DFGSENTNGYQGGYGGVGSGDGAVTGGGDGERGPRPYR;GQAAAPSIEDQSQFPTLGGK	28	12	6	0.237684	0.324205	5	0.346737	0.437642	7	0.496592	0.585454	5	2.05116	0.64354	7	0.654636	0.519926	5	2.39883	0.59078	6	0.183654	0.0481411	5	0.246604	0.066515	8	0.260615	0.0443819	5	1.28233	0.515783	7	0.337287	0.164881	5	1.6293	0.661138
659	21.07	tr|W5GXL1|W5GXL1_WHEAT	Uncharacterized protein OS=Triticum aestivum PE=3 SV=1		WHEAT	28803	264	43.94	11	11	LAASGLGLVLVGR;GKGIDVQCQVPLYVATK;SSFLVPSADTYAR;CLYVEYK;ASGLGLVLVGR;TFVLDFASEGLAAGVEALKDSIR;LAAVSEEIR;NPDKLAAVSEEIR;GIDVQCQVPLYVATK;YFHEVDEELMR;GLDVGVLVNNAGVSYPYAR	40	40	36	1.10662	0.514886	37	1.24738	0.256254	36	1.03753	0.870012	37	0.92045	0.650839	37	1.14815	0.570177	37	0.772681	0.311827	37	1.30617	0.190335	37	1.45881	0.081898	37	0.981748	0.953658	37	0.879022	0.479374	37	1.10662	0.648835	36	0.744732	0.173769
660	21.07	tr|A0A0C4B7G9|A0A0C4B7G9_WHEAT	Uncharacterized protein OS=Triticum aestivum PE=3 SV=1		WHEAT	42413.9	403	42.68	14	14	LANAFHVPGCR;GASGVAGLAGSGLALPAQVAS;VPFTLLRPDVYRPFVDAFAR;DRTCTAYPYNPVTGACAAGDLVHTR;KGMPPAHYVSLESIAVENAR;KPLPVLVPVTK;AQGAQGGPVARPVKPVPPFELCYDTQSLANTR;NFTQELVYTPLVAAK;TCTAYPYNPVTGACAAGDLVHTR;FLLCLPR;ALAAQGAQGGPVARPVKPVPPFELCYDTQSLANTR;GASGVAGLAGSGLALPAQVASAQNVPNK;GMPPAHYVSLESIAVENAR;PVKPVPPFELCYDTQSLANTR	43	43	29	1.00925	0.570269	29	0.862979	0.50711	29	0.83946	0.831549	29	0.816582	0.440462	29	0.717794	0.178227	29	0.772681	0.531206	29	1.08643	0.675314	29	0.928966	0.419183	29	0.737904	0.414432	29	0.731139	0.145286	29	0.636796	0.0498494	29	0.685488	0.183404
661	21.06	tr|W5FUB4|W5FUB4_WHEAT	Uncharacterized protein OS=Triticum aestivum PE=4 SV=1		WHEAT	66068.9	584	23.63	11	1	EQQVGGIIQVGAHGTGAK	22	1	1	1.08643	0.857687	1	0.83946	0.747171	1	0.772681	0.644268	1	0.711214	0.550546	1	0.60256	0.424139	1	0.937562	0.90819	1	0.824138	0.715083	1	0.636796	0.462088	1	1.23595	0.676884	1	1.1272	0.797767	1	0.954993	0.942462	1	1.48594	0.48869
662	21.06	tr|A0A077RRZ5|A0A077RRZ5_WHEAT	Uncharacterized protein OS=Triticum aestivum GN=TRAES_3BF083800010CFD_c1 PE=3 SV=1		WHEAT	54807.6	509	24.36	10	2	VATTATDIVDVSR;TLLCVPLVGR	36	9	14	1.02802	0.792889	14	0.990832	0.495483	14	1.0666	0.865419	14	1.02802	0.669568	14	1.02802	0.782115	15	0.963829	0.780235	14	1.09648	0.658012	14	1.05682	0.998003	14	1.11686	0.442192	14	1.07647	0.32649	14	1.07647	0.71838	15	1.00925	0.720185
663	21.06	tr|W5DH34|W5DH34_WHEAT	Uncharacterized protein OS=Triticum aestivum PE=4 SV=1		WHEAT	121264	1102	14.61	11	1	MAASESTTVATNDSNAEK	14	2	2	1.15878	0.752956	2	0.758578	0.592178	2	2.12814	0.299356	2	1.83654	0.363132	2	1.39316	0.565333	2	1.94089	0.337	2	1.08643	0.839086	2	0.717794	0.534892	2	1.04713	0.893626	2	0.895365	0.849976	2	0.691831	0.504616	2	0.954993	0.943096
664	21.06	tr|W5FZV5|W5FZV5_WHEAT	Annexin OS=Triticum aestivum PE=3 SV=1		WHEAT	35434.1	315	40	11	3	GFGCDSTTVSNILSHR;SWAHMAAVASAYR;ALSLWILDPAGR	26	4	3	0.990832	0.986319	3	1.09648	0.567702	3	1.00925	0.934886	3	1.00925	0.92131	3	1.11686	0.512498	3	1.01859	0.910372	3	0.981748	0.97527	3	1.09648	0.575861	3	0.981748	0.972644	3	0.981748	0.986318	3	1.09648	0.577816	3	0.990832	0.997372
665	21.04	tr|W5ASR5|W5ASR5_WHEAT	Uncharacterized protein OS=Triticum aestivum PE=4 SV=1		WHEAT	184989	1701	12.11	12	7	TDQTNFAPAPAWSNDSAK;VQEITNTLDAVELTMTTDAK;AIDKGEIINSGVHQVSK;LGGRDDQPGSADDLKGETAGSLR;AVGPPLGFESYVNLPK;GAPNTVSQHPTLEGEVDASNQAVTK;LAVDTPPPPQIAK	19	9	11	0.879022	0.955729	11	0.77983	0.443989	12	1.27057	0.409575	11	1.40605	0.346278	11	1.09648	0.732596	12	0.809096	0.53725	12	1.47231	0.0753337	11	1.34276	0.22913	12	1.1272	0.529205	11	1.27057	0.56076	11	0.972747	0.967771	12	0.731139	0.215205
666	21.04	tr|Q5I7K5|Q5I7K5_WHEAT	Ribosomal protein P1 OS=Triticum aestivum PE=1 SV=1		WHEAT	11192.5	110	73.64	11	11	SVDDLILSVGSGGGGAPAAAAAAPAAGGAAAAEEK;SSSEVACTLAALILHDDGIPITSEK;SVDDLILSVGSGGGGAPAAAAAAPAAGGAAAAEEKKEEK;SVDDLILSVGSGGGGAPAAAAAAPAAGGAAAAEEKK;RSVDDLILSVGSGGGGAPAAAAAAPAAGGAAAAEEK;ALILHDDGIPITSEK;AAGIKVEAYWPALFAK;SVGSGGGGAPAAAAAAPAAGGAAAAEEK;SVDDLILSVGSGGGGAPA;VEAYWPALFAK;VGSGGGGAPAAAAAAPAAGGAAAAEEK	56	56	39	0.660694	0.283763	39	0.679204	0.333349	39	0.57544	0.895599	39	0.855067	0.240633	39	0.597035	0.795218	39	0.981748	0.356017	39	0.57544	0.417688	39	0.591562	0.486831	39	0.564937	0.540305	39	0.862979	0.600238	39	0.586138	0.623501	39	1.01859	0.826401
667	21.02	tr|W5BGQ2|W5BGQ2_WHEAT	Peroxidase OS=Triticum aestivum PE=3 SV=1		WHEAT	36237.9	339	51.62	19	7	DALAPASEDLVFTLPAPSFTVPELLK;VSCPDLEHIVK;AVSCPDLEHIVK;AGLSPDFHAVSCPDLEHIVK;FTPDVDTNPPIDPNFAAK;DSLVLAGGPHFDVALGRRDALAPAS;TVSCADLTVLATR	117	15	2	0.870964	0.788944	2	1.01859	0.954635	2	1.25892	0.650231	2	1.43219	0.514141	2	1.47231	0.491238	2	1.31826	0.591269	2	0.937562	0.914318	2	1.10662	0.826077	2	0.895365	0.834412	2	1.01859	0.950383	2	1.04713	0.90554	2	0.946237	0.917246
668	21.01	tr|W5DZH8|W5DZH8_WHEAT	Beta-galactosidase OS=Triticum aestivum PE=3 SV=1		WHEAT	91734.6	853	19.81	10	7	GGTLQNYYMYHGGTNFGR;SSGGPFISTSYDYDAPIDEYGLVR;AKDGGLDMVETYVFWDAHEPVR;AAADAGLYVHLR;GALDLSSADWTYQIGLR;SSGGPFISTSYDYDAPIDEYGLVRQPK;STPDMWPGLMQK	24	18	19	1.04713	0.640216	20	0.824138	0.424977	17	0.136773	0.0293728	15	0.130617	0.0137609	17	0.110662	0.000625879	17	0.135519	0.00951021	19	1.01859	0.526783	20	0.809096	0.524646	19	0.515229	0.0151104	18	0.49204	0.00686941	19	0.401791	0.00239884	19	0.505825	0.00546091
669	20.95	tr|Q8RWR5|Q8RWR5_WHEAT	Beta-D-glucan exohydrolase OS=Triticum aestivum PE=2 SV=1	tr|W5FDS3|W5FDS3_WHEAT	WHEAT	67300.6	624	25	12	9	LGIPMIYGIDAVHGHNNVYK;GVSTVMTSYSSWNGKK;ATGIPYAFAPCIAVCR;FRGFVISDWQGIDR;SVDQLPMNVGDKHYDPLFPFGFGLTTEANK;FTMGLFESPYADPSLVGELGKQEHR;MHANHFLVTDFLK;GFVISDWQGIDR;SVDQLPMNVGDK	42	24	22	0.648634	0.228562	22	0.691831	0.253639	20	0.195884	0.0029268	20	0.299226	0.00404312	20	0.214783	0.00080919	19	0.322107	0.00376139	21	0.625173	0.267733	21	0.654636	0.272574	22	0.242103	0.00273916	22	0.369828	0.0180869	22	0.260615	0.00302888	21	0.405508	0.0167129
670	20.94	tr|W5H5K0|W5H5K0_WHEAT	Uncharacterized protein OS=Triticum aestivum PE=3 SV=1		WHEAT	37767	351	43.87	11	2	SGTYSLDDMVAIGQDAGHELK;AVAVQAEAEPK	17	2	2	1.08643	0.926804	2	0.855067	0.727071	2	0.963829	0.921769	2	0.879022	0.850653	2	0.758578	0.612885	2	1	0.909604	2	0.954993	0.834216	2	0.751623	0.555586	2	1.13763	0.851394	2	1.03753	0.92254	2	0.895365	0.794333	2	1.18032	0.702683
671	20.92	tr|Q3S4I1|Q3S4I1_WHEAT	Eukaryotic translation initiation factor 5A OS=Triticum aestivum PE=3 SV=1	tr|Q3S4I0|Q3S4I0_WHEAT	WHEAT	17362.4	161	58.39	10	10	TGFADGKDLILSVMSAMGEEQICAVK;KLEDIVPSSHNCDVPHVDR;SAMGEEQICAVK;SDTDEHHFESK;TYPQQAGAIR;LPTDDVLLGQIK;DLILSVMSAMGEEQICAVK;DDLKLPTDDVLLGQIK;LEDIVPSSHNCDVPHVDR;CHFVAIDIFNGK	46	45	28	0.724436	0.788886	27	0.83946	0.846007	28	0.870964	0.924687	27	1.1695	0.775693	27	0.990832	0.842321	26	1.36773	0.712505	27	0.60256	0.71043	26	0.691831	0.707695	28	0.539511	0.305238	28	0.744732	0.401403	27	0.642688	0.206266	27	0.879022	0.562472
672	20.86	tr|W5DAQ4|W5DAQ4_WHEAT	Uncharacterized protein OS=Triticum aestivum PE=4 SV=1	tr|W5CFK6|W5CFK6_WHEAT;tr|A9YFM2|A9YFM2_WHEAT	WHEAT	86301.9	785	19.75	10	9	FMEDWAEK;HTYLDFSQLK;FVDDESGPVGSFNWFATHGTSMSR;AVDLFNSASEEIQGK;QSFDVIVDGIEK;NDLLTEGTFALVEK;TCPAAMGFAFAAGTTDGPGAFDFK;EVPTNIQPPDMLEK;SFATLEWTIPEDAASGVYR	25	23	20	0.92045	0.947227	20	0.963829	0.702079	20	0.501187	0.251168	20	0.529663	0.275696	20	0.496592	0.157924	20	0.428549	0.15977	20	1.13763	0.756932	20	1.18032	0.993772	20	0.515229	0.254939	20	0.544503	0.279775	20	0.515229	0.160418	20	0.440555	0.162292
673	20.78	sp|D5MTF8|HGL1D_WHEAT	4-hydroxy-7-methoxy-3-oxo-3,4-dihydro-2H-1,4-benzoxazin-2-yl glucoside beta-D-glucosidase 1d, chloroplastic OS=Triticum aestivum GN=GLU1D PE=1 SV=1		WHEAT	63746	564	63.3	39	10	GHFTWGLIDNFEWGSGYSSR;FGLVYIDKNDGFK;TNGDVAADSYHLYEEDVK;FGLVYIDKNDGFKR;CSPGMDCAVPEGDSLREPYTAGHHILLAHAEAVEMFR;SLIGDRLPVFTKEEQEKLASSCDIMGLNYYTSR;HVDISPDVTPK;SLIGDRLPVFTKEEQEK;SLIGDRLPVFTK;YGNPPIFITENGIADVDGDETMPDPLDDWKR	375	64	49	0.972747	0.706927	47	0.912011	0.141998	50	1.59956	0.165258	48	1.61436	0.0827632	49	1.47231	0.621939	47	2.58226	0.0226183	47	0.60256	0.117707	46	0.559758	0.0121053	49	1.59956	0.167085	46	1.64437	0.0449283	47	1.48594	0.568354	46	2.51189	0.0212583
674	20.78	tr|W5FUR4|W5FUR4_WHEAT	Uncharacterized protein OS=Triticum aestivum PE=4 SV=1		WHEAT	37452	344	43.31	11	3	AGAVNGVEAAQAQGGAAAAGEAAIR;GVEAAQAQGGAAAAGEAAIR;AQEVSDHIHDFITKF	28	9	3	1.01859	0.835667	3	1.94089	0.322203	3	3.7325	0.203215	3	3.56451	0.187872	3	6.91831	0.12341	3	3.49945	0.209001	3	1.0666	0.942972	3	2.12814	0.276249	3	4.2462	0.180212	3	4.13048	0.167968	3	8.09096	0.114377	3	3.94457	0.184783
675	20.74	tr|W5H1T4|W5H1T4_WHEAT	Uncharacterized protein OS=Triticum aestivum PE=3 SV=1	tr|D7PGW0|D7PGW0_WHEAT	WHEAT	39045.8	364	43.68	11	11	SVDASETTVTGWAAR;AGDVVGVGVIVGCCR;NDLGASKYPMVPGHEVVGEVVEVGPEVSK;FVVDVGGSNIEDAA;MDYVNQAFER;IWSYNDVYTDGKPTQGGFASAMVVDQK;HPLEPYLALLK;GLTSQIEVVK;RAEAMDDLGADAY;GGILGLGGVGHMGVK;YPMVPGHEVVGEVVEVGPEVSK	64	64	50	2.22844	0.0704943	50	2.10863	0.134658	50	1.70608	0.130232	50	0.744732	0.708559	50	1.59956	0.240117	50	0.758578	0.60646	50	2.1677	0.0554393	50	2.07014	0.106813	50	1.55597	0.142186	50	0.685488	0.668542	49	1.45881	0.260358	50	0.698232	0.569447
676	20.73	tr|W5I4S2|W5I4S2_WHEAT	Uncharacterized protein OS=Triticum aestivum PE=4 SV=1		WHEAT	96533.8	888	17.57	10	10	GLDVEMESGDVDANAGSK;SNILEESETAGVDLR;DVPNGGGLVLSVR;SLDTSVVADGDAK;SMDELADVDANAMSK;SNILEEPETEGSDLR;GLDVEMESGDADANAGSK;ESELEGVSLTSK;HVEDIDDGYDDQMQTQQQFLQGNQHKR;QFMANLLQEK	27	27	22	1.11686	0.539407	21	1.45881	0.112727	22	1.07647	0.726309	22	0.981748	0.963969	21	1.41906	0.323296	22	0.831764	0.644804	22	1.2942	0.222744	21	1.72187	0.0525756	23	0.887156	0.456551	22	0.801678	0.16634	21	1.13763	0.81654	22	0.672977	0.0554948
677	20.73	tr|W5DZ80|W5DZ80_WHEAT	Uncharacterized protein OS=Triticum aestivum PE=4 SV=1		WHEAT	56066.4	508	29.13	11	11	DEPDYEVYLHR;FTGITCACAIPSSQK;SWADVEEEEEAKAK;IEDYFQHKVPEVPNWK;KGAVFNLLCGQTDEVVMTK;VGQVIIFVR;VLISTDVLAR;SWADVEEEEEAK;MAPVTDQVVIGTSGTLTK;NVHNALTKEDYVCSSIQGSLDQAER;TTCFVLGMLSR	31	31	31	0.816582	0.927041	31	0.990832	0.513593	31	1.40605	0.0982281	31	1.72187	0.140929	31	1.72187	0.0258047	31	1.80302	0.0398303	31	0.772681	0.409582	31	0.928966	0.931029	31	1.1695	0.249814	31	1.43219	0.217332	31	1.41906	0.0728084	31	1.49969	0.0625302
678	20.72	tr|W5AMW4|W5AMW4_WHEAT	Peroxidase OS=Triticum aestivum PE=3 SV=1	tr|W5A9M2|W5A9M2_WHEAT	WHEAT	35884.6	340	34.71	10	5	GFGVIDRAK;VGYYDATCPDAESLITTIVHASVR;NIGTNEVLFNSDQALLDR;IMGGIIFAMPSGR;NIGTNEVLFNSDQALLDRSDTAALVGQYAANR	29	9	9	0.831764	0.574871	9	0.787046	0.346845	9	0.267917	0.24579	8	0.316228	0.362702	9	0.265461	0.0848939	9	0.263027	0.0573506	9	1.03753	0.503055	9	0.990832	0.670511	9	0.380189	0.26176	9	0.452898	0.598005	9	0.376704	0.162263	9	0.376704	0.103591
679	20.7	tr|Q4Z8L8|Q4Z8L8_WHEAT	Class II chitinase OS=Triticum aestivum PE=3 SV=1		WHEAT	28217.5	266	57.14	13	9	TAMWFWMTAQAPKPSSHAVITGQWSPSGADR;AAAFPGFGTTGSADAQKR;AAGRVPGFGVITNIINGGIECGHGQDSR;VPGFGVITNIINGGIECGHGQDSR;GAASDYCTPSAQWPCAPGK;GFYTYDAFVAAAAAFPGFGTTGSADAQKR;PSSHAVITGQWSPSGADR;GFGVITNIINGGIECGHGQDSR;AIGVDLLSNPDLVATDPTVSFK	54	36	10	1.08643	0.343311	10	1.04713	0.399237	10	1.09648	0.173046	10	1	0.600927	10	1.05682	0.202002	10	1.02802	0.742606	10	1.05682	0.262182	10	1.01859	0.305959	10	1.00925	0.912634	10	0.92045	0.392699	10	0.972747	0.989129	10	0.946237	0.300807
680	20.68	tr|W5G036|W5G036_WHEAT	Citrate synthase OS=Triticum aestivum PE=3 SV=1		WHEAT	40916.6	369	45.53	11	3	VASNQGEELGQIATSNATR;HLASSGVDVFTALSGGVGALYGPLHGGANEAVLK;AALSDEYFIK	32	10	5	1.20226	0.642413	5	1.09648	0.818764	5	1.13763	0.561422	5	0.928966	0.877887	5	1.02802	0.711572	5	1.11686	0.475089	5	1	0.839274	5	0.912011	0.658466	5	1.18032	0.510788	5	0.972747	0.792866	5	1.07647	0.642106	5	1.1695	0.435932
681	20.64	tr|W5BEK6|W5BEK6_WHEAT	Uncharacterized protein OS=Triticum aestivum PE=4 SV=1		WHEAT	33966.1	317	50.79	11	11	YGSILASCGYDGR;AHPVGVTAVSWAPAAALGSMVGSDQLVHK;ASEEPPQEEQAIEE;LDTGGCDAATIER;IVSGGFDCVVK;ESSDGQWESLWTK;ASEEPPQEEQAIEEAMQ;ITNIGGASAPSQLVATLTGHYGPVWR;VWEFVNGGWK;DVSWAPVLGLAK;EAATGQWSQLHVFDNHK	70	70	39	0.824138	0.785797	38	1.09648	0.634897	39	0.751623	0.749053	36	0.912011	0.961363	37	1	0.66926	40	0.862979	0.771898	42	0.862979	0.975896	40	1.1695	0.477522	41	0.794328	0.607536	40	0.963829	0.80687	39	1.07647	0.81617	41	0.912011	0.628414
682	20.63	tr|W5G319|W5G319_WHEAT	Uncharacterized protein OS=Triticum aestivum PE=4 SV=1		WHEAT	130495	1172	13.99	11	2	DCPESTSAVDPTDVNVGR;IRGEDEALPETEAEPR	18	4	1	1.75388	0.384053	1	1.44544	0.510661	1	0.737904	0.586528	1	0.416869	0.270419	1	0.608135	0.431094	1	0.42462	0.274929	1	1.72187	0.392632	1	1.41906	0.524452	1	0.879022	0.811032	1	0.496592	0.329349	1	0.724436	0.574229	1	0.505825	0.335859
683	20.6	tr|W5ADV2|W5ADV2_WHEAT	Uncharacterized protein OS=Triticum aestivum PE=4 SV=1	tr|W4ZM82|W4ZM82_WHEAT	WHEAT	37811.7	339	38.35	11	11	VKETAYYETLGVSVDASPSDIKK;KFQDLGEAYQVLSDPAKK;SQVHAASGAIALMQLQEGMK;LGTIFQGAESLYHR;SVEVDEGLSSQDAR;LYMGVPFIAEWVR;SIASVEVDEGLSSQDAR;ETAYYETLGVSVDASPSDIKK;DDFVHWANAEAK;INVVDIESTLSR;KDDFVHWANAEAK	23	23	25	0.717794	0.219866	26	0.816582	0.84939	22	0.724436	0.386751	24	1	0.830528	24	0.83946	0.6768	23	0.83946	0.812701	24	0.831764	0.204404	26	0.972747	0.885399	25	0.666807	0.0623991	27	0.895365	0.487895	27	0.724436	0.610811	26	0.758578	0.626861
684	20.59	tr|W5G7Q6|W5G7Q6_WHEAT	Uncharacterized protein OS=Triticum aestivum PE=4 SV=1		WHEAT	77488	704	33.1	19	2	LPNLLSGLQGK;AAVASYSDDTSGPESGPQSPSQSGEDWR	54	5	5	0.963829	0.932367	5	0.990832	0.757079	5	0.92045	0.828637	5	0.946237	0.767418	5	0.946237	0.988075	5	0.92045	0.85061	5	0.990832	0.976578	5	1.01859	0.839377	5	0.972747	0.872722	5	1	0.80905	5	1	0.941614	5	0.972747	0.895382
685	20.52	tr|W5I8K5|W5I8K5_WHEAT	Polyadenylate-binding protein OS=Triticum aestivum PE=3 SV=1		WHEAT	63856.2	583	42.02	14	3	GVGAMVPSLYEMGR;TTPGDTGAPQQVSSGALASALVNSPPEQQR;MSLGYAYVNFSIPADAAR	56	6	6	1.11686	0.337095	6	0.954993	0.502084	6	1.07647	0.795135	5	0.954993	0.439901	6	0.912011	0.21907	5	0.879022	0.349778	6	1.21339	0.27095	6	1.02802	0.6331	6	1.0666	0.689907	6	0.946237	0.511906	6	0.912011	0.250148	6	0.879022	0.405689
686	20.52	tr|W5GGU9|W5GGU9_WHEAT	Uncharacterized protein OS=Triticum aestivum PE=3 SV=1		WHEAT	52444.4	484	27.48	10	10	GLGCGAVLVSGNELR;LQWFLDSIK;MRPAEYWVEDDGSIVK;ANNNLSVLQLLR;DLTLIIEPGR;DAANLMVNFVDEIR;INPDVDPQVHPYVATGNK;LVGVHCHLGSTITK;TPFYLYSKPQVVR;SLIANTCCFVNK	33	33	34	0.630957	0.191508	34	0.648634	0.151837	35	0.751623	0.568499	34	1.18032	0.436121	34	0.751623	0.476174	33	1.05682	0.959829	34	0.685488	0.535744	34	0.698232	0.446805	34	0.559758	0.165898	34	0.870964	0.927214	34	0.580764	0.130965	33	0.794328	0.413488
687	20.42	tr|W5GCA0|W5GCA0_WHEAT	Uncharacterized protein OS=Triticum aestivum PE=3 SV=1		WHEAT	37164.2	348	45.4	11	5	FSYGFASCAGK;FLDGTTTSAGDGPSEEVAKDQSEEAAKDQSS;GFRGDDLPVTGGGISEK;GDDLPVTGGGISEK;ASMEDFYETRVDDVDGETVGLFGVFDGHGGAR	50	11	5	1.03753	0.895257	5	1.15878	0.480678	5	0.954993	0.584134	5	0.912011	0.509668	5	1.0666	0.954959	5	1.19124	0.612152	5	0.794328	0.340189	5	0.887156	0.648302	5	0.879022	0.538869	5	0.831764	0.469998	5	0.981748	0.982691	5	1.09648	0.662624
688	20.42	tr|W5DZZ4|W5DZZ4_WHEAT	Uncharacterized protein OS=Triticum aestivum PE=4 SV=1		WHEAT	45057.6	421	38.72	10	1	CVVPLAAAISPVR	48	2	2	1.10662	0.800576	2	0.981748	0.9382	2	0.751623	0.618106	2	0.672977	0.497503	2	0.666807	0.529803	2	0.685488	0.563278	2	1.07647	0.914773	2	0.954993	0.941684	2	1.07647	0.781788	2	0.963829	0.979042	2	0.954993	0.917504	2	0.990832	0.860821
689	20.42	tr|W5GDU0|W5GDU0_WHEAT	L-lactate dehydrogenase OS=Triticum aestivum PE=3 SV=1		WHEAT	38015.9	358	27.65	10	6	TLWENCQLLDL;NSDLVIVTAGAR;GGILGVAEMDLTEAEAAQLR;NFDEAALEGIRR;GGILGVAEMDLTEAEAAQLRR;NFDEAALEGIR	39	24	14	1.02802	0.636758	14	1.03753	0.528196	14	1.03753	0.413408	14	1	0.708461	14	1.04713	0.336363	14	0.981748	0.81445	14	1.04713	0.544585	15	1.05682	0.447712	14	1.02802	0.890873	15	0.990832	0.734228	15	1.03753	0.760892	15	0.972747	0.633626
690	20.41	tr|W5BJW3|W5BJW3_WHEAT	Uncharacterized protein OS=Triticum aestivum PE=4 SV=1		WHEAT	58581.2	521	28.98	10	5	EFDLAPNTASYNLVLK;SLDAATGKPNRPDVDLFNHYLR;ANLMSGALPHEMLDLADQMR;QLFESWVR;SGYAISSPVFAEYVR	22	10	9	0.990832	0.985735	9	0.954993	0.995415	9	0.912011	0.568342	9	0.912011	0.557369	9	0.879022	0.585283	9	0.963829	0.764265	9	0.937562	0.776455	9	0.912011	0.767393	9	0.972747	0.954121	9	0.972747	0.96836	9	0.946237	0.963782	9	1.02802	0.733922
691	20.38	tr|A0A096UK78|A0A096UK78_WHEAT	Uncharacterized protein OS=Triticum aestivum PE=4 SV=1	tr|W5AHI5|W5AHI5_WHEAT	WHEAT	54753.4	487	30.6	11	3	DLAEDVAIAYGYNNVPK;TVLSLPPIINGAHSAITLK;NVFIECTATDITK	30	4	3	1.00925	0.698363	3	0.744732	0.338452	3	0.903649	0.66249	2	0.887156	0.95338	3	0.666807	0.326823	3	0.816582	0.615579	3	1.09648	0.934238	3	0.809096	0.474384	3	1.05682	0.980228	2	1.03753	0.6829	3	0.77983	0.453882	3	0.954993	0.953862
692	20.36	tr|W5AK06|W5AK06_WHEAT	Phospholipase D OS=Triticum aestivum PE=3 SV=1		WHEAT	91920.1	827	30.71	16	6	DVADQGLAWGGGVGGGGSFGVPR;AIVVDQELPPLSSGSDGR;ELLSDDTTIDR;SIDNIDTVGFPDSMEAAFK;TLGAGQPHGDDFSQVNFSDEDATLGK;AGNVSAVTGFEFFPDTDAR	57	17	13	0.816582	0.141926	13	0.912011	0.337883	13	0.824138	0.344837	13	1.00925	0.702388	13	0.928966	0.64647	13	0.937562	0.414258	13	0.870964	0.869603	13	0.972747	0.656798	13	0.772681	0.108998	13	0.937562	0.84539	13	0.862979	0.259207	13	0.879022	0.141547
693	20.36	tr|W5D7U6|W5D7U6_WHEAT	Uncharacterized protein OS=Triticum aestivum PE=3 SV=1		WHEAT	46210.8	420	43.33	12	5	VTVLSTSESKRDEAISLLGADNFVVSSDIR;VGGIMALVGFPGEIR;SLGVVGLGGLGHMAVK;AAESQTESGNCSAWAAK;SQTESGNCSAWAAK	31	8	3	0.77983	0.378208	3	0.83946	0.510666	3	1.00925	0.945279	3	1.28233	0.352912	3	1.08643	0.723575	3	1	0.954679	3	1	0.990565	3	1.0666	0.764546	3	1.00925	0.936703	3	1.28233	0.349116	3	1.08643	0.715949	3	1.00925	0.94609
694	20.35	tr|W5A7J0|W5A7J0_WHEAT	Uncharacterized protein OS=Triticum aestivum PE=3 SV=1	tr|A0A096UTY2|A0A096UTY2_WHEAT;tr|W5I949|W5I949_WHEAT;tr|W5I8D2|W5I8D2_WHEAT;tr|W5H2H1|W5H2H1_WHEAT;tr|W5GCF2|W5GCF2_WHEAT;tr|W5GCA5|W5GCA5_WHEAT;tr|W5EEW9|W5EEW9_WHEAT;tr|W5DZM6|W5DZM6_WHEAT;tr|W5DWS1|W5DWS1_WHEAT;tr|W5AI24|W5AI24_WHEAT;tr|W5A3T1|W5A3T1_WHEAT;tr|W5A129|W5A129_WHEAT;tr|W5A0K9|W5A0K9_WHEAT;tr|W4ZSC0|W4ZSC0_WHEAT;tr|A0A096UMF6|A0A096UMF6_WHEAT;tr|A0A096UKA9|A0A096UKA9_WHEAT;tr|A0A0…	WHEAT	26108.9	236	24.15	11	3	FQSSAVSALQEAAEAYLVGLFEDTNLCAIHAK;SSAVSALQEAAEAYLVGLFEDTNLCAIHAK;FQSSAVSALQEAAEAYLVGLFEDTNLCAIHAKR	70	13	4	0.744732	0.984644	3	1.38038	0.768659	5	0.946237	0.977409	4	1.25892	0.992759	4	1.77011	0.762356	4	1.38038	0.851315	5	0.691831	0.872869	4	1.31826	0.902875	5	0.496592	0.691485	4	0.636796	0.679579	4	0.895365	0.89259	5	0.679204	0.800474
695	20.34	tr|W5BKJ3|W5BKJ3_WHEAT	Uncharacterized protein OS=Triticum aestivum PE=4 SV=1		WHEAT	90744.3	819	15.87	10	10	QGFHVEQEDSTLTNGQGK;LLVLEAADQLDR;LADGPDEVHLGTIAK;ILILMGK;VPVTNILLGEGR;ENIPEEDSSTGLGTGLVHGDYR;QWLVPLLEGK;QGDFYVINGR;IAQHGSFQSDLAK;GASIYAGVYHR	17	17	16	1.35519	0.199679	17	1.38038	0.180996	16	0.903649	0.814471	16	0.666807	0.571016	18	0.895365	0.866467	15	1.24738	0.783995	16	0.711214	0.959903	17	0.717794	0.853384	17	1.43219	0.164498	17	1.04713	0.796738	18	1.44544	0.26112	16	2.01372	0.235414
696	20.33	tr|W5ERQ0|W5ERQ0_WHEAT	Uncharacterized protein OS=Triticum aestivum PE=4 SV=1		WHEAT	72256	658	23.71	10	9	NAAEQMQVTLAAH;DVLDSLEFAR;ATQTATLKVDASSQLAR;AFVSEYAVWR;YYLGNYLK;FPGGCFVEGEWLR;ESYPDIQMISNCDGSSKPLDHPADLYDFHVYTDSK;GSLLGSLAEAAFLTGLEK;SAEAADLTVSLASSDGLQK	32	31	30	1.07647	0.695235	30	1.14815	0.571238	30	0.613762	0.351821	30	0.570164	0.202623	30	0.660694	0.443674	30	0.608135	0.336331	30	1.00925	0.973187	30	1.07647	0.831816	30	0.57544	0.116871	30	0.534564	0.0640509	30	0.613762	0.153042	30	0.570164	0.111061
697	20.31	tr|W5BLX3|W5BLX3_WHEAT	Uncharacterized protein OS=Triticum aestivum PE=4 SV=1		WHEAT	138232	1268	14.04	12	12	EIEVASVDSFQGR;EAVSSPVEHLTLHYQVR;QISAQQINKVEELWK;RFGAPGLPELNASQVLAVK;VAYFVFPK;YEDAYQYQNVFAPLIK;QGQGQVLVCAPSNVAVDQLAEK;SGVVPSQIGVITPYEGQR;SVLQKPVSLIQGPPGTGK;DSPLGETILECYNCGCR;YGIVVLGNPK;QQLYKEIEVASVDSFQGR	15	15	17	0.981748	0.966477	17	1.03753	0.27314	17	1	0.537793	17	1.00925	0.565179	17	1.04713	0.108545	17	1.02802	0.425596	17	0.963829	0.851689	17	1.01859	0.3785	17	0.963829	0.864912	17	0.972747	0.832072	17	1.01859	0.369175	17	0.990832	0.986534
698	20.31	tr|D8L9Q2|D8L9Q2_WHEAT	Glucan endo-1,3-beta-glucosidase GII,putative, expressed OS=Triticum aestivum GN=TAA_ctg0661b.00070.1 PE=3 SV=1		WHEAT	35041.7	331	50.76	11	7	AIVAAGLGGSVK;HFGLFNPDMSPAYSITF;FDVVTNTFPPSDGVFK;AYNQGLINHVGNGTPK;YIAVGNEVIDSASQK;ALSGTGISLLMDVGK;IGVCNGVLGNDLPAPSDVVK	89	57	46	0.787046	0.278816	46	0.816582	0.3022	46	0.349945	0.0381751	46	0.440555	0.147236	46	0.366438	0.0408401	46	0.483059	0.103367	46	0.717794	0.398799	46	0.744732	0.430948	46	0.316228	0.0331353	45	0.398107	0.124284	46	0.331131	0.03539	46	0.432514	0.0877475
699	20.31	tr|W5FPB3|W5FPB3_WHEAT	Uncharacterized protein OS=Triticum aestivum PE=4 SV=1		WHEAT	53878.8	500	30.8	10	10	TMEEFAGFPASDDGEGGR;SVINAMEFAAK;HVLESGSIDTVGTVGILQLHPGAINSIPSK;IINQDPPALSDKSVINAMEFAAK;IINQDPPALSDK;SLEVIMFTSEEPTR;WVGSEAELGAVATGSHVDAIPFSGK;NDAGLAAAELALAVEK;QIDELASFSDSPAPSVTR;EDAVGNIFGR	23	23	22	1.08643	0.641938	22	1.19124	0.468752	22	0.831764	0.99137	22	0.765597	0.648706	22	0.912011	0.789978	22	0.895365	0.75332	22	0.92045	0.76193	22	1.01859	0.961525	22	1.24738	0.351886	22	1.13763	0.637982	22	1.36773	0.243886	22	1.31826	0.22683
700	20.27	tr|C3UZE7|C3UZE7_WHEAT	Germin-like protein 2 OS=Triticum aestivum PE=2 SV=1		WHEAT	23588	224	54.46	11	2	VVHAGETFLIPR;AVSLNGHTCKPMSEAGDDFLFSSK	85	6	0	0	-	0	0	-	0	0	-	0	0	-	0	0	-	0	0	-	0	0	-	0	0	-	0	0	-	0	0	-	0	0	-	0	0	-
701	20.27	tr|W5DEB5|W5DEB5_WHEAT	Uncharacterized protein OS=Triticum aestivum PE=3 SV=1		WHEAT	28323.7	250	46.4	10	4	TSSSQNIEGSSTSAGESSSIDIDK;TSSSQNIEGSSTSAGESSSIDIDKADSSVPK;VHCAESGEESSEAESVYSLK;TSSSQNIEGSSTSAGESSSIDIDKADSSVPKK	26	11	8	1.08643	0.89152	8	0.809096	0.673584	8	1.2942	0.596974	8	1.20226	0.518418	8	0.972747	0.799959	8	1.59956	0.407453	8	0.801678	0.716861	8	0.60256	0.530723	8	1.33045	0.770026	8	1.21339	0.673499	8	1	0.999899	8	1.6293	0.530653
702	20.26	tr|W5B5Y7|W5B5Y7_WHEAT	Uncharacterized protein OS=Triticum aestivum PE=4 SV=1		WHEAT	67802.2	609	21.67	10	1	SDVFERDVDEDLDQYAQR	30	2	2	1.04713	0.881839	2	0.879022	0.846067	2	0.92045	0.856119	2	0.862979	0.748105	2	0.765597	0.626698	2	0.794328	0.662107	2	1.14815	0.781703	2	0.963829	0.950832	2	1.04713	0.926174	2	0.990832	0.954698	2	0.879022	0.804049	2	0.903649	0.849737
703	20.21	tr|W5BBF3|W5BBF3_WHEAT	Uncharacterized protein OS=Triticum aestivum PE=3 SV=1		WHEAT	94597.4	845	15.15	10	10	NLGEIVQELIGVFEK;QFIKPLPLDYR;QLPLSQLSELPVAR;NLFTVAQLPEGLFR;LYYEGMLASQPQVR;EILQGLDVIVR;VLSPPMLTLGSSR;ELSNADFLSAK;VQLLVNHFIVK;VIEYQMLPCLDLSK	16	16	19	1.02802	0.964063	19	1.01859	0.629508	19	0.937562	0.360288	19	0.903649	0.338367	19	0.937562	0.624767	19	0.928966	0.378659	19	1	0.971055	19	0.990832	0.68761	19	1.01859	0.977713	19	0.981748	0.941817	19	1.00925	0.681541	19	1.00925	0.993339
704	20.2	tr|W5H4P2|W5H4P2_WHEAT	Uncharacterized protein OS=Triticum aestivum PE=4 SV=1		WHEAT	44886.6	410	36.34	10	10	KQEEELALLYADPFDVEAQK;LVELGFDR;QKGIDENWEAAIEHNPEAFGR;ALLEVETQVPLQQQLLHFNGK;GIDENWEAAIEHNPEAFGR;AFVDSGAQSTIISK;HQCIIDLKDNVLR;LNPDGSAVNPQAFQQHIR;GVAIGVGQSEILGR;LSAIGVHDGDLVMMVASNNR	35	35	35	1	0.701572	35	1.03753	0.587468	35	0.972747	0.992561	35	0.963829	0.708427	35	1.00925	0.864245	35	0.972747	0.686917	35	0.990832	0.680151	35	1.02802	0.567826	35	0.972747	0.723293	35	0.972747	0.976531	35	1.00925	0.607487	35	0.972747	0.953112
705	20.18	tr|Q43662|Q43662_WHEAT	Wali2 protein OS=Triticum aestivum GN=wali2 PE=2 SV=1		WHEAT	37495.7	347	36.31	15	15	DPVWCYDACR;HEVAVGACSSTVYVQSCYACCQR;EEHGDAAYCSALCK;PDFDWYACIR;SQSDFGPCYNECLYG;GGVVDVPMGVVQHEAAAGALSR;VGACSSTVYVQSCYACCQR;SQSDFGPCYNECLYGR;EVTRDPDFDWYACIR;AGQLAEEHGDAAYCSALCK;SDFGPCYNECLYGR;DPDFDWYACIR;EHGDAAYCSALCK;EHPELDYNQCVNDCYAENMPD;ACSSTVYVQSCYACCQR	58	58	20	0.772681	0.221661	20	0.691831	0.068633	19	0.383707	0.00337648	19	0.483059	0.0499007	19	0.343558	0.00165311	19	0.49204	0.0125173	19	0.758578	0.213957	20	0.679204	0.0663074	19	0.452898	0.00879846	19	0.570164	0.0263612	19	0.401791	0.00287293	19	0.586138	0.027201
706	20.18	tr|W5G0E6|W5G0E6_WHEAT	Proteasome subunit alpha type OS=Triticum aestivum PE=3 SV=1		WHEAT	27166.7	249	49.8	10	10	SSIGTGYDLSVTTFSPDGR;DGIVLGVEK;VPSDLLEQAK;DGPQLYMIEPSGLSYK;AVDNSGTIVGIK;YFGAALGK;VFQVEYAGK;AAAQAALEEMDAD;VYGEPMPVKELADR;NSGLAVAGLAADGR	49	49	23	1.1272	0.358937	23	1.1695	0.247155	23	0.972747	0.723766	23	0.855067	0.219126	23	1.00925	0.933051	23	0.981748	0.703084	23	0.981748	0.977536	23	1.01859	0.765527	23	0.954993	0.846946	23	0.83946	0.275788	23	0.990832	0.93801	23	0.963829	0.825062
707	20.15	tr|W5HUU7|W5HUU7_WHEAT	Transcription elongation factor SPT5 OS=Triticum aestivum PE=3 SV=1		WHEAT	115983	1055	13.84	10	10	AQSCILVGGSTGGR;LIGIDGSDGIVKLDDTYEVK;SIHTQGIQPSFDELEK;HSIPMRDEEEDIDEIER;GILFIYDR;FFNIDEAR;VALGSSGNGDIVTVLPTELEVIRPK;VETEAFQVLK;NLEGWVEKVEDTTVHIRPK;IDLQVLASK	12	12	13	1.00925	0.632233	13	0.972747	0.913867	13	1.00925	0.830255	13	0.990832	0.822765	13	0.981748	0.874042	13	1	0.920068	13	1	0.909065	13	0.972747	0.79598	13	1	0.912529	13	0.990832	0.557837	13	0.972747	0.631053	13	0.990832	0.822875
708	20.12	tr|A0A077S237|A0A077S237_WHEAT	Uncharacterized protein OS=Triticum aestivum GN=TRAES_3BF026500160CFD_c1 PE=4 SV=1		WHEAT	22773	216	68.06	13	13	SYAAVAANAEIEDLR;DDVATAEHAAATTEEEVASLRAEVER;ASAAATTVEDREAAPDAGVPK;KADREADERQRQELTAEVETVR;QELTAEVETVR;AAPNGGVEGEEVTVADAVHPAK;ATKLDLEEQLANASQENK;APNGGVEGEEVTVADAVHPAK;LEGLFSQAR;QRQELTAEVETVR;SYAAVAANAEIEDLRATK;AGAAAGAAITAAVV;DDVATAEHAAATTEEEVASLR	62	62	42	1.09648	0.338185	42	1.23595	0.277755	42	1.45881	0.141429	42	1.33045	0.563026	42	1.65959	0.301562	42	1.2942	0.304798	42	1.1272	0.645405	42	1.27057	0.550823	42	1.5417	0.0333448	42	1.44544	0.168397	42	1.75388	0.0263439	42	1.38038	0.0725393
709	20.1	tr|W4ZQS8|W4ZQS8_WHEAT	Mitogen-activated protein kinase OS=Triticum aestivum PE=3 SV=1		WHEAT	42874.3	377	41.11	10	1	MDTSGGGGGAAGGAAQIQGMATHGGR	45	12	0	0	-	0	0	-	0	0	-	0	0	-	0	0	-	0	0	-	0	0	-	0	0	-	0	0	-	0	0	-	0	0	-	0	0	-
710	20.1	tr|A0A077RRC4|A0A077RRC4_WHEAT	Peroxidase OS=Triticum aestivum GN=TRAES_3BF008800140CFD_c1 PE=3 SV=1		WHEAT	35769.5	335	43.88	11	4	SGGDDNLFPLDAVSSTK;DVSFAAQLR;AKEIVHSMVAQAVAR;EIVHSMVAQAVAR	48	13	8	0.981748	0.996536	8	1.1272	0.971829	8	0.465586	0.254415	8	0.47863	0.253392	8	0.539511	0.261867	8	0.60256	0.367641	8	0.77983	0.710441	8	0.903649	0.732335	8	0.420727	0.168157	8	0.42462	0.167567	8	0.474242	0.172457	8	0.519996	0.232761
711	20.08	tr|W5C4P0|W5C4P0_WHEAT	Uncharacterized protein OS=Triticum aestivum PE=3 SV=1	tr|W5BIX1|W5BIX1_WHEAT	WHEAT	28095.6	244	58.61	10	3	KVPILTVDGEHLVDSTDIINILQHR;MEDAVGEPSRIPEGQYQE;DMVEHTQIGEWYQR	25	7	4	0.937562	0.79319	4	0.928966	0.798611	4	1.00925	0.956168	4	1.0666	0.752675	4	1	0.950408	4	1.10662	0.748475	4	0.903649	0.788864	4	0.895365	0.79427	4	1.02802	0.919779	4	1.08643	0.719829	4	1.01859	0.914061	4	1.1272	0.715745
712	20.05	tr|W5HXF2|W5HXF2_WHEAT	Uncharacterized protein OS=Triticum aestivum PE=4 SV=1		WHEAT	39096.1	376	44.41	10	7	YAGSSNWTVK;VYPLDAVYDSPEDVPEDVKTNKR;AVSGEGSSSGLPIDLR;EYGSIDILVHSLANGPEVTKPLLETSR;KLPDGSLMEIVK;VYPLDAVYDSPEDVPEDVK;AFIAGVADDNGYGWAIAK	69	43	32	0.92045	0.686912	31	0.887156	0.420315	31	0.895365	0.829215	31	0.946237	0.540676	32	0.862979	0.835827	32	1.25892	0.174768	32	0.711214	0.236998	32	0.685488	0.129744	32	1.05682	0.548978	32	1.1272	0.330783	32	1.01859	0.853271	32	1.44544	0.0992887
713	20.05	tr|W5F7H1|W5F7H1_WHEAT	Uncharacterized protein OS=Triticum aestivum PE=4 SV=1		WHEAT	55726.4	517	28.82	11	11	APDSYFEELKR;QAHSFLTFATSTPMQSAAAAALR;QMSMLAVK;TTIFTQMSMLAVK;TFSLTGWK;GYGVPELNSAVAER;EVGVVAIPPSVFYLNPEDGK;AITLRPPDFAVPLEELK;IGWAIAPPHLTWGVR;ALLVDGLK;HGAINLGQGFPNFDGPDFVK	30	29	32	0.928966	0.833667	32	1.08643	0.926487	32	1.23595	0.367658	32	1.30617	0.274099	32	1.40605	0.312571	32	1.69044	0.0930891	32	0.704693	0.37683	32	0.787046	0.43975	32	0.912011	0.590362	32	0.981748	0.740233	32	1.07647	0.672521	32	1.31826	0.718876
714	20.05	tr|W5I024|W5I024_WHEAT	Peroxidase OS=Triticum aestivum PE=3 SV=1		WHEAT	34919.8	324	45.06	11	1	VLFTSDAALLATPATTQMVR	44	10	0	0	-	0	0	-	0	0	-	0	0	-	0	0	-	0	0	-	0	0	-	0	0	-	0	0	-	0	0	-	0	0	-	0	0	-
715	20.04	tr|W5G958|W5G958_WHEAT	Uncharacterized protein OS=Triticum aestivum PE=4 SV=1		WHEAT	51163	469	27.51	10	4	LVNVLNVEDLSKEPQVER;ITTVVPGTDESIEK;ALFTIVVSGTDR;LLEPYGICEVAR	32	13	12	0.847227	0.576377	12	0.928966	0.718431	12	0.539511	0.474546	12	0.625173	0.851732	12	0.597035	0.594685	12	0.711214	0.911359	12	0.737904	0.532678	12	0.809096	0.665978	12	0.57544	0.543504	12	0.660694	0.95463	12	0.625173	0.679067	12	0.751623	0.984484
716	20.04	tr|L7RYL1|L7RYL1_WHEAT	Farnesyl pyrophosphate synthase D2 OS=Triticum aestivum PE=2 SV=1		WHEAT	40177.6	351	34.19	10	4	AELLRDPAFEYTESSR;VSQVGLIAVNDGILLR;AAAAVNGGGGENK;LIADIEAQPSVAVQK	33	14	12	0.937562	0.774404	12	1.01859	0.972222	12	1.01859	0.922149	12	1.07647	0.704203	12	1.10662	0.68027	12	1.07647	0.61373	12	0.937562	0.677517	12	1.01859	0.918938	12	0.972747	0.940303	12	1.02802	0.830717	12	1.05682	0.804308	12	1.02802	0.729584
717	20.03	tr|W5H151|W5H151_WHEAT	S-(hydroxymethyl)glutathione dehydrogenase OS=Triticum aestivum PE=3 SV=1		WHEAT	40656.5	381	35.43	10	10	EIKVDEYITHNMNLTDINK;SQVPWLVEK;VDEYITHNMNLTDINK;AAVAYEANKPLVVEDVQVAPPQAGEVR;NFGVTEFVNPK;AFDLLHEGGCLR;ASSTQGQVITCK;IIGIDIDTK;GATGVGVMMSDR;VEAGSIVAVFGLGTVGLAVAEGAK	55	55	47	0.912011	0.577141	47	0.862979	0.8121	47	0.946237	0.88209	47	1.02802	0.679923	47	0.903649	0.859865	47	1.30617	0.0982776	47	0.711214	0.0775779	46	0.691831	0.129784	48	0.751623	0.21383	48	0.816582	0.463824	47	0.717794	0.339819	48	1.04713	0.519586
718	20.03	tr|W5BDI4|W5BDI4_WHEAT	Uncharacterized protein OS=Triticum aestivum PE=4 SV=1		WHEAT	62785.7	576	25.17	11	3	GVGTSDDTAVQPQH;TDPEYDSVFLQSVNR;ECERTDPEYDSVFLQSVNR	16	3	2	1.24738	0.962686	2	1.11686	0.994604	3	2.03236	0.279393	3	1.64437	0.292194	2	1.83654	0.294104	2	8.62979	0.050738	1	0.149969	0.107463	1	0.207014	0.103642	2	0.654636	0.348291	2	0.549541	0.332443	2	0.591562	0.330224	1	3.22107	0.254095
719	20.01	tr|W5EMA7|W5EMA7_WHEAT	Proteasome subunit alpha type OS=Triticum aestivum PE=3 SV=1		WHEAT	27436	246	39.02	10	10	SLTTEEIDQHLT;ATSAGLKEQEAINFLEKK;YTGLLATGLTADAR;ATEIEVGVVR;ATSAGLKEQEAINFLEK;LYQVEYAFK;SLTTEEIDQHLTAISERD;WGYEMPVDVLAK;EQEAINFLEK;LLDDTSITHLFSITK	70	70	64	0.824138	0.958998	63	1.14815	0.693679	62	0.912011	0.156879	62	1.09648	0.170003	61	1.21339	0.0901247	60	1.11686	0.0684956	62	0.794328	0.61269	61	1.07647	0.868421	64	1.14815	0.283879	64	1.35519	0.305405	63	1.55597	0.169511	62	1.43219	0.13048
720	20.01	tr|W5C4B7|W5C4B7_WHEAT	Uncharacterized protein OS=Triticum aestivum PE=3 SV=1	tr|W5BLQ8|W5BLQ8_WHEAT	WHEAT	34327.3	330	47.27	11	11	IGSTMFELFK;ESKTEKPVVAFIAGLTAPPGR;AAAPSPAVFVDK;FVDDPQTEGIVLIGEIGGTAEEDAAAFIR;KGGTEHLGLPVFNSVAEAK;TEKPVVAFIAGLTAPPGRR;TEKPVVAFIAGLTAPPGR;LIGPNCPGIIKPGECK;DAGVTVVESPAK;IGIMPGYIHKPGR;NGTFHTEQAIEYGTNMVGGVTPK	67	67	45	0.831764	0.610416	45	1.05682	0.667017	46	1.15878	0.890513	46	1.38038	0.520053	46	1.47231	0.307181	46	2.18776	0.0649496	46	0.529663	0.0816451	46	0.660694	0.349207	46	1.15878	0.392321	45	1.34276	0.18754	46	1.45881	0.0941464	46	2.12814	0.0188264
721	20.01	tr|W5C129|W5C129_WHEAT	Dihydroorotate dehydrogenase (quinone), mitochondrial OS=Triticum aestivum PE=3 SV=1	tr|A0A077REZ7|A0A077REZ7_WHEAT	WHEAT	40792.3	384	30.47	10	1	STELVNPLFALLDAEFAHR	19	1	0	0	-	0	0	-	0	0	-	0	0	-	0	0	-	0	0	-	0	0	-	0	0	-	0	0	-	0	0	-	0	0	-	0	0	-
722	20.01	tr|W5FHP7|W5FHP7_WHEAT	Uncharacterized protein OS=Triticum aestivum PE=4 SV=1		WHEAT	47480.9	434	32.26	10	9	SVIDYLELESEK;CGGVAVGTGMHHVTMDGAGAIQFIR;VGDVLSQPLGFVAER;VEVVDTTLVTPSEPTPR;MKVEVVDTTLVTPSEPTPR;SVIDYLELESEKGSQAAR;ADFTGDEMFRDFEPSPEAR;SSCAPGVSTYCALTAHLWR;HTLWLSNLDLAVPK	29	23	23	0.737904	0.645267	23	0.758578	0.451414	23	0.49204	0.47106	23	0.636796	0.642798	23	0.501187	0.233018	22	0.519996	0.341227	22	0.946237	0.708278	22	0.981748	0.948009	23	0.586138	0.307034	23	0.772681	0.561498	23	0.60256	0.173737	22	0.625173	0.161084
723	20.01	tr|Q7XYB5|Q7XYB5_WHEAT	Pyruvate orthophosphate dikinase (Fragment) OS=Triticum aestivum PE=2 SV=1		WHEAT	32038.5	295	43.39	10	9	QMIMAPTVELR;SDFEGIFR;AMDGLPVTIR;TEHMFFASDER;LGISYPELTEMQAR;LLDPPLHEFLPEGHVEDIVR;LSEVNPMLGFR;VMANADTPGDALAAR;ELCAESGAAEDDVLAR	100	94	50	1.08643	0.476384	50	0.990832	0.601574	53	1.95885	0.0967407	51	1.70608	0.282264	53	1.72187	0.13073	52	1.2942	0.854086	50	1.51356	0.127939	52	1.31826	0.172153	51	2.10863	0.0591215	50	1.85353	0.177666	52	1.8197	0.0800912	51	1.38038	0.616068
724	20	tr|W5FJD2|W5FJD2_WHEAT	Uncharacterized protein OS=Triticum aestivum PE=4 SV=1		WHEAT	30564.5	274	42.34	10	5	AFQTILSDIHQIISK;NHADSNIVIMMVGNK;EGLSFLETSALEALNVEK;SVQEEEGQALAEK;GAVGALLVYDITK	53	16	8	1.57036	0.478367	6	4.57088	0.227104	10	3.7325	0.158359	10	2.29087	0.312365	7	8.24138	0.0921532	9	5.24808	0.140117	6	0.619441	0.875049	3	1.95885	0.566746	9	1.88799	0.57342	9	1.14815	0.861586	6	5.24808	0.266774	6	2.33346	0.48703
725	20	tr|W5ECP3|W5ECP3_WHEAT	Uncharacterized protein OS=Triticum aestivum PE=3 SV=1	tr|W5DR37|W5DR37_WHEAT	WHEAT	64268.5	593	24.96	10	10	IVDLSADFR;HVVGSNYCFMNVFEDRIPGR;APELQEEAVYGLTEVLRDEIR;DINEYAEWYGHAHR;AIIISVIDNLVK;HVPEVEQGLSEAAESK;EANLYTEIAEGIHAYGIK;IAVLGASGYTGAEIVR;LSNIIIDAK;VTISFTPNLICMK	53	51	46	0.879022	0.644745	46	0.879022	0.62824	47	1.11686	0.444017	46	1.24738	0.233388	47	1.11686	0.457493	46	1.22462	0.182085	47	0.903649	0.534734	47	0.903649	0.519852	46	1.10662	0.444235	46	1.24738	0.233522	46	1.10662	0.457716	46	1.21339	0.182194
726	20	tr|W5B1S5|W5B1S5_WHEAT	RuvB-like helicase OS=Triticum aestivum PE=3 SV=1		WHEAT	51739.6	474	28.27	10	10	TTDMETVYELGGK;TEALTQAFR;ALENDMAPILVIATNR;AAGLILQLIR;YAIQLITSAGLACQK;TQGFLALFTGDTGEIR;LLIITTQPYTVEEIRK;VQSGDVIALDK;EVMHCVTLHEIDVINSR;GLGLDSSIEAR	19	19	24	0.928966	0.455144	24	0.895365	0.195283	24	0.963829	0.899049	24	1.02802	0.385677	24	0.928966	0.640958	24	0.937562	0.88267	24	1.01859	0.784047	24	0.981748	0.7486	24	1	0.808352	24	1.0666	0.32904	24	0.972747	0.724936	24	0.972747	0.974742
727	20	tr|W5A9M3|W5A9M3_WHEAT	Uncharacterized protein OS=Triticum aestivum PE=3 SV=1		WHEAT	25087.5	223	57.4	10	2	YFMDTEYASLVDERPHVK;DQAVIDENAAK	43	10	6	1.35519	0.437662	7	1.27057	0.469863	7	8.16582	0.120098	7	5.86138	0.155215	8	7.44732	0.122808	6	9.81748	0.114659	5	0.809096	0.84146	6	0.672977	0.772872	7	3.76704	0.199628	7	2.10863	0.313198	8	2.85759	0.207058	6	3.90841	0.185296
728	19.97	tr|W4ZTN1|W4ZTN1_WHEAT	Uncharacterized protein OS=Triticum aestivum PE=4 SV=1		WHEAT	38616.7	350	42.29	11	3	WVEEYMGAR;ALPPGLWEETLEGLR;LGDPARPLLLSVR	55	18	21	1.02802	0.977106	21	0.990832	0.901614	21	1.0666	0.953728	21	1.01859	0.976584	21	1.01859	0.878617	21	1.02802	0.862229	21	1.02802	0.817689	21	0.981748	0.747112	21	1.05682	0.886362	21	1.00925	0.908902	21	1.00925	0.813013	21	1.01859	0.929138
729	19.92	tr|W5F7J1|W5F7J1_WHEAT	Beta-galactosidase OS=Triticum aestivum PE=3 SV=1		WHEAT	81008.6	733	24.56	11	5	QTDAPEQILDTCNAFYCDGFQPNSYNKPK;LGSMQEAHVYSNGK;LCEPALIAVDGSPQYVK;TAGGPLQITSYDYDAPVNEYGFLRQPK;GGSLQNYYMYFGGTNFAR	26	12	12	0.794328	0.820488	12	0.847227	0.691587	11	0.296483	0.0123706	11	0.37325	0.0217357	11	0.325087	0.0101124	11	0.353183	0.0516812	12	0.912011	0.9685	12	0.981748	0.900346	12	1.14815	0.963341	12	1.44544	0.883359	12	1.24738	0.771817	12	1.23595	0.950777
730	19.89	tr|W5EU08|W5EU08_WHEAT	Uncharacterized protein OS=Triticum aestivum PE=4 SV=1	sp|Q2QKB4|U2A2B_WHEAT	WHEAT	60599.9	543	24.31	10	7	FGGNPVVAVFYPENK;VFLEYADVDGSTK;KFGGNPVVAVFYPENK;SVEEASNAMALDGILFEGAPVK;LVYQVGALPTK;ANQGSAQPRPEQENILLQAQQQVQLQK;FADEDYDAAA	33	19	16	0.990832	0.837555	15	1.05682	0.396778	17	1	0.701617	16	0.990832	0.56046	17	1.05682	0.77705	17	1.02802	0.91798	16	0.954993	0.62867	15	1.01859	0.856454	17	0.928966	0.396004	16	0.92045	0.30239	16	0.981748	0.836367	16	0.954993	0.699851
731	19.89	tr|A0A077RZ27|A0A077RZ27_WHEAT	Uncharacterized protein OS=Triticum aestivum GN=TRAES_3BF071900010CFD_c1 PE=4 SV=1		WHEAT	55802.9	507	29.39	9	3	VSHVTVVHNEIDSVAEEVER;TSSGDEAQINTVQNCPLR;LSGSFEGLFSQVDSCK	17	4	2	0.855067	0.558516	2	0.758578	0.137239	3	0.963829	0.957468	2	1.1272	0.39079	3	0.862979	0.407735	3	0.895365	0.572376	3	1.0666	0.601532	3	0.946237	0.723065	3	0.92045	0.791318	2	1.0666	0.53771	3	0.824138	0.20405	3	0.855067	0.347852
732	19.89	tr|W5FR58|W5FR58_WHEAT	Uncharacterized protein OS=Triticum aestivum PE=4 SV=1		WHEAT	63341	586	21.5	10	3	VCLVANALDALNLAK;NTDCTAGFDWSNIR;TDDLSWEDFLGR	27	7	7	0.870964	0.866721	7	1.65959	0.333814	7	0.704693	0.554136	7	0.801678	0.663164	7	1.30617	0.385839	7	0.648634	0.331552	7	1.09648	0.656803	7	1.94089	0.102972	7	0.847227	0.843617	7	0.963829	0.965185	7	1.59956	0.335021	7	0.77983	0.515458
733	19.88	tr|W5FUA0|W5FUA0_WHEAT	Uncharacterized protein OS=Triticum aestivum PE=4 SV=1		WHEAT	26699.5	253	43.08	11	11	EGAAVVISSR;ASILLLQDAAPHLR;VAVVTASTQGIGLAIAER;TALFGLTK;ESVLDKLWDINVK;FAGFLTTNETIRNELIER;FAGFLTTNETIR;QKNVDEAVEGLR;LGLEGAAVVISSR;VNCIAPGFVPTR;ASILLLQDAAPHLRK	34	34	35	1.05682	0.302096	32	1.30617	0.316296	37	1.23595	0.270883	35	1.15878	0.953866	34	1.58489	0.345764	37	1.04713	0.964278	37	1.1695	0.291848	35	1.45881	0.299883	36	1.47231	0.0224541	35	1.39316	0.138854	34	1.87068	0.0210152	37	1.28233	0.144371
734	19.86	tr|W5AVV3|W5AVV3_WHEAT	Uncharacterized protein OS=Triticum aestivum PE=4 SV=1		WHEAT	33877.7	321	45.48	10	10	AMEDALLAIK;KESASDIVIVAR;LGLPDVGLISYGEMVDQGR;ILATPGAHQAPCCFDALGAR;AFCAVAPGVPK;QAVSLDEALWR;GGGVPPPASLPSFQEIKDTLGFNR;ESASDIVIVAR;MANMLEGGGKTPILTPAELK;GYINAGLAGIMLEDQVAPK	27	27	23	0.954993	0.511189	23	1.01859	0.797924	23	0.928966	0.485217	23	0.963829	0.966007	23	0.990832	0.765421	23	0.963829	0.719409	23	0.954993	0.729247	23	1.01859	0.951	23	0.937562	0.600794	23	0.972747	0.890407	23	1	0.905585	23	0.972747	0.857195
735	19.85	tr|W5AFF8|W5AFF8_WHEAT	Uncharacterized protein OS=Triticum aestivum PE=4 SV=1		WHEAT	102360	922	16.38	12	12	WSVVNFSAR;SELADKDFAYDGEK;ACGIQIAQNFTQIEGR;VATGMGLEYEDPHTVIEESPSLR;RVEEMFAQIK;VNDQYLSNLLLK;RPTYFPVELCTLVPLQR;LGGLNTLLQIEAAR;ESLIDFYTSSGK;VLDIILR;FTVIVAQK;GTEDDGLIR	33	22	20	0.765597	0.440851	19	0.630957	0.235943	20	0.586138	0.107549	20	0.731139	0.346081	20	0.483059	0.0518661	20	0.586138	0.0915429	20	0.972747	0.919045	20	0.787046	0.724168	20	1.14815	0.891485	20	1.44544	0.369074	20	0.92045	0.75015	20	1.15878	0.97221
736	19.85	tr|A0A077RSL3|A0A077RSL3_WHEAT	Uncharacterized protein OS=Triticum aestivum GN=TRAES_3BF046400010CFD_c1 PE=4 SV=1		WHEAT	45145.3	422	43.6	11	4	SPPALVPPAGPTPGGVLPLSSIDK;ALAVDLPDAAEVR;EAALPEVVGVMR;SPPALVPPAGPTPGGVLPLSSIDKTAAVR	39	19	17	1.1272	0.666278	17	1.04713	0.58384	17	0.879022	0.553005	17	0.765597	0.328635	17	0.816582	0.632743	17	0.751623	0.371951	17	1.14815	0.738607	17	1.0666	0.651061	17	1.27057	0.755234	17	1.1272	0.914357	17	1.18032	0.666655	17	1.09648	0.982104
737	19.8	tr|W5A7F0|W5A7F0_WHEAT	Uncharacterized protein OS=Triticum aestivum PE=3 SV=1		WHEAT	30866.1	289	44.64	10	7	MGAPPKTDVPVISPQELAEADGVLFGFPTR;GASSVEGVEVK;WPSEMELEHAFHQGK;VWQVPEILNEEVLGK;MFDMDKVQGGSPYGAGTFAGDGSR;VQGGSPYGAGTFAGDGSR;TDVPVISPQELAEADGVLFGFPTR	82	45	25	1.08643	0.263902	26	1.03753	0.488545	26	0.787046	0.528321	26	0.704693	0.349228	26	0.751623	0.686002	26	0.711214	0.280995	26	1.09648	0.267431	26	1.04713	0.49809	26	0.954993	0.830597	26	0.870964	0.481271	26	0.912011	0.761901	26	0.870964	0.355896
738	19.77	tr|A7BJ77|A7BJ77_WHEAT	Uncharacterized protein OS=Triticum aestivum GN=Xip-R1 PE=2 SV=1		WHEAT	32946	297	41.75	10	10	TNYSSYAIQWA;WTAAYPSAQIYLGLPASEQK;QWDKWTAAYPSAQIYLGLPASEQK;NLYYSVIQVAQK;AANYGGVMVWER;HVEWALATGLVGR;GNYHLDLSGHDVSAVGADIK;LWNFNKDFR;TGQVAVFWGR;FYDDADCAANWQR	45	45	41	1.21339	0.360175	41	1.31826	0.110149	40	0.405508	0.00399126	40	0.334195	0.000790532	41	0.440555	0.0253769	41	0.316228	0.000826357	41	1.28233	0.181492	41	1.36773	0.049279	40	0.510505	0.00634309	40	0.416869	0.00122142	40	0.559758	0.0256348	40	0.401791	0.00056382
739	19.76	tr|D8L9J1|D8L9J1_WHEAT	Retinal dehydrogenase, putative, expressed OS=Triticum aestivum GN=TAA_ctg0091b.00180.1 PE=3 SV=1		WHEAT	54017.9	500	23.8	10	9	IYVQEGIYDAFVK;KSVVGDPFNPNVHQGPQVDKDQYEK;LFINGQFVDAASGK;MMDIPGGANLLR;SVVGDPFNPNVHQGPQVDKDQYEK;FADLVDQHVEELAALDTVDAGK;GFEVPELDIK;IYVQEGIYDAFVKK;TVVTPLYNTPWL	40	22	27	0.824138	0.870301	26	0.990832	0.490907	27	0.794328	0.526623	26	0.963829	0.430333	26	0.972747	0.916192	27	1.08643	0.89186	26	0.731139	0.445576	25	0.887156	0.809676	27	1.03753	0.844389	27	1.23595	0.973587	27	1.25892	0.47128	27	1.40605	0.344315
740	19.74	tr|W5EJZ9|W5EJZ9_WHEAT	Uncharacterized protein OS=Triticum aestivum PE=4 SV=1		WHEAT	62850.2	550	26.73	10	9	IVAMTCTHAALK;RLELLGEVAK;LGQGEQELATDLDFSR;DFLQLGFK;LGVPYIELNAQGR;ANSGFSYEYQLVDVPDYR;TDTAVQILNVLYHNCPSQR;TLIITHSNQALNDLFEK;ELGDLPYVHEEAIFHK	19	18	21	0.794328	0.897475	21	0.895365	0.856852	21	0.83946	0.858533	21	1.05682	0.960519	21	0.954993	0.818338	21	0.937562	0.776011	21	0.903649	0.914938	21	1.02802	0.955984	21	0.642688	0.383445	21	0.772681	0.452808	21	0.711214	0.357937	21	0.691831	0.332114
741	19.74	tr|W5F8D1|W5F8D1_WHEAT	Uncharacterized protein OS=Triticum aestivum PE=3 SV=1		WHEAT	51044.6	468	27.35	10	1	LAPPISISPEELAEASK	23	3	3	0.704693	0.580041	3	0.954993	0.787906	3	1.35519	0.502238	3	1.92309	0.327612	3	1.85353	0.390072	3	1.40605	0.522167	3	0.954993	0.961647	3	1.2942	0.710029	3	1.14815	0.65265	3	1.61436	0.398622	3	1.55597	0.488557	3	1.19124	0.68146
742	19.66	tr|W5GLU0|W5GLU0_WHEAT	Uncharacterized protein OS=Triticum aestivum PE=3 SV=1		WHEAT	25569.5	232	36.21	9	3	VFDMSIK;LAAANANSLEKVESEILDVVGASK;VESEILDVVGASK	47	14	17	0.586138	0.539033	17	0.636796	0.492067	17	1.24738	0.400513	17	2.10863	0.189067	17	1.39316	0.578584	16	4.92039	0.0522133	16	0.246604	0.123606	16	0.272898	0.179899	17	1.05682	0.893319	17	1.78649	0.46394	17	1.18032	0.9583	15	3.94457	0.144027
743	19.64	tr|D2KZ09|D2KZ09_WHEAT	Seed protein B32E OS=Triticum aestivum GN=TaSAG2 PE=2 SV=1		WHEAT	63117.9	576	28.65	11	11	DILSEMVK;QQFFEQQHGFPGENNEGGYDEMLTR;NERPYPSPLLPPPPSTK;QPKPEDALFKDLVDFAK;NCGDIVYQQIIER;TETDQVPNYDSR;DLVDFAK;RPVYTEASSVDYLSGDSYK;GIVDVLDEMLNALDHR;SEKVPDDFVNPTAPANMSAPSHSK;VQILALYVLETLSK	20	20	18	1.48594	0.19083	17	2.37684	0.00454704	17	1.0666	0.208101	17	0.717794	0.960608	16	1.70608	0.0203225	17	1.48594	0.0856231	18	0.731139	0.701692	18	1.15878	0.166722	18	1.34276	0.300032	17	0.912011	0.636146	17	2.208	0.0102766	18	1.83654	0.145477
744	19.58	tr|W5EKI8|W5EKI8_WHEAT	Phosphoserine aminotransferase OS=Triticum aestivum PE=3 SV=1		WHEAT	35763.6	333	38.14	10	4	YTSLPADFGAMSQNPEAR;DLVGSAQPITPVMLDYK;KDLVGSAQPITPVMLDYK;GADSEKQFIAEAAK	71	19	10	1.45881	0.449017	10	0.855067	0.663823	10	1.13763	0.992676	10	0.737904	0.444362	10	0.630957	0.267338	10	0.963829	0.994488	10	1.1272	0.98898	10	0.642688	0.265235	10	1.80302	0.296313	10	1.22462	0.720621	10	1.0666	0.935845	10	1.61436	0.290885
745	19.57	tr|Q75RZ3|Q75RZ3_WHEAT	Putative beta-xylosidase (Fragment) OS=Triticum aestivum PE=2 SV=1		WHEAT	61801.3	573	25.48	10	10	VNGVPTCADHNLLSK;APEDAVADVLK;VTEQDLADTYNPPFK;HFTAYDLENWK;EHQDLALQAAQDGIVLLK;LPVTWYPK;TVYNFGYGLSYSK;ADEAAHVEFEVSPCK;SCVEDGGASGIMCSYNR;AGMDVNCGGYIQTHGVSAYQQGK	25	25	19	1.52757	0.497405	18	1.75388	0.369887	19	1.1272	0.681682	20	0.758578	0.782668	19	1.38038	0.524883	20	0.862979	0.998096	19	1.31826	0.683405	19	1.58489	0.526379	19	1.2942	0.679169	20	0.824138	0.785327	18	1.5417	0.522702	20	0.946237	0.995314
746	19.57	tr|W5G1R2|W5G1R2_WHEAT	CTP synthase OS=Triticum aestivum PE=3 SV=1		WHEAT	63020.6	577	21.66	10	1	KPSPPFTGLILAATER	24	2	3	0.954993	0.982026	3	1.21339	0.721932	3	1.03753	0.838466	3	1.07647	0.855424	3	1.33045	0.612077	3	0.895365	0.861649	3	1.14815	0.71503	3	1.45881	0.52694	3	0.816582	0.731523	3	0.847227	0.716715	3	1.03753	0.993622	3	0.704693	0.523498
747	19.56	tr|W5BNV2|W5BNV2_WHEAT	Uncharacterized protein OS=Triticum aestivum PE=4 SV=1		WHEAT	71269.1	654	23.39	10	10	AVPLPAVEGSLFHDRPTVR;VDISPETLEPCSAEMR;LYFVSAHEKPDGWFR;SWAAVYTTDLGSEETVR;NLYIVDAARGEETIR;DDGGEEVAFVSER;GAGAPGDSLIPYRQPVR;VADDGWWSVFR;ELTRPEAGNDAFPAVSPCGR;YFALNGDFFK	28	28	26	1.25892	0.248379	26	0.937562	0.812346	27	2.31206	0.00185871	27	1.88799	0.0106755	27	1.78649	0.00743533	27	1.6293	0.0105897	27	1.41906	0.250273	27	1.10662	0.8164	26	2.24905	0.00243393	26	1.83654	0.0144782	26	1.77011	0.0100225	26	1.61436	0.01436
748	19.52	tr|W5AJ60|W5AJ60_WHEAT	Uncharacterized protein OS=Triticum aestivum PE=4 SV=1		WHEAT	40557.4	372	35.22	10	2	DYASEDTNGYR;EGEFGDDSERPPR	23	5	1	0.816582	0.643263	2	0.529663	0.295195	2	5.54626	0.0285316	2	5.44503	0.034385	2	3.04789	0.0613918	2	6.48634	0.0222823	1	0.831764	0.510479	2	0.237684	0.11145	0	0	-	0	0	-	0	0	-	0	0	-
749	19.51	tr|W5FWD2|W5FWD2_WHEAT	Uncharacterized protein OS=Triticum aestivum PE=3 SV=1		WHEAT	31412.3	300	46.67	10	10	AVPQAAVLPPVPGATVVPFTAMQAAVSK;ITPADVEAAAGIQPK;VGYPILTDKLDALYEK;NMVESLSVPAFR;IIEDPESLTL;IVYGADLAAFLQTFAK;ITPADVEAAAGIQPKPK;GVTMTVLLAK;AAAMALAQHPVVNASCR;STVAADKDGFFSVK	67	67	51	0.879022	0.680504	50	0.824138	0.636324	51	0.954993	0.972313	51	1.08643	0.655698	51	0.895365	0.97802	51	1.69044	0.26386	51	0.570164	0.277256	51	0.534564	0.25361	51	0.963829	0.973047	51	1.09648	0.705057	51	0.903649	0.923505	51	1.72187	0.290823
750	19.49	tr|D1MBU0|D1MBU0_WHEAT	Type II metacaspase OS=Triticum aestivum GN=MCAII PE=2 SV=1	tr|W5D5P0|W5D5P0_WHEAT;tr|G8IPQ3|G8IPQ3_WHEAT	WHEAT	43999.8	405	32.35	9	9	EQTGKDDIEEGSIR;SLPLSTLIEMLK;LTLFNVFGDDASPK;QGYTQQPGLYCSDEHVHVAFIC;HGGEDQDEQPTGDGLTK;QGYTQQPGLYCSDEHVHVA;AKLEGTEEETFKPAIEQDMGSAEEAYAGTK;VPDGCIFTIVSDSCHSGGLLDK;SLPLSTLIEMLKEQTGKDDIEEGSIR	25	25	23	1.27057	0.809644	23	1.39316	0.491322	25	2.24905	0.324588	25	1.75388	0.222272	24	2.46604	0.154749	24	1.95885	0.364334	22	1.1695	0.986013	22	1.19124	0.359898	24	0.895365	0.606823	23	0.672977	0.859408	23	1.01859	0.599107	23	0.765597	0.621845
751	19.49	tr|W5E9W6|W5E9W6_WHEAT	Uncharacterized protein OS=Triticum aestivum PE=3 SV=1	tr|W5DVC9|W5DVC9_WHEAT	WHEAT	32339.4	304	40.13	9	9	GLLGTAATIAKEEGAAALWK;QEGVAALWTGIGPNVAR;MMGDSAYKNTIDCFVK;FTASAIAACFAEITTIPLDTAK;GLLGTAATIAK;NAIINAAELASYDQVK;SFYVGENHVGDVPLSK;TLKNDGPLAFYK;IVRQEGVAALWTGIGPNVAR	29	29	36	0.77983	0.618972	36	1.1272	0.901453	37	1.19124	0.569666	37	1.48594	0.295756	37	1.72187	0.392777	36	1.48594	0.307715	35	0.794328	0.573914	35	1.18032	0.857015	37	1.38038	0.177605	36	1.70608	0.0768415	36	2.01372	0.0951883	36	1.70608	0.0684256
752	19.47	tr|W5GZ94|W5GZ94_WHEAT	Uncharacterized protein OS=Triticum aestivum PE=4 SV=1		WHEAT	77710.7	682	20.09	10	3	YGGPSTMSEYVSK;NLYTIQALPLSDVR;SVPYYEGDDNPNVIVLR	24	9	8	1.67494	0.238777	8	1.59956	0.545114	8	1.80302	0.233011	8	1.0666	0.978522	8	1.7378	0.530138	8	0.963829	0.946531	8	1.85353	0.247732	8	1.80302	0.568199	8	2.1677	0.124229	8	1.33045	0.460719	8	2.10863	0.245063	8	1.19124	0.441986
753	19.47	tr|Q0WXG6|Q0WXG6_WHEAT	Triticain gamma OS=Triticum aestivum PE=2 SV=1		WHEAT	39434.9	365	40.82	12	6	AASTLESTVLAALGR;FSDMSWEEFQATR;DAAALPETK;SVAFEVINGFR;NSWGADWGDNGYFK;NAVGLVRPVSVAFEVINGFR	80	19	8	1.03753	0.861982	8	1.01859	0.983892	8	0.895365	0.580709	8	0.855067	0.474069	8	0.879022	0.485999	8	0.847227	0.261953	8	1.04713	0.502094	8	1.02802	0.599196	8	1.02802	0.639044	8	0.981748	0.769372	8	1.01859	0.752974	8	0.972747	0.825154
754	19.47	tr|W5DAE3|W5DAE3_WHEAT	Uncharacterized protein OS=Triticum aestivum PE=4 SV=1		WHEAT	34230.8	301	37.54	10	4	QRIDQSQILTLDSIR;AQDGAQLMQLLTYETVER;FQESPEDYTPAIK;IDQSQILTLDSIR	34	12	4	1.13763	0.697932	4	1.11686	0.692117	4	1.0666	0.830592	4	0.937562	0.849413	4	1.05682	0.823739	4	1.01859	0.987445	4	1.03753	0.818963	4	1.02802	0.812182	4	1.07647	0.863303	4	0.937562	0.817061	4	1.0666	0.856271	4	1.02802	0.952844
755	19.43	tr|W5A9F0|W5A9F0_WHEAT	Uncharacterized protein OS=Triticum aestivum PE=3 SV=1	tr|W5AKY2|W5AKY2_WHEAT	WHEAT	42021.9	384	40.63	10	10	KLDSSKQPDQELLAQVSMVSR;SSNVLLFDDDVAK;IADFDLSNQAPDMAAR;VLAYEFATMGSLHDMLHGR;LKHENVVELLGYCLDGNTR;VLGTFGYHAPEYAMTGQLSSK;GFGDEALIGEGSFGR;GAQPGPVLSWIQR;VQPIAVPTIPMDEIR;VQPIAVPTIPMDEIREVTK	27	21	21	1.39316	0.317677	21	1.51356	0.186806	21	1.10662	0.953168	21	0.787046	0.343911	21	1.20226	0.667507	21	0.937562	0.708932	21	1.1695	0.6665	21	1.27057	0.430167	21	1.13763	0.73316	21	0.809096	0.494282	21	1.23595	0.482099	21	0.963829	0.927059
756	19.43	tr|A0A077RTW4|A0A077RTW4_WHEAT	Serine/threonine-protein phosphatase OS=Triticum aestivum GN=TRAES_3BF011700090CFD_c1 PE=3 SV=1		WHEAT	34748.1	303	47.52	11	11	TAVPYFL;LVTVWSAPNYCYR;QLTQVYGFYDECQR;EILIEESNVQPVNSPVTVCGDIHGQFHDLMK;VTTEFNHVNNLDLVCR;MDLDLWISK;EGQHLAEHELQTLCEYVK;GLVTVWSAPNYCYR;QLTQVYGFYDECQRK;FFTETEENNQMR;LFATGGHVPETNYIFMGDFVDR	26	25	17	0.981748	0.740691	16	0.981748	0.137178	17	0.981748	0.625964	17	0.990832	0.481584	17	0.972747	0.670331	17	0.963829	0.841272	17	1.00925	0.779874	16	1	0.39537	16	1.05682	0.429872	16	1.0666	0.255083	16	1.04713	0.797461	16	1.03753	0.678141
757	19.39	tr|W5A2X8|W5A2X8_WHEAT	Uncharacterized protein OS=Triticum aestivum PE=4 SV=1		WHEAT	20898.8	189	47.62	11	11	IGVAMDYSASSKR;SGSPLIPLSEYREPEVMK;RGDTVVVLHVQR;IGVAMDYSASSK;RIGVAMDYSASSK;NYGVTCDAEVLDMLDTAAR;EKLCDAVEEQKIDTIVMGSR;LCDAVEEQKIDTIVMGSR;GDTVVVLHVQR;VYWGDAR;SGSPLIPLSEYR	68	68	42	1.5417	0.117998	41	1.70608	0.134533	45	4.20727	0.000500832	46	2.83139	0.00610885	44	4.61318	0.000560037	49	2.14783	0.012342	44	2.01372	0.058059	43	2.1677	0.0665566	46	3.40408	0.00572446	46	2.18776	0.0936459	44	3.69828	0.00652959	49	1.65959	0.185919
758	19.36	tr|A0A096UKG6|A0A096UKG6_WHEAT	Malate dehydrogenase OS=Triticum aestivum PE=3 SV=1		WHEAT	35208.3	341	58.65	14	8	VAILGAAGGIGQPLALLMK;HCPNALVNMISNPVNSTVPIAAEVFKK;KVAILGAAGGIGQPLALLMK;GFVGDDQLGEALEGADLVIIPAGVPR;GLCTAIATHCPNALVNMISNPVNSTVPIAAEVFKK;HCPNALVNMISNPVNSTVPIAAEVFK;LNPLVSSLSLYDIAATPGVAADVSHINTR;AAGGIGQPLALLMK	76	34	17	0.946237	0.494248	16	0.963829	0.481565	17	1.02802	0.830741	17	1.0666	0.380156	16	1.03753	0.847712	17	1.05682	0.401338	17	0.954993	0.52002	16	0.963829	0.506874	17	0.990832	0.734425	16	1.03753	0.323148	16	1.00925	0.750663	16	1.02802	0.341672
759	19.35	tr|W5CUZ8|W5CUZ8_WHEAT	Uncharacterized protein OS=Triticum aestivum GN=TRAES_3BF133900010CFD_c1 PE=4 SV=1		WHEAT	64459.2	591	23.35	10	10	ENDHSDADIEFAK;GSVSVEYAK;DQTAVSPLEVPSPK;ATVSVEYAK;LVIFTNESNIER;VPIQVFIACGTGK;SIPDKLQSLYNDGYK;AFDTVIFR;FHVPEEFFGP;IAAFDFDGCLAK	21	21	14	0.724436	0.751358	16	0.642688	0.650899	18	1.49969	0.330817	16	2.07014	0.0964058	19	1.34276	0.270667	18	1.6293	0.197533	16	0.903649	0.744594	18	0.887156	0.774561	16	1.02802	0.90212	16	1.43219	0.499944	18	0.887156	0.893746	16	1.13763	0.669863
760	19.32	tr|W5FUM2|W5FUM2_WHEAT	Uncharacterized protein OS=Triticum aestivum PE=3 SV=1		WHEAT	43392.8	395	36.2	11	11	VLASIPFK;VALENGVILVDTKYEFGK;TADGTVVLIDEVHTPDSSR;CSVFPVEFVVR;ALSLFEYGQK;NQKLPANILTPTTK;GFVTGSTDTSLWTVYNK;NYCGNAIPDGMVK;AADHDVPITPDEIVK;VRDVYESGEHLVLVTTDR;DVYESGEHLVLVTTDR	19	19	18	1.09648	0.540719	18	1.0666	0.627117	18	0.946237	0.887699	18	0.855067	0.4548	18	0.912011	0.78714	18	1.10662	0.870911	18	0.855067	0.761804	18	0.824138	0.666549	18	1.20226	0.395575	18	1.08643	0.803517	18	1.15878	0.467183	18	1.38038	0.259098
761	19.32	tr|E2F3W4|E2F3W4_WHEAT	40S ribosomal protein S15a OS=Triticum aestivum GN=TRAES_3BF117500090CFD_c1 PE=2 SV=1		WHEAT	14790.3	130	60	10	10	QFGYIVLTTSAGIMDHEEAR;IVVELNGRLNK;HGYIGEFEYVDDHR;VSVLNDALK;QFGYIVLTTSAGIMDHEEARR;FLIVMQK;FDVGVKEIEGWTAR;VRVSVLNDALK;IVVELNGR;EIEGWTAR	61	61	34	0.879022	0.922316	32	0.698232	0.299817	24	0.212814	0.155964	22	0.272898	0.150758	22	0.185353	0.033362	22	0.258226	0.317944	33	0.801678	0.585751	32	0.654636	0.0732682	31	0.559758	0.175339	29	0.660694	0.141351	30	0.465586	0.0219816	29	0.724436	0.407982
762	19.31	tr|W5D6R4|W5D6R4_WHEAT	Isocitrate dehydrogenase [NADP] OS=Triticum aestivum GN=TRAES_3BF051600040CFD_c1 PE=3 SV=1	tr|W5CMQ6|W5CMQ6_WHEAT	NADP	46624.9	414	47.34	18	10	GGETSTNSIASIFAWSTGLAHR;VANPIVEMDGDEMTR;TVEAEAAHGTVTR;DATGDKVTIESAEATLK;IQVANPIVEMDGDEMTR;AFAEASMNVAYQK;YFDLGLPNR;NILNGTVFREPIICK;DLALLIHGPTVSR;FKDIFQENYETNWR	113	39	12	0.903649	0.884585	12	1.02802	0.96985	12	1.24738	0.475779	12	1.36773	0.563733	12	1.40605	0.539881	12	1.83654	0.253745	12	0.654636	0.626143	12	0.711214	0.555372	12	1.01859	0.810917	12	1.11686	0.924619	12	1.15878	0.894718	12	1.51356	0.475627
763	19.31	tr|W5BRC8|W5BRC8_WHEAT	Uncharacterized protein OS=Triticum aestivum PE=4 SV=1	tr|W5AYL5|W5AYL5_WHEAT	WHEAT	76377.8	680	19.41	9	9	QGFQMGIALPK;GIAVREAVDR;AFQELCDMSEVER;SELNLDLK;ISFMDEATAITAASK;AIQDTQEALGASPK;AGGGNSEGIAPFLQLPHFTEATVK;ESFALTPALVK;FQAPSEGNHNLTSFCLCDAWIGCDSK	18	18	19	0.704693	0.337961	18	1.14815	0.435888	19	0.758578	0.399506	18	1.0666	0.901944	19	1.23595	0.370338	19	1.0666	0.607607	19	0.711214	0.161388	19	1.15878	0.76611	19	0.685488	0.147077	18	0.954993	0.584268	19	1.10662	0.810467	19	0.946237	0.953776
[truncated: 6,291 more rows]
[truncated: 10 more columns]
